# Supplementary material for: Genome-wide association mapping of bread wheat genotypes using yield and grain morphology-related traits under different environments
Source: Front Genet. 2023 Jan 17;13:1008024. doi: 10.3389/fgene.2022.1008024 (PMC9887163; doi:10.3389/fgene.2022.1008024)
Supplement: Supplementary file 2 [file DataSheet1.xlsx]

## Sheet: SNPs
rs	G1	G2	G3	G4	G5	G6	G7	G8	G9	G10	G11	G12	G13	G14	G15	G16	G17	G18	G19	G20	G21	G22	G23	G24	G25	G26	G27	G28	G29	G30	G31	G32	G33	G34	G35	G36	G37	G38	G39	G40	G41	G42	G43	G44	G45	G46	G47	G48	G49
BS00003595_51	NN	AA	AA	AA	AA	AA	NN	AA	NN	NN	AA	NN	AA	AA	AA	AA	AA	AA	AA	AA	AA	AA	AA	AA	AA	NN	AA	AA	AA	AA	AA	NN	AA	AA	AA	AA	AA	AA	AA	AA	AA	AA	AA	AA	AA	AA	AA	AA	AA
D_F5MV3MU01CTHG0_208	AA	AA	AA	AA	AB	AA	AA	AA	AA	AA	AA	AA	BB	AA	AA	AA	AA	AA	AA	AA	AA	AA	AA	AA	AA	AA	AA	AA	AA	AA	AA	AA	AA	AA	AA	AA	AA	AA	AA	AA	AA	AA	AA	AA	AA	AA	AA	AA	AA
Tdurum_contig11412_393	AA	AA	AA	AA	AA	AA	AA	AA	AA	AA	AA	AA	AA	AA	AA	AA	AA	AA	AA	AA	AA	AA	AA	AA	AA	AA	AA	AA	AA	AA	AA	NN	AA	AA	AA	AA	AA	AA	AA	AA	AA	AA	AA	AA	AA	AA	NN	AA	AA
Tdurum_contig61854_349	AA	AA	AA	AA	AA	AA	AA	AA	AA	AA	AA	AA	AA	AA	AA	AA	AA	AA	AA	AA	AA	AA	AA	AA	AA	AA	AA	AA	AA	AA	AA	NN	AA	AA	AA	AA	AA	AA	AA	AA	AA	AA	AA	AA	AA	AA	AA	AA	AA
Jagger_c2379_114	AB	AB	AB	AB	NN	AB	AB	AB	AB	AB	AB	AB	AB	AB	AB	AB	AB	AB	AB	AB	AB	AA	AB	AB	NN	AB	AB	AA	AB	AB	AB	AB	AB	AB	AB	AB	AB	AB	AB	AA	AB	AB	AB	AB	AB	AB	AB	AB	NN
Kukri_c37212_1286	AB	AB	AB	AB	NN	AB	AB	AB	AB	AB	AA	AB	AB	AB	AB	AB	AB	AB	NN	AB	AB	AB	AB	AB	AB	AB	AB	AB	AB	AA	AB	AB	AB	AB	AB	AB	AB	AB	AB	AB	NN	AB	AB	AB	AB	AB	AB	AB	AB
Ra_c27593_460	AA	AB	AA	AA	AA	AB	AA	AB	AA	AA	AB	NN	AA	AA	AA	AB	AB	AA	AA	AB	AA	AB	AA	AA	NN	AA	AB	AB	AB	AA	AA	AB	AA	AB	AA	AB	AA	AB	AA	AB	AA	AA	AA	AA	AA	AB	AA	AB	AB
Tdurum_contig57566_809	AB	AB	AB	AB	AB	AB	AB	AB	AB	AB	AB	AB	AB	AB	AB	AB	AB	AB	AB	AB	AB	AB	AB	AB	AB	AB	AB	AB	AB	AB	AB	AA	AB	AB	AB	AB	AB	AB	AB	AB	AB	AB	AB	AB	AB	AB	AB	AB	AB
wsnp_BF200531A_Ta_2_1	AB	NN	AB	AB	NN	NN	AB	AB	AB	AB	NN	NN	NN	AB	AB	NN	AB	NN	NN	AB	AA	NN	AA	NN	AB	AB	NN	AB	AB	AA	AB	AA	AB	AB	NN	NN	AA	AB	NN	AB	AA	NN	AA	NN	NN	AB	NN	AB	AB
Ex_c4051_1826	AA	AA	AA	AA	AA	AA	AA	AA	AA	AA	AA	AA	AA	AA	AA	AA	AA	AA	AA	AA	AA	AA	AA	AA	AA	AA	AA	AA	AA	AA	AA	AA	AA	AA	AA	AA	AA	AA	AA	AA	AA	AA	AA	AA	AA	AA	AA	AA	AA
Excalibur_c8599_133	AA	AA	AA	AA	AA	AA	AA	AA	AA	AA	AA	AA	AA	AA	AB	BB	AA	AA	AA	AA	AA	AA	AA	AA	AA	AA	AA	AA	AA	AA	AA	AA	AA	AA	AA	AA	AA	AA	AA	AA	AA	AA	AA	AA	AA	AA	AA	AA	AA
JD_c17158_393	AA	AA	AA	AA	AA	AA	AA	AA	AA	AA	AA	AA	AA	AA	BB	AA	AA	AA	AA	AA	AA	AA	AA	AA	AA	AA	AA	AA	AA	AA	AA	AA	AA	AA	AA	AA	AA	AA	AA	AA	AA	AA	AA	AA	AA	AA	AA	AA	AA
Ra_c16532_954	AA	AA	AA	AA	AA	AA	AA	AA	AA	AA	AA	AA	AA	AA	AA	AA	AA	AA	AA	AA	AA	AA	AA	AA	AA	AA	AA	AA	AA	AA	AA	NN	AA	AA	AA	AA	NN	AA	AA	NN	NN	AA	AA	AA	AA	AA	AA	AA	AA
Ra_c7552_772	AA	AA	AA	AA	AA	NN	AA	AA	AA	AA	AA	AA	AA	AA	AA	AA	AA	AA	AA	AA	AA	AA	AA	AA	AA	AA	AA	AA	AA	AA	AA	AA	AA	AA	AA	AA	AA	AA	AA	AA	AA	AA	AA	AA	AA	AA	AA	AA	AA
RAC875_c56690_320	NN	AA	NN	AA	NN	AA	AA	AA	AA	AA	AA	AA	AA	NN	AA	AA	NN	AA	AA	AA	AA	AA	NN	AA	NN	AA	AA	AA	AA	AA	NN	AA	AA	AA	AA	AA	AA	NN	AA	AA	AA	NN	AA	AA	AA	AA	NN	AA	AA
Tdurum_contig20183_507	AA	AA	AA	AA	AA	AA	AA	AA	AA	AA	AA	AA	AA	AA	AA	AA	AA	AA	AA	AA	AA	AA	AA	AA	AA	AA	AA	AA	AA	AA	AA	BB	AA	AA	AA	AA	AA	AA	AA	AA	AA	AA	AA	AA	AA	AA	AA	AA	AA
Tdurum_contig57566_1035	AA	AA	AA	AA	AA	AA	AA	AA	AA	AA	AA	AA	AA	AA	AA	AA	AA	AA	AA	AA	AA	AA	AA	AA	AA	AA	AA	AA	AA	AA	AA	NN	AA	AA	AA	AA	AA	AA	AA	AA	AA	AA	AA	AA	AA	AA	AA	AA	AA
wsnp_BE444305A_Td_2_1	AA	AA	AA	AA	AA	AA	AA	AA	AA	AA	AA	AA	AA	AA	AA	AA	AA	AA	AA	AA	AA	AA	AA	AA	AA	AA	AA	AA	AA	AA	AA	NN	AA	AA	AA	AA	AA	AA	AA	AA	AA	AA	AA	AA	AA	AA	AA	AA	AA
wsnp_Ex_c26098_35349418	AA	AA	AA	AA	AA	AA	AA	AA	AA	AA	AA	AA	AA	AA	AA	AA	AA	AA	AA	AA	AA	AA	BB	AA	AA	AA	AA	AA	AA	AA	AA	AA	AA	AA	AA	AA	AA	AA	AA	AA	AA	AA	AA	AA	AA	AA	AA	AA	AA
wsnp_RFL_Contig3542_3718200	AA	AA	AA	AA	AA	AA	AA	AA	AA	AA	AA	AA	AA	AA	AA	AA	AA	AA	AA	AA	AA	AA	AA	AA	AA	AA	AA	AA	AA	AA	AA	NN	AA	AA	AA	AA	AA	AA	AA	AA	AA	AA	AA	AA	AA	AA	AA	AA	AA
BS00022432_51	AA	NN	NN	AA	NN	AB	NN	AA	AA	AA	AB	NN	AA	NN	AA	AB	AB	AA	NN	AB	NN	AB	NN	AA	AB	NN	AB	NN	AB	AA	AB	AB	AA	AA	AA	AB	AB	AB	NN	AA	AB	NN	BB	AA	NN	AA	NN	AA	AA
Excalibur_c1845_718	NN	NN	AB	AA	NN	AB	AA	AA	NN	AA	AB	NN	AA	AA	AB	AA	AB	AA	NN	AB	AA	AB	AB	NN	NN	NN	AB	AB	AB	AA	AB	BB	AB	AA	AA	AA	AB	AB	AB	AB	AB	AB	AA	AB	AA	AA	NN	AA	NN
Kukri_c28695_269	AA	NN	AB	AA	NN	AB	AA	AA	NN	AA	AB	AA	AA	AA	AB	AA	AB	AA	NN	AB	AA	AB	AB	AB	NN	NN	AB	AB	AB	AA	AB	BB	AB	AA	AA	AA	AB	AB	AB	AB	AB	AB	AA	AB	AA	AA	NN	AA	NN
RAC875_c12993_127	NN	NN	AA	AB	NN	AA	AB	AB	NN	AB	AA	NN	AB	AB	AA	AB	AA	AB	NN	AA	AB	AA	AA	NN	NN	NN	AA	AA	AA	AB	AA	BB	AA	AB	AB	AB	AA	AA	AA	AA	AA	AA	AB	AA	AB	AB	NN	AB	NN
RAC875_c12993_201	NN	NN	AA	AB	NN	AA	AB	AB	NN	AB	AA	NN	AB	AB	AA	AB	AA	AB	NN	AA	AB	AA	AA	NN	NN	NN	AA	AA	AA	AB	AA	BB	AA	AB	AB	AB	AA	AA	AA	AA	AA	AA	AB	AA	AB	AB	NN	AB	NN
RAC875_c45115_340	NN	NN	AA	AB	NN	AA	AB	AB	NN	AB	AA	NN	AB	AB	AA	AB	AA	AB	NN	AA	AB	AA	AA	NN	NN	NN	AA	AA	AA	AB	AA	BB	AA	AB	AB	AB	AA	AA	AA	AA	AA	AA	AB	AA	AB	AB	NN	AB	NN
RAC875_c45115_509	NN	NN	AB	AA	NN	AB	AA	AA	NN	AA	AB	NN	AA	AA	AB	AA	AB	AA	NN	AB	AA	AB	AB	NN	NN	NN	AB	AB	AB	AA	AB	BB	AB	AA	AA	AA	AB	AB	AB	AB	AB	AB	AA	AB	AA	AA	NN	AA	NN
RFL_Contig1338_2574	AA	AA	BB	AA	AA	AA	AA	AA	AA	AA	AA	AA	AA	AA	AA	AA	AA	AA	AA	AA	AA	AA	AA	AA	AA	AA	AA	AA	AA	AA	AA	NN	AA	AA	AA	AA	AA	AA	AA	AA	AA	AA	AA	AA	AA	AA	AA	AA	AA
Tdurum_contig11106_264	AB	AB	AA	AB	NN	AB	AB	AB	AB	AB	AB	AB	AB	AA	AB	AB	AA	AB	NN	AB	AB	AB	BB	AB	AA	AB	AB	AA	AB	AB	AA	AA	AA	AA	AB	AA	AB	AA	AB	AA	AB	AB	AB	AB	AB	AA	NN	AB	NN
wsnp_Ex_c1845_3472790	NN	NN	AB	AA	NN	AB	AA	AA	NN	AA	AB	AA	AA	AA	AB	AA	AB	AA	NN	AB	AA	AB	AB	AB	NN	NN	AB	AB	AB	AA	AB	BB	AB	AA	AA	AA	AB	AB	AB	AB	AB	AB	AA	AB	AA	AA	NN	AA	NN
BS00023177_51	AA	AB	AB	AB	AA	AA	AB	AB	AB	AB	AA	AB	AA	AB	AB	AB	AB	AA	AA	AB	AB	AA	AB	AA	AB	AB	AA	AB	AB	AA	AB	AA	AB	AB	AA	AA	AB	AB	AA	AB	AB	AA	AA	AA	AA	AB	AB	AB	AB
Ex_c16529_304	AA	AA	AA	AA	NN	AB	AA	AA	AA	AA	AB	AA	AA	AA	AA	AA	AB	AA	AA	AB	AA	AA	AA	AA	AA	AA	AB	AA	AB	AA	AB	AA	AA	AA	AA	AA	AA	AB	AA	AA	AA	AA	AA	AA	AA	AA	AA	AA	AA
Jagger_rep_c10343_173	NN	AA	NN	AA	NN	AA	AA	AA	AA	AA	AB	AA	AA	AA	AA	AA	AA	AA	NN	AB	NN	NN	NN	AA	AA	AB	AB	AA	AA	NN	AA	NN	AA	AA	AA	AA	NN	AA	AA	AA	NN	AA	NN	AA	AA	AA	AA	NN	NN
BS00075425_51	AA	AA	AA	AA	AA	AA	AA	AA	AA	AA	NN	AA	AA	AA	AA	BB	AA	AA	AA	AA	AA	AA	AA	AA	AA	AA	AA	AB	AB	AA	AA	AA	AA	AB	AA	AA	AA	AA	AA	AA	AA	AA	AA	AA	AA	AB	AA	AA	AA
BS00087589_51	AA	AA	AA	AA	AA	AA	AA	AA	AA	AA	AA	AA	AA	AA	AA	AA	AA	AA	AA	AA	AA	AA	AA	AA	AA	AA	AA	AA	AA	AA	AA	BB	AA	AA	AA	AA	AA	AA	AA	AA	AA	AA	AA	AA	AA	AA	AA	AA	AA
Excalibur_c18694_273	AA	AA	AA	AA	AA	AA	AA	AA	AA	AA	AA	AA	AA	AA	AA	AA	AA	AA	AA	AA	AA	AA	AA	AA	AA	AA	AA	AA	AA	AA	AA	NN	AA	AA	AA	AA	AA	AA	AA	AA	AA	AA	AA	AA	AA	AA	AA	AA	AA
Kukri_c1984_1555	BB	AA	AA	AA	AA	AA	AA	AA	AA	BB	AA	AA	AA	AA	AA	AA	AA	AA	AA	AA	AA	AA	AA	AA	AA	AA	AA	AA	AA	AA	AA	NN	AA	AA	AA	AA	AA	AA	AA	AA	AA	AA	AA	AA	AA	AA	AA	AA	AA
Kukri_c25839_458	AA	AA	AA	AA	AA	AA	AA	AA	AA	AA	AA	AA	AA	AA	AA	AA	AA	AA	AA	AA	AA	AA	AA	AA	AA	AA	AA	AA	AA	AA	AA	NN	AA	AA	AA	AA	AA	AA	AA	AA	AA	AA	AA	AA	AA	AA	AA	AA	AA
Kukri_c65511_1057	AA	AA	AA	AA	AA	AA	AA	AA	AA	AA	AA	AA	AA	AA	AA	AA	AA	AA	AA	AA	AA	AA	AA	AA	AA	AA	AA	AA	AA	AA	AA	AA	AA	AA	AA	AA	AA	AA	AA	AA	AA	AA	AA	AA	AA	AA	AA	AA	AA
RAC875_c33470_345	AA	AA	AA	AA	AA	AA	AA	AA	AA	AA	AA	AA	AA	AA	BB	AA	AA	AA	AA	AA	AA	AA	AA	AA	AA	AA	AA	AA	AA	AA	AA	AA	AA	AA	AA	AA	AA	AA	AA	AA	AA	AA	AA	AA	AA	AA	AA	AA	AA
RAC875_c6338_1887	AA	AA	AA	AA	AA	NN	AA	AA	AA	AA	AA	AA	AA	AA	AA	AA	AA	AA	AA	AA	AA	AA	AA	AA	AA	AA	AA	AA	AA	AA	AA	NN	AA	AA	AA	AA	AA	AA	AA	AA	AA	AA	AA	AA	AA	AA	AA	AA	AA
Tdurum_contig16812_256	AA	AA	AA	AA	AA	AA	AA	AA	AA	AA	AA	AA	AA	AA	AA	AA	AA	AA	AA	AA	AA	AA	AA	AA	AA	AA	AA	AA	AA	AA	AA	BB	AA	AA	AA	AA	AA	AA	AA	AA	AA	AA	AA	AA	AA	AA	AA	AA	AA
Tdurum_contig44112_1850	AA	AA	AA	AA	AA	AA	AA	AA	AA	NN	AA	AA	AA	AA	AA	AA	AA	AA	AA	AA	AA	AA	AA	AA	AA	AA	AA	AA	AA	AA	AA	BB	AA	AA	AA	AA	AA	AA	AA	AA	AA	AA	AA	AA	AA	AA	AA	AA	AA
Tdurum_contig47620_592	AA	AA	AA	AA	AA	AA	AA	AA	AA	AA	AA	AA	AA	AA	AA	AA	AA	AA	AA	AA	AA	AA	AA	AA	AA	AA	AA	AA	AA	AA	AA	BB	AA	AA	AA	AA	AA	AA	AA	AA	AA	AA	AA	AA	AA	AA	AA	AA	AA
Tdurum_contig48037_385	AA	AA	NN	NN	AA	AA	AA	AA	AA	AA	AA	AA	AA	AA	AA	AA	AA	AA	AA	AA	AA	NN	AA	AA	AA	AA	AA	AA	AA	AA	AA	BB	AA	AA	AA	AA	AA	AA	AA	AA	AA	AA	AA	AA	AA	AA	AA	AA	AA
Tdurum_contig48037_499	AA	AA	AA	AA	AA	AA	AA	AA	AA	AA	AA	AA	AA	AA	AA	AA	AA	AA	AA	AA	AA	AA	AA	AA	AA	AA	AA	AA	AA	AA	AA	BB	AA	AA	AA	AA	AA	AA	AA	AA	AA	AA	AA	AA	AA	AA	AA	AA	AA
Tdurum_contig49788_1162	AA	AA	AA	AA	AA	AA	AA	AA	AA	AA	AA	AA	AA	AA	AA	AA	AA	AA	AA	AA	AA	AA	AA	AA	AA	AA	AA	AA	AA	AA	AA	BB	AA	AA	AA	AA	AA	AA	AA	AA	AA	AA	AA	AA	AA	AA	AA	AA	AA
CAP7_c11581_78	NN	AA	AA	AB	AA	AB	AB	AB	NN	AB	AA	NN	AB	AA	AB	NN	AA	AB	AA	AA	AA	AA	AA	NN	NN	NN	AA	AA	AA	AA	AA	BB	AA	AB	AB	AA	AA	AA	AB	AA	AA	AA	AA	AA	AA	AB	NN	AA	NN
TA005587-0433	AA	AA	AA	AA	AA	AA	AA	AA	AA	AA	AA	AA	AA	AA	AA	AA	AA	AA	AA	AA	AA	AA	AA	AA	AA	AA	AA	AA	AA	AA	AA	BB	AA	AA	AA	AA	AA	AA	AA	AA	AA	AA	AA	AA	AA	AA	AA	AA	AA
BS00009423_51	AB	AB	AA	AA	AB	AA	AA	AA	AB	AA	AB	AB	AA	AA	AA	AB	AB	AA	AB	AA	AA	AA	AB	AA	AB	AA	AA	AA	AA	AB	AB	AB	AA	AB	AA	AA	AB	AB	AA	AA	AB	AA	AA	AA	AA	AA	AB	AA	AA
Excalibur_c45969_370	AB	AA	AA	AA	AB	AB	AB	AB	AB	AB	AB	AB	AB	AB	NN	AA	AA	AB	AB	AA	AA	NN	AA	AB	AA	AA	AB	AA	AA	NN	AB	NN	AB	AB	NN	AB	NN	AA	AB	AA	NN	NN	AB	AB	NN	AB	AB	AA	AB
BS00077432_51	AA	AA	AA	AA	AA	AA	AA	AA	AA	AA	AA	AA	AA	AA	AA	AA	AA	AA	AA	AA	AA	AA	AA	AA	AA	AA	AA	AA	AA	AA	AA	AA	AA	AA	AA	AA	BB	AA	AA	AA	BB	AA	AA	AA	AA	AA	NN	AA	AA
Ex_c2389_1828	AA	AA	AA	AA	AA	NN	AA	AA	AA	AA	AA	NN	AA	AA	AA	AA	AA	AA	AA	AA	AA	AA	NN	AA	AA	AA	AA	AA	AA	AA	AA	BB	AA	AA	AA	AA	AA	AA	AA	AA	AA	AA	AA	AA	AA	AA	AA	NN	AA
Excalibur_c24041_287	AA	AA	AA	AA	AA	AA	AA	AA	AA	AA	AA	AA	AA	AA	AA	AA	AA	AA	AA	AA	AA	AA	AA	AA	AA	AA	AA	AA	AA	AA	AA	NN	AA	AA	AA	AA	AA	AA	AA	AA	AA	AA	AA	AA	AA	AA	AA	AA	AA
Excalibur_rep_c92985_618	AA	AA	AA	AA	AA	AA	AA	AA	AA	AA	AA	AA	AA	AA	AA	AA	AA	AA	AA	AA	AA	AA	AA	AA	AA	AA	AA	AA	AA	AA	AA	BB	AA	AA	AA	AA	AA	AA	AA	AA	AA	AA	AA	AA	AA	AA	AA	AA	AA
IAAV6115	AA	NN	AA	AA	NN	AA	AA	AA	AA	AA	AA	AA	AA	AA	AA	NN	AA	AA	NN	AA	BB	AA	BB	NN	AA	AA	AA	AA	AA	NN	AA	AA	AA	AA	AA	AA	NN	AA	AA	AA	NN	AA	NN	AA	AA	AA	NN	AA	AA
Kukri_c25839_487	AA	AA	AA	AA	AA	AA	AA	AA	AA	AA	AA	AA	AA	AA	AA	AA	AA	AA	AA	AA	AA	AA	AA	AA	AA	AA	AA	AA	AA	AA	AA	BB	AA	AA	AA	AA	AA	AA	AA	AA	AA	AA	AA	AA	AA	AA	AA	AA	AA
Kukri_c310_1953	AA	AA	AA	AA	NN	AA	AA	AA	AA	AA	AA	NN	AA	NN	AA	AA	AA	AA	AA	AA	AA	AA	AA	AA	AA	AA	AA	BB	AA	AA	AA	AA	AA	AA	AA	NN	AA	AA	AA	BB	AA	AA	AA	AA	AA	AA	AA	AA	AA
wsnp_Ex_c15170_23366110	AA	AA	AA	AA	AA	AA	AA	AA	AA	AA	AA	AA	AA	AA	AA	AA	AA	AA	AA	AA	AA	AA	BB	AA	AA	AA	AA	AA	AA	AA	AA	AA	AA	AA	AA	AA	AA	AA	AA	AA	AA	AA	AA	AA	AA	AA	AA	BB	AA
BS00022701_51	AB	AB	AB	AB	AB	AB	AB	AB	AB	AB	AA	AB	AB	AB	AB	AB	AB	AB	AB	AB	AB	AB	AB	AB	AB	AB	AA	AB	AB	BB	AB	AB	AB	AB	AB	AB	AB	AB	AB	AB	AB	AB	NN	AB	AB	AB	AB	AB	AB
BS00081682_51	AB	AB	BB	AB	AB	AB	AB	AB	AB	AB	AA	AB	AB	AB	AB	AB	AB	AB	AB	AA	AB	AB	AB	AB	AB	NN	AA	AB	AB	AB	AB	AB	AB	AB	AB	AB	AB	AB	AB	AB	AB	AB	AB	AB	AB	AB	AB	AB	NN
BS00089097_51	AA	AB	AB	AB	BB	AB	AA	AA	NN	AA	AB	AB	AA	NN	AB	AB	AB	AB	AB	NN	AA	AB	AB	NN	AB	BB	AB	NN	AB	AB	AB	AB	AB	AB	AA	AA	AB	AB	AB	NN	AB	NN	AB	AB	AB	AB	AB	AB	AB
IAAV3998	AB	AB	AB	AB	AB	AB	AB	AB	AB	AB	AB	BB	AB	AB	AB	AB	AB	AB	AB	AB	AB	AB	AA	AB	AB	AB	AB	AB	AB	AB	AB	AA	AB	AB	AB	AB	AB	AB	AB	AB	AB	AB	AB	AB	AB	AB	AB	AA	AB
Kukri_rep_c81545_195	AB	AB	AB	AB	AB	AB	AB	AB	AB	AB	AB	AB	AB	AB	AB	AB	AB	AB	AB	AB	AB	AB	AB	AB	AB	AB	AB	AB	AB	AB	AB	AA	AB	AB	AB	AB	AB	AB	AB	AB	AB	AB	AB	AB	AB	AB	AB	AB	AB
RAC875_c2313_887	AA	AA	AA	AA	AA	AA	AA	AA	AA	AA	NN	AB	AA	AA	AA	AA	AA	AA	AA	AA	AA	AA	AB	NN	AA	AA	AA	AA	AA	AA	AA	NN	AA	AA	AA	AA	AA	AA	AA	AA	AA	AA	AA	AA	AA	AA	AA	AB	AA
RAC875_c25814_361	AB	AB	AB	AB	AB	AB	AB	AB	AB	AB	AB	AB	AB	AB	AB	AB	AB	AB	AB	AB	AB	AB	AB	AB	AB	AB	AB	AB	AB	AB	AB	AB	AA	AB	AB	AA	AB	AB	AB	AB	AB	AB	AB	AB	AB	AB	AB	AB	AB
RAC875_c43002_382	AB	AB	AB	AB	AB	AA	AA	AA	NN	AB	AB	NN	AB	AB	AB	AB	AB	AA	AB	AB	AB	AB	AB	AB	AB	NN	AA	AB	AB	AB	AB	BB	AB	AB	AB	AB	AA	AB	AA	AB	AA	AB	AB	AB	AB	AB	NN	AA	AB
BS00003802_51	AA	NN	AA	AA	AA	AA	AA	AA	AA	AA	AA	BB	AA	AA	AA	NN	AA	AA	AA	AA	AB	AA	AB	NN	AA	AA	AA	AA	AA	NN	AA	AA	AA	AA	AA	AA	AA	AA	AA	AA	AA	AA	AA	AA	AA	AA	NN	AA	AA
BobWhite_c6558_234	AB	AA	BB	AA	NN	AA	AA	AA	AA	AA	BB	NN	AA	AA	AA	AA	AA	AA	NN	BB	AA	AA	AA	AA	AA	AB	BB	AA	AA	AA	AA	AA	AA	AA	AA	AA	AA	AA	AA	AA	AA	AA	AA	AA	AA	AA	AA	AA	NN
BS00090408_51	AA	AA	AA	AA	AA	NN	AA	AA	AA	AA	AA	AA	AA	AA	AA	AA	AA	AA	AA	AA	AA	AA	AA	AA	AA	AA	AA	AA	AA	AA	AA	BB	AA	AA	AA	AA	AA	AA	AA	AA	AA	AA	AA	AA	AA	AA	AA	AA	AA
Excalibur_c22728_610	AA	AA	AA	AA	AA	AA	AA	AA	AA	AA	AA	AA	AA	AA	AA	AA	AA	AA	AA	AA	AA	AA	AA	AA	AA	AA	AA	AA	AA	AA	AA	BB	AA	AA	AA	AA	AA	AA	AA	AA	AA	AA	AA	AA	AA	AA	AA	AA	AA
IACX7716	AA	AA	AA	AA	AA	AA	AA	AA	AA	AA	AA	AA	AA	AA	AA	AA	AA	AA	NN	AA	AA	AA	AA	AA	AA	AA	AA	AA	AA	AA	AA	AA	AA	AA	AA	AA	BB	AA	AA	AA	BB	AA	AA	AA	AA	AA	NN	AA	AA
Kukri_c43410_348	AA	AA	AA	AA	AA	AA	AA	AA	AA	AA	AA	NN	AA	AA	AA	AA	AA	AA	AA	AA	AA	AA	AA	AA	AA	AA	AA	AA	AA	AA	AA	AA	AA	AA	AA	AA	AA	AA	AA	AA	AA	AA	AA	AA	AA	AA	AA	AA	AA
RAC875_c10506_434	AA	AA	AA	AA	AA	AA	AA	AA	AA	AA	AA	AA	AA	AA	AA	AA	AA	AA	AA	AA	AA	AA	AA	AA	AA	AA	AA	AA	AA	AA	AA	NN	AA	AA	AA	AA	AA	AA	AA	AA	AA	AA	AA	AA	AA	AA	AA	AA	AA
RAC875_c27417_150	AA	AA	AA	AA	AA	NN	AA	AA	AA	AA	AA	NN	AA	AA	AA	AA	AA	AA	AA	AA	AA	AA	AA	AA	AA	AA	AA	AA	AA	AA	AA	AA	AA	AA	AA	AA	AA	AA	AA	AA	AA	AA	AA	AA	AA	AA	AA	AA	AA
RAC875_c6338_2719	AA	AA	AA	AA	AA	AA	AA	AA	AA	AA	AA	AA	AA	AA	AA	AA	AA	AA	AA	AA	AA	AA	AA	AA	AA	AA	AA	AA	AA	AA	AA	BB	AA	AA	AA	AA	AA	AA	AA	AA	AA	AA	AA	AA	AA	AA	AA	AA	AA
Tdurum_contig622_285	AA	AA	AA	AA	AA	AA	AA	AA	AA	AA	AA	AA	AA	AA	AA	AA	AA	AA	AA	AA	AA	AA	AA	AA	AA	AA	AA	AA	AA	AA	AA	NN	AA	AA	AA	AA	AA	AA	AA	AA	AA	AA	AA	AA	AA	AA	AA	AA	AA
wsnp_BE605063A_Ta_2_2	AA	AA	AA	AA	AA	NN	AA	AA	AA	AA	AA	AA	AA	AA	AA	AA	AA	AA	AA	AA	AA	AA	AA	AA	AA	AA	AA	AA	AA	AA	AA	BB	AA	AA	AA	AA	AA	AA	AA	AA	AA	AA	AA	AA	AA	AA	AA	AA	AA
BS00059422_51	NN	AB	AA	AB	NN	AA	AB	AA	NN	AA	AA	NN	AB	AB	AA	AA	AA	AB	NN	AB	AB	AA	NN	AB	AA	AB	AA	AB	AB	AA	AA	BB	AA	AA	AA	AA	AA	AA	AB	AB	AA	AB	AB	AB	AB	AA	NN	AB	NN
BS00096930_51	AA	AA	AA	AB	NN	AB	AB	AB	NN	AA	AB	AB	AA	AB	AA	AB	AA	AB	NN	AA	AB	AA	AA	AA	AA	NN	AB	AA	NN	AB	AA	AA	AB	AA	AB	AA	AB	AA	AB	AA	AB	AA	NN	AB	NN	AA	NN	AB	AA
Kukri_c43479_207	AA	NN	AB	AA	AA	AA	AA	AA	AA	AA	AA	AA	BB	NN	AA	AA	AB	NN	AA	AA	AA	AB	AB	AA	BB	AA	NN	AA	NN	AA	AB	AB	AA	AB	AA	AA	NN	AB	AA	AA	NN	AA	NN	AA	AA	AB	NN	AA	AB
RAC875_c744_1935	AA	AB	NN	AB	NN	AB	AB	AB	AB	AB	AB	NN	AB	NN	AB	AB	AB	AB	AB	AA	AB	AB	AB	AB	AB	AB	AB	AB	AB	AB	AB	AB	AB	AB	AB	AB	AB	AB	AB	AB	AB	AB	AB	AB	AB	AB	AB	AB	AB
RAC875_c13829_108	AA	AA	AB	AB	NN	AA	AA	AA	BB	AA	AA	BB	AB	AB	AA	AA	AB	AA	NN	AB	AA	AB	AB	NN	AB	AA	AA	AB	NN	NN	AB	AB	AB	AB	AB	AB	AA	AB	AA	AB	AA	AA	NN	AA	AA	AB	NN	AA	NN
BobWhite_c11692_148	AA	AA	AA	AA	AA	AA	AA	AA	AA	AA	AA	AA	AA	BB	AA	AA	AA	AA	AA	AA	AA	AA	AA	AA	AA	AA	AA	AA	AA	AA	AA	AA	AA	AA	AA	AA	AA	AA	AA	AA	AA	AA	AA	AA	AA	AA	AA	AA	AA
BS00060058_51	AA	AA	AA	AA	AA	AA	AA	AA	AA	AA	AA	AA	AA	AA	AA	AA	AA	AA	AA	AA	AA	AA	AA	AA	AA	AA	AA	BB	AA	AA	AA	AA	AA	AA	AA	AA	AA	AA	AA	AA	BB	AA	AA	AA	AA	AA	AA	AA	AA
BS00110130_51	AA	AA	AA	AA	AA	AA	AA	AA	AA	AA	AA	AA	AA	AA	AA	AA	AA	AA	AA	AA	AA	AA	AA	AA	AA	AA	AA	AA	AA	AA	AA	AA	BB	AA	AA	BB	AA	AA	AA	AA	AA	AA	AA	AA	AA	AA	AA	AA	AA
IAAV1463	AA	AA	AA	AA	AA	AA	AA	AA	AA	AA	AA	NN	AA	AA	AA	AA	AA	AA	AA	AA	AA	AA	AA	AA	AA	AA	AA	AA	AA	AA	AA	NN	AA	AA	AA	AA	AA	AA	AA	AA	AA	AA	AA	AA	AA	AA	AA	BB	AA
Jagger_c6610_109	AA	AA	AA	AA	AA	AA	AA	AA	AA	AA	AA	AA	AA	AA	AA	AA	AA	AA	AA	AA	AA	AA	NN	AA	AA	AA	AA	AA	AA	AA	AA	BB	AA	AA	AA	AA	AA	AA	AA	AA	AA	AA	AA	AA	AA	AA	AA	BB	AA
RAC875_c25442_231	AA	AA	AA	AA	AA	NN	AA	AA	AA	AA	NN	NN	NN	AA	AA	AA	AA	NN	AA	AA	AA	NN	NN	NN	AA	AA	NN	AA	AA	AA	AA	BB	AA	AA	NN	NN	AA	AA	NN	AA	AA	NN	NN	AA	NN	AA	AA	BB	AA
TA003542-0511	AA	AA	AA	AA	AA	AA	AA	AA	AA	AA	AA	AA	AA	AA	AA	AA	AA	AA	AA	AA	AA	AA	AA	AA	AA	AA	AA	AA	AA	AA	AA	BB	AA	AA	AA	AA	AA	AA	AA	AA	AA	AA	AA	AA	AA	AA	AA	AA	AA
wsnp_Ex_c25730_34991010	AA	AA	AA	AA	AA	AA	AA	AA	AA	AA	AA	NN	AA	AA	AA	NN	AA	AA	AA	AA	AA	AA	AA	AA	AA	AA	AA	AA	AA	AA	AA	AA	AA	AA	AA	BB	AA	AA	AA	AA	AA	AA	NN	AA	AA	AA	AA	AA	AA
BS00064204_51	AA	AB	AB	AB	AA	AB	AA	AB	AA	AB	AB	AA	NN	AA	AB	AB	AA	AA	AB	AA	AA	AB	AB	AA	AB	AA	AB	AA	AA	AB	BB	BB	AB	AA	AB	AB	AB	AA	AB	AA	AB	NN	NN	AA	NN	AB	AA	AB	NN
Excalibur_c7370_179	AA	AA	AA	AB	AA	AB	AB	AB	NN	AB	AA	NN	AB	AA	AA	AB	AA	AB	AA	AA	AA	AA	AA	AA	NN	BB	AA	AA	AA	AA	AA	AA	AA	AB	AB	AA	AA	AA	AA	AA	AA	AA	AA	AA	AA	AB	BB	AB	NN
BobWhite_c4942_140	AA	AA	AA	AA	AA	AA	AA	AA	AA	AA	AA	NN	AA	AA	AA	AA	AA	AA	AA	AA	AA	AA	AA	AA	AA	AA	AA	AA	AA	AA	AA	NN	AA	AA	AA	AA	AA	AA	AA	AA	AA	AA	AA	AA	AA	AA	AA	BB	AA
BS00094553_51	AA	NN	AA	AA	AA	AA	AA	AA	AA	AA	AA	AA	AA	AA	AA	AA	AA	AA	AA	AA	AA	AA	AA	AA	AA	AA	AA	AA	AA	AA	AA	BB	AA	AA	AA	AA	AA	AA	AA	AA	AA	AA	AA	AA	AA	AA	AA	NN	AA
Kukri_c8757_107	AA	AA	AA	AA	NN	AA	AA	AA	AA	AA	AA	AA	AA	BB	AA	AA	AA	AA	AA	AA	AA	AA	AA	AA	AA	AA	AA	BB	AA	AA	AA	AA	AA	AA	AA	AA	AA	AA	AA	BB	AA	AA	AA	AA	AA	AA	AA	AA	AA
Kukri_rep_c109145_54	BB	AA	AA	AA	BB	AA	AA	AA	AA	BB	AA	AA	AA	AA	AA	AA	AA	AA	AA	AA	AA	AA	AA	AA	AA	AA	AA	AA	BB	AA	AA	NN	AA	AA	AA	AA	AA	AA	AA	AA	AA	AA	AA	AA	AA	AA	AA	AA	AA
Kukri_rep_c109145_695	AA	AA	AA	AA	BB	AA	AA	AA	AA	BB	AA	AA	AA	AA	AA	AA	AA	AA	AA	AA	AA	AA	AA	AA	AA	AA	AA	AA	BB	AA	AA	AA	AA	AA	AA	AA	AA	AA	AA	AA	AA	AA	AA	AA	AA	AA	AA	AA	AA
wsnp_Ex_c111741_93530669	AA	AA	AA	AA	AA	NN	AA	AA	AA	AA	AA	NN	AA	AA	AA	AA	AA	AA	AA	AA	AA	AA	AA	AA	AA	AA	AA	AA	AA	AA	AA	NN	AA	AA	AA	AA	AA	AA	AA	AA	AA	AA	AA	AA	AA	AA	AA	BB	AA
BS00021714_51	AB	NN	AB	AB	BB	AA	AB	AA	AB	AB	AA	AB	AB	AB	AB	NN	AA	AB	BB	AA	AB	AB	BB	AB	NN	NN	AA	AB	AA	AA	AB	AA	AB	AB	AB	AA	AB	AA	AB	AB	AB	AB	AB	AB	AA	AB	AB	AB	AB
TA015410-0477	AA	AB	AB	AA	AB	AB	AA	AB	AA	BB	AB	AB	AB	AA	AA	AB	AA	AB	AB	AB	AB	AB	AB	AB	AA	AB	AB	AA	AA	AB	AA	NN	AA	AA	AB	AB	AB	AA	AB	AA	AB	AB	AB	AB	AB	AA	AB	AA	AA
wsnp_Ex_c31525_40302140	AA	AA	AA	AA	AA	NN	AA	AA	AA	AA	AA	AB	AA	AA	AA	AA	AA	AA	AA	AA	AA	AA	AA	AA	AA	BB	AA	AA	AA	AA	AA	AB	AA	AA	AA	AA	AA	AA	AA	AA	AA	AA	AA	AA	AA	AA	AA	AB	AA
Excalibur_c20777_428	NN	AA	BB	AA	NN	AA	AA	AA	AA	AA	AA	NN	BB	AA	AA	AA	AA	AA	NN	AA	AA	AB	AA	AA	AA	AA	AA	BB	NN	AA	AA	NN	AA	AA	AA	AA	AA	AA	AA	BB	AA	AA	AA	AA	AA	AA	NN	AA	AA
wsnp_Ex_c6563_11378632	NN	AB	AB	AB	AB	NN	AA	AB	BB	AA	AA	AB	AA	AB	AA	AB	AB	AB	AB	AB	AB	AB	AB	AB	AB	NN	AB	AB	AB	AA	AB	AB	AB	AA	AB	AB	BB	AB	AB	AB	BB	AB	AB	AB	AB	AA	NN	AB	NN
BS00030644_51	AA	AA	AA	AA	AA	NN	AA	AA	AA	AA	AA	NN	AA	AA	AA	AA	AA	AA	AA	AA	AA	AA	NN	AA	AA	AA	AA	AA	AA	AA	AA	BB	AA	AA	AA	AA	AA	AA	AA	AA	AA	AA	AA	AA	AA	AA	AA	BB	AA
Excalibur_c1066_303	AA	AA	AA	AA	AA	AA	AA	AA	AA	AA	AA	AA	AA	AA	AA	AA	AA	AA	AA	AA	AA	AA	AA	AA	AA	AA	AA	AA	AA	AA	AA	BB	AA	AA	AA	AA	BB	AA	AA	AA	BB	AA	AA	AA	AA	AA	NN	AA	AA
Excalibur_rep_c106065_511	AA	AA	AA	AA	AA	AA	AA	AA	AA	AA	AA	AA	AA	AA	AA	AA	AA	AA	AA	AA	AA	AA	BB	AA	AA	AA	AA	AA	AA	AA	AA	BB	AA	AA	AA	AA	AA	AA	AA	AA	AA	AA	AA	AA	AA	AA	AA	BB	AA
Kukri_c4099_321	AA	AA	AA	AA	AA	AA	AA	AA	AA	AA	AA	NN	AA	AA	AA	AA	AA	AA	AA	AA	AA	AA	AA	AA	AA	AA	AA	AA	AA	AA	AA	BB	AA	AA	AA	AA	AA	AA	AA	AA	AA	AA	AA	AA	AA	AA	AA	BB	AA
RAC875_c34623_813	AA	AA	AA	AA	AA	AA	AA	AA	AA	AA	AA	AA	AA	AA	AA	AA	AA	AA	AA	AA	AA	AA	BB	AA	AA	AA	AA	AA	AA	AA	AA	BB	AA	AA	AA	AA	AA	AA	AA	AA	AA	AA	AA	AA	AA	AA	AA	BB	AA
wsnp_Ex_c2749_5091813	AA	AA	AA	AA	AA	AA	AA	AA	AA	AA	NN	NN	NN	AA	AA	AA	AA	AA	AA	AA	AA	AA	BB	NN	AA	AA	AA	AA	AA	AA	AA	NN	AA	AA	NN	AA	AA	AA	AA	AA	AA	AA	NN	AA	AA	AA	AA	BB	AA
wsnp_Ex_rep_c66382_64577768	AA	AA	AA	AA	AA	NN	AA	AA	AA	AA	AA	NN	AA	AA	AA	AA	AA	AA	AA	AA	AA	AA	BB	AA	AA	AA	AA	AA	AA	AA	AA	NN	AA	AA	AA	AA	AA	AA	AA	AA	AA	AA	AA	AA	AA	AA	AA	BB	AA
wsnp_Ex_rep_c69775_68731015	AA	AA	AA	AA	AA	NN	AA	AA	AA	AA	AA	NN	AA	AA	AA	AA	AA	AA	AA	AA	AA	AA	BB	AA	AA	AA	AA	AA	AA	AA	AA	NN	AA	AA	AA	AA	AA	AA	AA	AA	AA	AA	AA	AA	AA	AA	AA	BB	AA
wsnp_Ku_c13768_21859275	BB	AA	AA	AA	BB	AA	AA	AA	AA	BB	AA	AA	AA	AA	AA	AA	AA	AA	AA	AA	AA	AA	AA	AA	AA	AA	AA	AA	BB	AA	AA	AA	AA	AA	AA	AA	AA	AA	AA	AA	AA	AA	AA	AA	AA	AA	AA	AA	AA
wsnp_Ku_c3468_6420199	AA	AA	AA	AA	AA	NN	AA	AA	AA	AA	AA	NN	AA	AA	AA	AA	AA	AA	AA	AA	AA	AA	BB	AA	AA	AA	AA	AA	AA	AA	AA	BB	AA	AA	AA	AA	AA	AA	AA	AA	AA	AA	AA	AA	AA	AA	AA	BB	AA
wsnp_Ra_c20163_29413615	AA	AA	AA	AA	AA	NN	AA	AA	AA	AA	AA	NN	AA	AA	AA	AA	AA	AA	AA	AA	AA	AA	BB	AA	AA	AA	AA	AA	AA	AA	AA	NN	AA	AA	AA	AA	AA	AA	AA	AA	AA	AA	AA	AA	AA	AA	AA	BB	AA
BS00064087_51	BB	NN	AA	AA	AB	AB	AB	AB	AB	BB	AB	AB	NN	AB	AB	AB	AA	AB	NN	AB	AB	AA	AA	AB	NN	AB	AB	AB	NN	AB	AA	AB	AA	AA	BB	BB	AB	AA	AB	AB	AB	AB	AB	AB	AB	AA	NN	AB	AA
BobWhite_c22256_79	AB	AB	AB	AB	AB	AB	AB	AB	AB	AB	AB	AB	AB	AB	AB	AB	AB	AB	AB	AB	AB	AB	AA	AB	AB	AB	AB	AB	AB	AB	AB	AA	AB	AB	AB	AB	AB	AB	AB	BB	AB	AB	AB	AB	AB	AB	AB	AA	BB
IACX9458	AA	AA	AA	AA	AA	AA	AA	AA	AA	AA	BB	AA	AA	AA	AA	AA	AA	AA	AA	BB	AA	AA	AA	AA	AA	AB	BB	AA	AA	AA	AA	AA	AA	AA	AA	AA	AA	AA	AA	AA	AA	AA	AA	AA	AA	AA	AA	AA	AB
BobWhite_c20703_141	AA	AA	AA	AA	AA	AA	AA	AA	AA	AA	AA	NN	AA	AA	AA	AA	AA	AA	AA	AA	AA	AA	BB	AA	AA	AA	AA	AA	AA	AA	AA	BB	AA	AA	AA	AA	AA	AA	AA	AA	AA	AA	AA	AA	AA	AA	AA	BB	AA
BobWhite_c44224_71	AA	AA	AA	AA	AA	AA	AA	AA	AA	AA	AA	NN	AA	AA	AA	AA	AA	AA	AA	AA	AA	AA	BB	AA	AA	AA	AA	AA	AA	AA	AA	BB	AA	AA	AA	AA	AA	AA	AA	AA	AA	AA	AA	AA	AA	AA	AA	BB	AA
BS00063063_51	AA	AA	AA	AA	AA	AA	AA	AA	AA	AA	AA	NN	AA	AA	AA	AA	AA	AA	AA	AA	AA	AA	BB	AA	AA	AA	AA	AA	AA	AA	AA	BB	AA	AA	AA	AA	AA	AA	AA	AA	AA	AA	AA	AA	AA	AA	AA	BB	AA
BS00067330_51	AA	AA	AA	AA	AA	NN	AA	AA	AA	AA	AA	NN	AA	AA	AA	AA	AA	AA	AA	AA	AA	AA	BB	AA	AA	AA	AA	AA	AA	AA	AA	NN	AA	AA	AA	AA	AA	AA	AA	AA	AA	AA	AA	AA	AA	AA	AA	BB	AA
BS00067741_51	AA	AA	AA	AA	AA	AA	AA	AA	AA	AA	AA	AA	AA	AA	AA	AA	AA	AA	AA	AA	AA	AA	AA	AA	AA	AA	AA	AA	AA	AA	AA	AA	AA	AA	AA	AA	AA	AA	AA	AA	AA	BB	NN	AA	AA	AA	AA	AA	AA
BS00077815_51	AA	AA	AA	AA	AA	AA	AA	AA	AA	AA	AA	NN	AA	AA	AA	AA	AA	AA	AA	AA	AA	AA	BB	AA	AA	AA	AA	AA	AA	AA	AA	BB	AA	AA	AA	AA	AA	AA	AA	AA	AA	AA	AA	AA	AA	AA	AA	BB	AA
Ex_c3799_2429	AA	AA	AA	AA	AA	AA	AA	AA	AA	AA	AA	NN	AA	AA	AA	AA	AA	AA	AA	AA	AA	AA	BB	AA	AA	AA	AA	AA	AA	AA	AA	BB	AA	AA	AA	AA	AA	AA	AA	AA	AA	AA	AA	AA	AA	AA	AA	BB	AA
Ex_c801_820	AA	AA	AA	AA	AA	NN	AA	AA	AA	AA	AA	NN	AA	AA	AA	AA	AA	AA	AA	AA	AA	AA	BB	AA	AA	AA	AA	AA	AA	AA	AA	BB	AA	AA	AA	AA	AA	AA	AA	AA	AA	AA	AA	AA	AA	AA	AA	BB	AA
Excalibur_c35312_109	AA	AA	AA	AA	AA	AA	AA	AA	AA	AA	AA	NN	AA	AA	AA	AA	AA	AA	AA	AA	AA	AA	BB	AA	AA	AA	AA	AA	AA	AA	AA	BB	AA	AA	AA	AA	AA	AA	AA	AA	AA	AA	AA	AA	AA	AA	AA	BB	AA
Excalibur_c63753_211	AA	AA	AA	AA	AA	AA	AA	AA	AA	AA	AA	AA	AA	AA	AA	AA	AA	AA	AA	AA	AA	AA	BB	AA	AA	AA	AA	AA	AA	AA	AA	BB	AA	AA	AA	AA	AA	AA	AA	AA	AA	AA	AA	AA	AA	AA	AA	BB	AA
Excalibur_c65280_322	AA	AA	AA	AA	AA	AA	AA	AA	AA	AA	AA	NN	AA	AA	AA	AA	AA	AA	AA	AA	AA	AA	BB	AA	AA	AA	AA	AA	AA	AA	AA	BB	AA	AA	AA	AA	AA	AA	AA	AA	AA	AA	AA	AA	AA	AA	AA	BB	AA
IAAV814	AA	AA	AA	AA	AA	NN	AA	AA	AA	AA	AA	BB	AA	AA	AA	AA	AA	AA	AA	AA	AA	AA	AA	AA	AA	AA	AA	AA	AA	AA	AA	NN	AA	AA	AA	AA	AA	AA	AA	AA	AA	AA	AA	AA	AA	AA	AA	BB	AA
Kukri_c93273_605	AA	AA	AA	AA	NN	AA	AA	AA	AA	AA	NN	NN	NN	AA	AA	AA	AA	AA	AA	AA	AA	NN	BB	NN	AA	AA	NN	AA	AA	AA	AA	BB	AA	AA	NN	NN	AA	AA	NN	AA	AA	NN	NN	NN	NN	AA	AA	BB	AA
Kukri_rep_c101218_200	AA	AA	AA	AA	AA	AA	AA	AA	AA	AA	AA	NN	AA	AA	AA	AA	AA	AA	AA	AA	AA	AA	BB	AA	AA	AA	AA	AA	AA	AA	AA	BB	AA	AA	AA	AA	AA	AA	AA	AA	AA	AA	AA	AA	AA	AA	AA	BB	AA
Kukri_rep_c96140_621	AA	AA	AA	AA	AA	AA	AA	AA	AA	AA	AA	NN	AA	AA	AA	AA	AA	AA	AA	AA	AA	AA	AA	AA	AA	AA	AA	AA	AA	AA	AA	BB	AA	AA	AA	AA	AA	AA	AA	AA	AA	AA	AA	AA	AA	AA	AA	BB	AA
RAC875_c2021_898	AA	AA	AA	AA	AA	AA	AA	AA	AA	AA	AA	AA	AA	AA	AA	AA	AA	AA	AA	AA	AA	AA	BB	AA	AA	AA	AA	AA	AA	AA	AA	BB	AA	AA	AA	AA	AA	AA	AA	AA	AA	AA	AA	AA	AA	AA	AA	BB	AA
RAC875_c21620_1359	AA	AA	AA	AA	AA	NN	AA	AA	AA	AA	AA	NN	AA	AA	AA	AA	AA	AA	AA	AA	AA	AA	BB	AA	AA	AA	AA	AA	AA	AA	AA	BB	AA	AA	AA	AA	AA	AA	AA	AA	AA	AA	AA	AA	AA	AA	AA	BB	AA
RAC875_c40579_501	AA	AA	AA	AA	AA	AA	AA	AA	AA	AA	AA	NN	AA	AA	AA	AA	AA	AA	AA	AA	AA	AA	BB	AA	AA	AA	AA	AA	AA	AA	AA	BB	AA	AA	AA	AA	AA	AA	AA	AA	AA	AA	AA	AA	AA	AA	AA	BB	AA
RAC875_c4878_170	AA	AA	AA	AA	AA	AA	AA	AA	AA	AA	AA	AA	AA	AA	AA	AA	AA	AA	AA	AA	AA	AA	BB	AA	AA	AA	AA	AA	AA	AA	AA	BB	AA	AA	AA	AA	AA	AA	AA	AA	AA	AA	AA	AA	AA	AA	AA	BB	AA
RAC875_c53095_51	AA	AA	AA	AA	AA	AA	AA	AA	AA	AA	NN	NN	NN	AA	AA	AA	AA	NN	AA	AA	AA	NN	BB	NN	AA	AA	NN	AA	AA	NN	AA	BB	AA	AA	NN	NN	AA	AA	NN	AA	AA	NN	NN	NN	NN	AA	AA	BB	AA
RAC875_c7305_75	AA	AA	AA	AA	AA	AA	AA	AA	AA	AA	AA	NN	AA	AA	AA	AA	AA	AA	AA	AA	AA	AA	BB	AA	AA	AA	AA	AA	AA	AA	AA	BB	AA	AA	AA	AA	AA	AA	AA	AA	AA	AA	AA	AA	AA	AA	AA	BB	AA
RAC875_rep_c70404_755	AA	AA	AA	AA	AA	AA	AA	AA	AA	AA	AA	NN	AA	AA	AA	AA	AA	AA	AA	AA	AA	AA	BB	AA	AA	AA	AA	AA	AA	AA	AA	BB	AA	AA	AA	AA	AA	AA	AA	AA	AA	AA	AA	AA	AA	AA	AA	BB	AA
wsnp_CAP11_c1029_611774	AA	AA	AA	AA	AA	NN	AA	AA	AA	AA	AA	NN	AA	AA	AA	AA	AA	AA	AA	AA	AA	AA	BB	AA	AA	AA	AA	AA	AA	AA	AA	BB	AA	AA	AA	AA	AA	AA	AA	AA	AA	AA	AA	AA	AA	AA	AA	BB	AA
wsnp_Ex_c2389_4477621	AA	AA	AA	AA	AA	AA	AA	AA	AA	AA	AA	NN	AA	AA	AA	AA	AA	AA	AA	AA	AA	AA	BB	AA	AA	AA	AA	AA	AA	AA	AA	BB	AA	AA	AA	AA	AA	AA	AA	AA	AA	AA	AA	AA	AA	AA	AA	BB	AA
wsnp_Ex_c2389_4479047	AA	AA	AA	AA	AA	AA	AA	AA	AA	AA	AA	NN	AA	AA	AA	AA	AA	AA	AA	AA	AA	AA	BB	AA	AA	AA	AA	AA	AA	AA	AA	BB	AA	AA	AA	AA	AA	AA	AA	AA	AA	AA	AA	AA	AA	AA	AA	BB	AA
wsnp_Ex_c2389_4479352	AA	NN	NN	NN	AA	AA	AA	NN	AA	AA	AA	NN	AA	NN	AA	AA	AA	AA	AA	NN	AA	AA	BB	AA	AA	AA	AA	AA	AA	AA	NN	BB	AA	AA	AA	AA	AA	AA	AA	AA	NN	AA	NN	AA	AA	AA	AA	BB	AA
wsnp_Ex_c41237_48104282	AA	AA	AA	AA	AA	AA	AA	AA	AA	AA	AA	NN	AA	AA	AA	AA	AA	AA	AA	AA	AA	AA	BB	AA	AA	AA	AA	AA	AA	AA	AA	BB	AA	AA	AA	AA	AA	AA	AA	AA	AA	AA	AA	AA	AA	AA	AA	BB	AA
wsnp_Ex_c6826_11775106	AA	AA	AA	AA	AA	AA	AA	AA	AA	AA	AA	NN	AA	AA	AA	AA	AA	AA	AA	AA	AA	AA	BB	AA	AA	AA	AA	AA	AA	AA	AA	BB	AA	AA	AA	AA	AA	AA	AA	AA	AA	AA	AA	AA	AA	AA	AA	BB	AA
wsnp_Ex_rep_c66875_65276404	AA	AA	AA	AA	AA	AA	AA	AA	AA	AA	AA	NN	AA	AA	AA	AA	AA	AA	AA	AA	AA	AA	BB	AA	AA	AA	AA	AA	AA	AA	AA	BB	AA	AA	AA	AA	AA	AA	AA	AA	AA	AA	AA	AA	AA	AA	AA	BB	AA
wsnp_Ex_rep_c67065_65532802	AA	AA	AA	AA	AA	AA	AA	AA	AA	AA	AA	NN	AA	AA	AA	AA	AA	AA	AA	AA	AA	AA	BB	AA	AA	AA	AA	AA	AA	NN	AA	BB	AA	AA	AA	AA	AA	AA	AA	AA	AA	AA	AA	NN	NN	AA	AA	BB	AA
wsnp_Ex_rep_c68183_66958099	AA	AA	AA	AA	AA	AA	AA	AA	AA	AA	AA	NN	AA	AA	AA	AA	AA	AA	AA	AA	AA	AA	BB	AA	AA	AA	AA	AA	AA	AA	AA	BB	AA	AA	AA	AA	AA	AA	AA	AA	AA	AA	AA	AA	AA	AA	AA	BB	AA
CAP7_c12435_63	AB	NN	AB	AB	NN	AA	AB	AA	AB	AB	AA	AB	AB	AB	AA	NN	AA	AB	NN	AA	AB	AA	BB	AB	NN	NN	AA	BB	AA	AA	AB	AB	AB	AA	AB	AB	BB	AA	AB	BB	BB	AB	AB	AB	AA	AA	NN	AB	AB
RAC875_c23587_271	AB	AB	BB	AB	AB	AB	AB	AB	AB	AB	AA	AB	AB	AB	AB	AB	AB	AB	AB	AA	AB	AB	AB	AB	AB	BB	AA	AB	AB	AB	AB	NN	AB	AB	AB	AB	AB	AB	AB	AB	AB	AB	AB	AB	AB	AB	AB	AB	BB
wsnp_Ex_c1137_2182795	AB	AB	AB	AB	AB	AB	AB	AB	AB	AB	AA	AB	AB	AB	AB	AB	AB	AB	AB	BB	AB	AB	AB	AB	AB	BB	AA	AB	AB	AB	AB	AB	AB	AB	AB	AB	AB	AB	AB	AB	AB	AB	AB	AB	AB	AB	AB	AB	NN
Excalibur_c3429_652	AA	AB	AA	NN	AB	AB	AA	AA	AA	AA	AB	AB	AA	AA	AA	AA	AB	AA	AA	AB	AA	AB	BB	AA	AB	BB	AB	AA	AB	AA	AB	AA	AA	AA	AA	AB	AB	AB	AA	AA	AB	AA	AA	AA	AA	AA	NN	AB	AA
Excalibur_c35316_388	AB	NN	AB	AB	NN	AB	BB	AB	AB	AB	AA	AB	AA	BB	AB	AB	AB	AA	BB	BB	BB	BB	BB	NN	AB	NN	BB	BB	AA	AA	BB	BB	AB	AB	BB	BB	NN	AB	BB	BB	NN	AA	AA	AA	AA	AB	BB	AB	BB
BS00023419_51	AA	AA	AA	AA	AA	NN	BB	AA	AA	AA	AA	AA	AA	NN	AA	AA	AA	NN	AA	AA	AA	AA	AA	AA	AA	AA	NN	AA	AA	AA	AA	AA	AA	AA	AA	AA	NN	AA	AA	AA	NN	NN	AA	AA	AA	AA	AA	NN	AA
BS00079071_51	NN	AA	BB	AA	NN	AA	AA	AA	AA	AA	BB	NN	AA	AA	AA	AA	AA	AA	AA	BB	NN	AA	NN	AA	AA	NN	BB	AA	AA	NN	AA	AA	AA	AA	AA	AA	NN	AA	AA	AA	NN	AA	NN	AA	AA	AA	AA	AA	NN
Kukri_c23382_1431	AA	AA	AA	AA	AA	AA	AA	AA	AA	AA	AA	NN	AA	AA	AA	AA	AA	AA	AA	AA	AA	AA	BB	AA	AA	AA	AA	AA	AA	AA	AA	BB	AA	AA	AA	AA	AA	AA	AA	AA	AA	AA	AA	AA	AA	AA	AA	BB	AA
Kukri_c24897_140	AA	AA	AA	AA	AA	NN	AA	AA	AA	AA	AA	BB	AA	AA	AA	AA	AA	AA	AA	AA	AA	AA	AA	AA	AA	AA	AA	AA	AA	AA	AA	BB	AA	AA	AA	AA	AA	AA	AA	AA	AA	AA	AA	AA	AA	AA	AA	BB	AA
Kukri_c4318_101	AA	AA	AA	AA	AA	AA	AA	AA	AA	AA	AA	NN	AA	AA	AA	AA	AA	AA	AA	AA	AA	AA	BB	AA	AA	AA	AA	AA	AA	AA	AA	BB	AA	AA	AA	AA	AA	AA	AA	AA	AA	AA	AA	AA	AA	AA	AA	BB	AA
Kukri_c43707_314	AA	AA	AA	AA	AA	AA	AA	AA	AA	AA	AA	AA	AA	AA	AA	AA	AA	AA	AA	AA	AA	AA	BB	AA	AA	AA	AA	AA	AA	AA	AA	BB	AA	AA	AA	AA	AA	AA	AA	AA	AA	AA	AA	AA	AA	AA	AA	BB	AA
Kukri_rep_c81206_235	AA	AA	AA	AA	AA	AA	AA	AA	AA	AA	AA	NN	AA	AA	AA	AA	AA	AA	AA	AA	AA	AA	BB	AA	AA	AA	AA	AA	AA	AA	AA	BB	AA	AA	AA	AA	AA	AA	AA	AA	AA	AA	AA	AA	AA	AA	AA	BB	AA
RAC875_c100961_334	BB	AA	AA	AA	BB	AA	AA	AA	AA	BB	AA	AA	AA	AA	AA	AA	AA	AA	AA	BB	AA	AA	AA	AA	AA	AA	AA	AA	BB	AA	AA	AA	AA	AA	AA	AA	AA	AA	AA	AA	AA	AA	AA	AA	AA	AA	AA	AA	AA
RAC875_c37025_2027	AA	AA	AA	AA	AA	AA	AA	AA	AA	AA	AA	BB	AA	AA	AA	AA	AA	AA	AA	AA	AA	AA	BB	AA	AA	AA	AA	AA	AA	AA	AA	NN	AA	AA	AA	AA	AA	AA	AA	AA	AA	AA	AA	AA	AA	AA	AA	BB	AA
RAC875_c7847_1352	AA	AA	AA	AA	AA	AA	AA	AA	AA	AA	AA	BB	AA	AA	AA	AA	AA	AA	AA	AA	AA	AA	BB	AA	AA	AA	AA	AA	AA	AA	AA	NN	AA	AA	AA	AA	AA	AA	AA	AA	AA	AA	AA	AA	AA	AA	AA	BB	AA
RAC875_rep_c120648_589	AA	AA	AA	AA	AA	AA	AA	AA	AA	AA	AA	AA	AA	AA	AA	AA	AA	AA	AA	AA	AA	AA	AA	AA	AA	AA	AA	AA	AA	AA	AA	BB	AA	AA	AA	AA	AA	AA	AA	AA	AA	AA	AA	AA	AA	AA	AA	BB	AA
Tdurum_contig15335_452	AA	AA	AA	AA	AA	AA	AA	AA	AA	AA	AA	AA	NN	AA	AA	AA	AA	AA	AA	AA	BB	AA	BB	AA	AA	AA	AA	AA	AA	AA	AA	NN	AA	AA	AA	AA	BB	AA	AA	AA	BB	AA	AA	AA	AA	AA	AA	NN	AA
Tdurum_contig27840_865	AA	AA	AA	AA	AA	AA	AA	AA	AA	AA	AA	BB	AA	AA	AA	AA	AA	AA	AA	AA	AA	AA	BB	AA	AA	AA	AA	AA	AA	AA	AA	BB	AA	AA	AA	AA	AA	AA	AA	AA	AA	AA	AA	AA	AA	AA	AA	BB	AA
Tdurum_contig43203_318	AA	AA	AA	AA	AA	AA	AA	AA	AA	AA	AA	AA	AA	AA	BB	AA	AA	AA	AA	AA	AA	AA	AA	NN	AA	AA	AA	AA	AA	AA	AA	BB	BB	AA	AA	AA	AA	AA	AA	AA	AA	AA	BB	BB	AA	AA	AA	AA	AA
wsnp_Ex_c10595_17292077	AA	AA	AA	AA	AA	AA	AA	AA	AA	AA	AA	AA	AA	AA	AA	AA	AA	AA	AA	AA	AA	AA	BB	AA	AA	AA	AA	AA	AA	AA	AA	BB	AA	AA	AA	AA	AA	AA	AA	AA	AA	AA	AA	AA	AA	AA	AA	BB	AA
wsnp_Ex_c28165_37310070	AA	AA	AA	AA	AA	NN	AA	AA	AA	AA	AA	NN	AA	AA	AA	AA	AA	AA	AA	AA	AA	AA	BB	AA	AA	AA	AA	AA	AA	AA	AA	NN	AA	AA	AA	AA	AA	AA	AA	AA	AA	AA	AA	AA	AA	AA	AA	BB	AA
wsnp_Ex_c48375_53299028	AA	AA	AA	AA	AA	AA	AA	AA	AA	AA	AA	NN	AA	AA	AA	AA	AA	AA	AA	AA	AA	AA	BB	AA	AA	AA	AA	AA	AA	AA	AA	BB	AA	AA	AA	AA	AA	AA	AA	AA	AA	AA	AA	AA	AA	AA	AA	BB	AA
wsnp_Ex_c7252_12453079	AA	AA	BB	AA	AA	AA	AA	AA	AA	AA	BB	AA	AA	AA	AA	AA	AA	AA	AA	BB	AA	AA	AA	AA	AA	NN	BB	AA	AA	AA	AA	NN	AA	AA	AA	AA	AA	AA	AA	AA	AA	AA	AA	AA	AA	AA	AA	AA	AA
BS00083459_51	AB	AB	NN	AB	AB	AB	AB	AB	AB	AB	BB	AB	AB	AB	AB	AB	AB	AB	AB	AA	NN	AB	NN	AB	AB	BB	BB	AB	AB	AB	AB	AB	AB	AB	AB	AB	NN	AB	AB	AB	NN	AB	AB	AB	AB	AB	AB	AB	BB
wsnp_Ex_c29914_38896441	AB	AB	AB	AB	AB	AB	AB	AB	AB	AB	BB	AA	AB	AB	AB	AB	AB	AB	AB	AB	AB	AB	AA	AB	AB	AB	BB	AB	AB	BB	AB	AA	AB	AB	BB	AB	AB	AB	AB	AB	AB	AB	AB	AB	AB	AB	AB	AA	AB
CAP12_c3602_91	AA	AA	AA	AA	AA	AA	AA	AA	AA	AA	AA	AA	AA	AA	AA	AA	AA	AA	AA	AA	AA	AA	AA	AA	AA	AA	AA	AA	AA	AA	AA	AA	AA	AA	AA	AA	BB	AA	AA	AA	BB	AA	AA	AA	AA	AA	NN	AA	AA
Excalibur_c44731_1000	AA	AA	AA	AA	AA	NN	AA	AA	AA	AA	AA	BB	AA	AA	AA	AA	AA	AA	AA	AA	AA	AA	BB	AA	AA	AA	AA	AA	AA	AA	AA	NN	AA	AA	AA	AA	AA	AA	AA	AA	AA	AA	AA	AA	AA	AA	AA	BB	AA
IAAV4099	AA	AA	AA	AA	AA	AA	AA	AA	AA	AA	AA	NN	AA	AA	AA	AA	AA	AA	AA	AA	AA	AA	AA	AA	AA	AA	AA	AA	AA	AA	AA	BB	AA	AA	AA	AA	AA	AA	AA	AA	AA	AA	AA	AA	AA	AA	AA	AA	AA
Ku_c2449_578	AA	AA	AA	AA	AA	AA	AA	AA	AA	AA	AA	NN	AA	AA	AA	AA	AA	AA	AA	AA	AA	AA	BB	AA	AA	AA	AA	AA	AA	AA	AA	BB	AA	AA	AA	AA	AA	AA	AA	AA	AA	AA	AA	AA	AA	AA	AA	BB	AA
Ku_c2898_1284	AA	AA	AA	AA	AA	NN	AA	AA	AA	AA	AA	BB	AA	AA	AA	AA	AA	AA	AA	AA	AA	AA	BB	AA	AA	AA	AA	AA	AA	AA	AA	NN	AA	AA	AA	AA	AA	AA	AA	AA	AA	AA	AA	AA	AA	AA	AA	BB	AA
RAC875_c49074_374	AA	AA	AA	AA	AA	AA	AA	AA	AA	AA	AA	BB	AA	AA	AA	AA	AA	AA	AA	AA	AA	AA	AA	AA	AA	AA	AA	AA	AA	AA	AA	AA	AA	AA	AA	BB	AA	AA	AA	AA	AA	AA	AA	AA	AA	AA	AA	AA	AA
RAC875_rep_c71093_1302	AA	AA	AA	AA	AA	AA	AA	BB	AA	AA	AA	AA	AA	AA	AA	AA	AA	AA	AA	AA	AA	AA	AA	AA	AA	AA	AA	BB	AA	AA	AA	AA	AA	AA	AA	AA	AA	AA	AA	AA	AA	AA	AA	AA	AA	AA	AA	AA	AA
RFL_Contig3203_1971	AA	AA	AA	AA	AA	AA	AA	AA	AA	AA	AA	NN	AA	AA	AA	AA	AA	AA	AA	AA	AA	AA	NN	NN	AA	AA	AA	AA	AA	AA	AA	AA	BB	AA	AA	BB	AA	AA	AA	AA	AA	AA	BB	BB	AA	AA	AA	AA	AA
Tdurum_contig11004_613	AA	AA	AA	AA	AA	AA	AA	AA	AA	AA	AA	NN	AA	AA	AA	AA	AA	AA	AA	AA	AA	AA	AA	AA	AA	AA	AA	AA	BB	AA	AA	NN	AA	AA	AA	AA	AA	AA	AA	AA	AA	AA	AA	AA	AA	AA	AA	AA	AA
Tdurum_contig61515_259	AA	AA	AA	AA	AA	AA	AA	AA	AA	AA	AA	AA	AA	AA	AA	AA	AA	AA	AA	AA	AA	AA	AA	AA	AA	AA	AA	AA	NN	AA	AA	BB	AA	AA	AA	AA	AA	AA	AA	AA	AA	AA	AA	AA	AA	AA	AA	AA	AA
wsnp_Ex_c2181_4089788	AA	AA	AA	AA	AA	AA	AA	AA	AA	AA	AA	NN	AA	AA	AA	AA	AA	AA	AA	AA	AA	AA	BB	AA	AA	AA	AA	AA	AA	AA	AA	BB	AA	AA	AA	AA	AA	AA	AA	AA	AA	AA	BB	AA	AA	AA	AA	BB	AA
wsnp_Ex_c3963_7179957	AA	AA	AA	AA	AA	NN	AA	AA	AA	AA	AA	BB	AA	AA	AA	AA	AA	AA	AA	AA	AA	AA	BB	AA	AA	AA	AA	AA	AA	AA	AA	BB	AA	AA	AA	AA	AA	AA	AA	AA	AA	AA	AA	AA	AA	AA	AA	BB	AA
IAAV2838	AB	AB	AB	AB	AA	NN	AB	AB	AB	AB	AA	AB	AA	AB	AB	AB	AB	AA	AA	AA	AB	AA	AB	AA	BB	AB	AA	AA	AB	AA	AA	NN	AA	AB	AA	AA	AB	AB	AA	AA	AB	AA	AA	AA	AA	AB	BB	AB	BB
wsnp_Ex_c16592_25117132	AA	AA	AA	AA	AA	NN	AA	AA	AA	AA	AA	NN	AA	AA	AA	AA	AA	AA	AA	AA	AA	AA	AA	BB	AA	AA	AA	AA	AA	AA	AA	BB	BB	AA	AA	AA	AA	AA	AA	AA	AA	AA	BB	BB	AA	AA	AA	AA	AA
Kukri_c1977_1940	AA	AB	AA	AB	AB	AA	AA	AA	AA	AA	AB	AA	AB	AB	BB	BB	AA	AA	AA	AB	AA	AB	AB	AB	AA	AB	AB	AB	AA	AA	AB	AA	AA	AA	BB	AA	AA	AA	AB	AA	AA	AA	AA	AA	AA	AA	AA	AB	AA
wsnp_Ex_c5469_9655281	NN	NN	BB	AA	AB	AA	AA	AB	AA	AA	AB	NN	AB	AB	AA	NN	BB	AA	AB	AB	AB	AB	AA	NN	BB	AA	AB	AB	NN	AB	AA	AA	BB	BB	AA	AA	AB	BB	AB	AB	AB	AA	AB	AB	AB	AA	NN	AB	NN
Ex_c2389_1834	AA	AA	AA	AA	AA	AA	NN	AA	AA	AA	AA	AA	AA	AA	AA	AA	AA	AA	AA	AA	AA	AA	BB	AA	AA	AA	AA	AA	AA	AA	AA	AA	AA	AA	AA	AA	AA	AA	AA	AA	AA	AA	AA	AA	AA	AA	AA	BB	AA
Excalibur_c11374_1126	AA	AA	AA	AA	AA	AA	AA	AA	AA	AA	AA	BB	AA	AA	AA	AA	AA	AA	AA	AA	AA	AA	BB	AA	AA	AA	AA	AA	AA	AA	AA	NN	AA	AA	AA	AA	AA	AA	AA	AA	AA	AA	AA	AA	AA	AA	AA	BB	AA
IACX11338	AA	NN	AA	AA	AA	AA	AA	AA	AA	AA	AA	NN	AA	AA	AA	AA	AA	AA	AA	AA	AA	AA	AA	AA	AA	AA	AA	AA	AA	AA	AA	NN	AA	AA	AA	AA	AA	AA	AA	AA	AA	AA	AA	AA	AA	AA	AA	BB	AA
Ra_c7062_430	AA	AA	AA	AA	AA	NN	AA	AA	AA	AA	AA	BB	AA	AA	AA	AA	AA	AA	AA	AA	AA	AA	BB	AA	AA	AA	AA	AA	AA	AA	AA	NN	AA	AA	AA	AA	AA	AA	AA	AA	AA	AA	AA	AA	AA	AA	AA	BB	AA
RAC875_c10835_144	AA	AA	AA	AA	AA	AA	AA	AA	AA	AA	AA	AA	AA	AA	AA	AA	AA	AA	AA	AA	AA	AA	AA	BB	AA	AA	AA	AA	AA	AA	AA	AA	BB	AA	AA	AA	AA	AA	AA	AA	AA	AA	BB	BB	AA	AA	AA	AA	AA
RAC875_c17651_1174	BB	AA	AA	AA	BB	AA	AA	NN	AA	BB	AA	AA	NN	AA	AA	AA	AA	AA	AA	AA	AA	AA	AA	AA	AA	AA	AA	AA	BB	AA	AA	AA	NN	AA	AA	NN	AA	AA	AA	AA	AA	AA	AA	AA	NN	AA	AA	BB	AA
RAC875_c18355_804	AA	AA	AA	AA	AA	NN	AA	AA	AA	AA	AA	BB	AA	AA	AA	AA	AA	AA	AA	AA	AA	AA	BB	AA	AA	AA	AA	AA	AA	AA	AA	BB	AA	AA	AA	AA	AA	AA	AA	AA	AA	AA	AA	AA	AA	AA	AA	BB	AA
RAC875_rep_c120644_74	AA	AA	AA	AA	AA	AA	AA	AA	AA	AA	AA	AA	AA	AA	AA	AA	AA	AA	AA	AA	AA	AA	AA	AA	AA	AA	AA	AA	AA	AA	AA	NN	AA	AA	AA	AA	BB	AA	AA	AA	BB	AA	AA	AA	AA	AA	NN	AA	AA
Tdurum_contig52332_94	NN	NN	AA	AA	NN	AA	AA	AA	AA	AA	AA	AA	AA	AA	AA	NN	AA	AA	NN	AA	BB	AA	BB	AA	AA	AA	AA	AA	AA	NN	AA	AA	AA	AA	AA	AA	BB	AA	AA	AA	BB	AA	NN	AA	AA	AA	NN	AA	AA
wsnp_Ex_c19717_28713417	AA	AA	BB	AA	AA	AA	AA	AA	AA	AA	BB	AA	AA	AA	AA	AA	AA	AA	AA	BB	AA	AA	AA	AA	AA	BB	BB	AA	AA	AA	AA	AA	AA	AA	AA	AA	AA	AA	AA	AA	AA	AA	AA	AA	AA	AA	AA	AA	NN
wsnp_Ex_c22963_32183009	AA	AA	AA	AA	AA	NN	AA	AA	AA	AA	AA	AA	AA	AA	BB	AA	AA	AA	AA	AA	AA	AA	AA	BB	AA	AA	AA	AA	AA	AA	AA	NN	BB	AA	AA	AA	AA	AA	AA	AA	AA	AA	BB	BB	AA	AA	AA	AA	AA
wsnp_Ex_c2389_4477880	AA	AA	AA	AA	AA	AA	AA	AA	AA	AA	AA	BB	AA	AA	AA	AA	AA	AA	AA	AA	AA	AA	BB	AA	AA	AA	AA	AA	AA	AA	AA	BB	AA	AA	AA	AA	AA	AA	AA	AA	AA	AA	AA	AA	AA	AA	AA	NN	AA
wsnp_Ex_c40942_47886087	AA	AA	AA	AA	AA	AA	AA	AA	AA	AA	AA	BB	AA	AA	AA	AA	AA	AA	AA	AA	AA	AA	BB	AA	AA	AA	AA	AA	AA	AA	AA	BB	AA	AA	AA	AA	AA	AA	AA	AA	AA	AA	AA	AA	AA	AA	AA	BB	AA
Excalibur_c24117_534	AB	AB	AB	AB	AA	AA	BB	AB	AB	AB	NN	AA	NN	BB	AB	AB	BB	NN	AA	AB	AB	NN	AA	NN	AB	AB	NN	AB	AB	NN	AB	NN	AB	AA	NN	NN	AB	AB	NN	AB	AB	NN	NN	NN	NN	AB	AA	AA	AB
Tdurum_contig46413_680	AA	AA	AA	AA	AA	AA	AA	AB	AA	AA	AA	AB	AA	AA	BB	BB	AA	AA	AB	AA	AB	AA	AA	AB	AA	AA	AA	AA	NN	AB	AA	AB	AA	AA	BB	AA	AB	AA	AA	AB	AB	AA	AB	AA	AB	AA	AB	AA	AA
BobWhite_rep_c63278_349	AA	AA	AA	AA	AA	AA	AA	AA	AA	AA	AA	NN	AA	AA	AA	AA	AA	AA	AA	AA	AA	AA	AA	BB	AA	AA	AA	AA	AA	AA	AA	AA	BB	AA	AA	BB	AA	AA	AA	AA	AA	AA	BB	BB	AA	AA	AA	AA	AA
BS00062965_51	AA	AA	AA	AA	AA	NN	AA	AA	AA	AA	AA	BB	AA	AA	AA	AA	AA	AA	AA	AA	AA	AA	BB	AA	AA	AA	AA	AA	AA	AA	AA	NN	AA	AA	AA	AA	AA	AA	AA	AA	AA	AA	AA	AA	AA	AA	AA	BB	AA
BS00077351_51	NN	AA	AA	AA	NN	AA	AA	AA	AA	AA	AA	AA	AA	AA	AA	NN	AA	AA	NN	AA	BB	AA	NN	NN	AA	AA	AA	AA	AA	BB	AA	AA	AA	AA	AA	AA	BB	AA	AA	AA	BB	AA	BB	AA	AA	AA	NN	AA	AA
Ex_c25689_1606	AA	AA	AA	AA	AA	NN	AA	AA	AA	AA	AA	AA	AA	AA	BB	AA	AA	AA	AA	AA	AA	AA	AA	BB	AA	AA	AA	AA	AA	AA	AA	BB	BB	AA	AA	AA	AA	AA	AA	AA	AA	AA	BB	BB	AA	AA	AA	AA	AA
Excalibur_c1622_594	AA	AA	AA	AA	AA	AA	AA	AA	AA	AA	AA	AA	AA	AA	BB	AA	AA	AA	AA	AA	AA	AA	AA	BB	AA	AA	AA	AA	AA	AA	AA	AA	BB	AA	AA	AA	AA	AA	AA	AA	AA	AA	AA	AA	AA	AA	AA	AA	AA
GENE-1118_58	NN	NN	AA	AA	BB	AA	AA	AA	AA	AA	BB	AA	AA	AA	AA	NN	AA	AA	BB	AA	AA	BB	NN	AA	AA	AA	AA	AA	AA	BB	AA	AA	AA	AA	AA	AA	NN	AA	AA	AA	NN	AA	AA	AA	AA	AA	NN	AA	AA
IAAV2342	AA	AA	AA	AA	AA	NN	AA	AA	AA	AA	AA	BB	AA	AA	AA	AA	AA	AA	AA	AA	AA	AA	BB	AA	AA	AA	AA	AA	AA	AA	AA	BB	AA	AA	AA	AA	AA	AA	AA	AA	AA	AA	AA	AA	AA	AA	AA	BB	AA
IAAV5756	AA	AA	AA	AA	AA	NN	AA	AA	AA	AA	AA	BB	AA	AA	AA	AA	AA	AA	AA	AA	AA	AA	BB	AA	AA	AA	AA	AA	AA	AA	AA	BB	AA	AA	AA	AA	AA	AA	AA	AA	AA	AA	AA	AA	AA	AA	AA	BB	AA
IAAV839	AA	AA	AA	AA	AA	AA	AA	AA	AA	AA	AA	BB	AA	AA	AA	AA	AA	AA	AA	AA	AA	AA	BB	AA	AA	AA	AA	AA	AA	AA	AA	BB	AA	AA	AA	AA	AA	AA	AA	AA	AA	AA	AA	AA	AA	AA	AA	BB	AA
Kukri_rep_c111676_122	AA	AA	AA	AA	AA	AA	AA	AA	AA	AA	AA	AA	AA	AA	AA	AA	AA	AA	AA	AA	AA	AA	AA	AA	AA	AA	AA	AA	AA	AA	AA	AA	AA	AA	AA	AA	AA	AA	AA	AA	AA	AA	AA	AA	AA	AA	AA	BB	AA
RAC875_c5119_2696	AA	AA	AA	AA	AA	AA	AA	AA	AA	AA	AA	AA	AA	AA	AA	AA	AA	AA	AA	AA	AA	AA	BB	AA	AA	AA	AA	AA	AA	AA	BB	AA	BB	BB	AA	AA	AA	AA	AA	AA	AA	AA	AA	AA	AA	AA	AA	AA	AA
Tdurum_contig41931_480	AA	AA	AA	AA	AA	AA	AA	AA	AA	AA	BB	AA	AA	AA	AA	BB	AA	AA	AA	AA	AA	AA	AA	AA	AA	AA	AA	BB	NN	AA	AA	AA	AA	AA	AA	AA	AA	AA	AA	BB	AA	AA	AA	AA	AA	AA	AA	AA	BB
wsnp_Ex_c8374_14111734	AA	AA	AA	AA	AA	NN	AA	AA	AA	AA	AA	BB	AA	AA	AA	AA	AA	AA	AA	AA	AA	AA	BB	AA	AA	AA	AA	AA	AA	AA	AA	NN	AA	AA	AA	AA	AA	AA	AA	AA	AA	AA	AA	AA	AA	AA	AA	BB	AA
wsnp_Ra_c20126_29372577	AA	AA	AA	AA	AA	AA	AA	AA	AA	AA	AA	AA	AA	AA	BB	AA	AA	AA	AA	AA	AA	AA	AA	BB	AA	AA	AA	AA	AA	AA	AA	AA	BB	AA	AA	AA	AA	AA	AA	AA	AA	AA	AA	BB	AA	AA	AA	AA	AA
BS00081002_51	AA	AB	AB	AB	AB	AB	AA	AB	AA	AA	AB	NN	AB	AB	AA	AB	AB	BB	NN	AB	AB	AA	AB	AB	AB	NN	AB	AB	NN	AB	AB	AA	BB	AA	AA	BB	AB	AB	AA	AB	AB	AB	AB	AB	AB	AA	AB	AB	NN
RAC875_c6664_63	AA	AA	AA	AA	AA	NN	AA	AA	AA	AA	AA	AA	AA	AA	BB	AA	AA	AA	AA	AA	AA	AA	AA	AB	AA	AA	AA	AA	AA	AA	AA	NN	BB	AA	AA	AA	AA	AA	AA	AA	AA	AA	BB	AB	AA	AA	AA	AA	AA
BS00071289_51	NN	AA	AA	AA	NN	AA	AA	AA	AB	AA	AA	NN	AA	BB	AA	AA	AA	AA	AA	AA	AA	AA	AA	AA	AA	AA	AA	AA	AA	AA	AB	AA	AA	AA	AA	AA	AA	AA	AA	AA	AA	AA	AA	AA	AA	AA	NN	AA	NN
Excalibur_c20777_315	NN	AB	AA	AB	NN	AB	AB	AB	AB	AB	AB	AA	AA	AB	AB	AB	AB	AB	NN	AB	AA	NN	AA	AB	AB	AB	AB	AA	AA	AA	AB	AA	AB	AB	AB	AB	AA	AB	AB	AA	AA	AB	AA	BB	AB	AB	AB	AB	AB
BS00022443_51	BB	NN	AA	AA	NN	AA	AA	AA	AA	AA	AA	AA	AA	AA	AA	NN	AA	AA	NN	AA	BB	AA	NN	AA	AA	AA	AA	AA	AA	BB	AA	NN	AA	AA	AA	AA	NN	AA	AA	AA	NN	AA	BB	AA	AA	AA	NN	NN	AA
BS00069300_51	AA	AA	AA	AA	NN	AA	AA	AA	AA	AA	AA	AA	AA	AA	AA	AA	AA	AA	NN	AA	BB	AA	BB	AA	AA	AA	AA	AA	AA	BB	AA	NN	AA	AA	AA	AA	BB	AA	AA	AA	BB	AA	BB	AA	AA	AA	AA	AA	AA
Excalibur_c17872_137	AA	AA	AA	AA	AA	AA	AA	AA	AA	AA	BB	AA	AA	AA	AA	BB	AA	AA	AA	AA	AA	AA	AA	AA	AA	AA	AA	BB	BB	AA	AA	AA	AA	AA	AA	AA	AA	AA	AA	BB	AA	AA	AA	AA	AA	AA	AA	AA	BB
Excalibur_c44449_196	AA	AA	BB	AA	AA	AA	AA	AA	AA	AA	AA	AA	AA	AA	BB	AA	BB	AA	AA	BB	AA	AA	BB	AA	AA	AA	AA	AA	AA	AA	AA	AA	BB	BB	AA	AA	AA	AA	AA	AA	AA	AA	AA	AA	AA	BB	AA	AA	AA
Excalibur_rep_c96187_541	AA	AA	AA	AA	AA	AA	AA	AA	AA	AA	AA	AA	AA	AA	AA	BB	AA	AA	AA	AA	AA	AA	AA	AA	AA	AA	AA	AA	AA	AA	AA	AA	AA	AA	AA	AA	BB	AA	AA	AA	BB	AA	AA	AA	AA	AA	AA	BB	AA
GENE-0561_101	AA	AA	AA	AA	AA	NN	AA	AA	AA	AA	AA	BB	AA	AA	AA	AA	AA	AA	AA	AA	AA	AA	BB	AA	AA	AA	AA	AA	AA	AA	AA	BB	AA	AA	AA	AA	AA	AA	AA	AA	AA	AA	AA	AA	AA	AA	AA	BB	AA
JD_c49343_475	AA	BB	AA	AA	AA	AA	AA	AA	AA	AA	AA	AA	AA	AA	AA	AA	AA	AA	AA	AA	AA	AA	AA	AA	AA	AA	BB	AA	AA	AA	AA	AA	AA	AA	AA	AA	AA	AA	AA	AA	AA	AA	BB	AA	AA	AA	AA	BB	AA
wsnp_Ex_c1374_2630879	AA	AA	AA	AA	AA	AA	AA	AA	AA	AA	BB	AA	AA	AA	AA	BB	AA	AA	AA	AA	AA	AA	AA	AA	AA	AA	AA	BB	BB	AA	AA	AA	AA	AA	AA	AA	AA	AA	AA	BB	AA	AA	AA	AA	AA	AA	AA	AA	BB
wsnp_Ex_c2389_4477552	AA	AA	AA	AA	AA	AA	AA	AA	AA	AA	AA	BB	AA	AA	AA	AA	AA	AA	AA	AA	AA	AA	BB	AA	AA	AA	AA	AA	AA	AA	AA	BB	AA	AA	AA	AA	AA	AA	AA	AA	AA	AA	AA	AA	AA	AA	AA	BB	AA
wsnp_RFL_Contig1186_254286	AA	AA	AA	AA	AA	NN	AA	AA	AA	AA	AA	BB	AA	AA	AA	AA	AA	AA	AA	AA	AA	AA	BB	AA	AA	AA	AA	AA	AA	AA	AA	NN	AA	AA	AA	AA	AA	AA	AA	AA	AA	AA	AA	AA	AA	AA	AA	BB	AA
RAC875_c20875_753	AA	AA	AB	AB	AA	AB	AB	AB	AB	AB	AB	AB	AA	AA	AA	AA	AA	AB	AA	AB	AA	AA	AA	AA	AA	AB	AB	AA	AA	BB	AA	AA	AA	AA	AB	AB	AA	AB	AB	AA	AA	AB	AA	AB	AB	AB	AA	AA	AB
BobWhite_c39091_286	AA	AA	AA	AA	AA	AA	AA	AA	AA	AA	BB	AA	AA	AA	AA	BB	AA	AA	AA	AA	AA	AA	AA	AA	AA	AA	AA	BB	BB	AA	AA	BB	AA	AA	AA	AA	AA	AA	AA	BB	AA	AA	AA	AA	AA	AA	AA	AA	BB
BS00022514_51	NN	AA	AA	AA	BB	AA	AA	AA	AA	AA	AA	AA	AA	BB	BB	AA	AA	AA	NN	BB	AA	AA	AA	NN	NN	NN	AA	BB	NN	AA	AA	AA	AA	AA	AA	AA	AA	AA	AA	BB	AA	BB	AA	AA	AA	AA	AA	AA	AA
BS00077350_51	NN	NN	AA	AA	NN	AA	AA	AA	AA	AA	AA	AA	AA	AA	AA	NN	AA	AA	NN	AA	BB	AA	BB	AA	AA	AA	AA	AA	AA	BB	AA	NN	AA	AA	AA	AA	BB	AA	AA	AA	BB	AA	BB	AA	AA	AA	NN	AA	AA
Ex_c12584_2014	AA	AA	AA	AA	AA	NN	AA	AA	AA	AA	AA	AA	AA	AA	BB	AA	AA	AA	AA	AA	AA	AA	AA	BB	AA	AA	AA	AA	AA	AA	AA	BB	BB	AA	AA	AA	AA	AA	AA	AA	AA	AA	BB	BB	AA	AA	AA	AA	AA
GENE-0211_139	AA	AA	AA	AA	AA	AA	AA	AA	AA	AA	NN	AA	NN	AA	AA	AA	AA	AA	AA	AA	BB	NN	BB	AA	AA	AA	NN	AA	AA	BB	AA	NN	AA	AA	NN	AA	BB	AA	NN	AA	BB	AA	BB	AA	AA	AA	AA	AA	AA
IAAV1225	AA	AA	AA	AA	AA	AA	AA	AA	AA	AA	AA	NN	AA	AA	AA	AA	AA	AA	AA	AA	AA	AA	AA	BB	AA	AA	AA	AA	AA	AA	AA	BB	BB	AA	AA	AA	AA	AA	AA	AA	AA	AA	BB	BB	AA	AA	AA	AA	AA
IAAV4243	AA	AA	AA	AA	AA	NN	AA	AA	AA	AA	AA	BB	AA	AA	AA	AA	AA	AA	AA	AA	NN	AA	BB	NN	AA	AA	AA	AA	AA	AA	AA	NN	AA	AA	AA	AA	AA	AA	AA	AA	AA	AA	BB	AA	AA	AA	AA	BB	AA
Ku_c17338_1338	AA	AA	AA	AA	AA	BB	AA	AA	AA	AA	AA	AA	AA	AA	AA	AA	AA	AA	AA	AA	AA	AA	AA	AA	AA	AA	BB	AA	AA	AA	AA	BB	AA	AA	AA	AA	AA	AA	AA	AA	BB	AA	AA	AA	AA	AA	AA	AA	AA
Ku_c23960_333	AA	AA	AA	AA	AA	AA	AA	AA	AA	AA	AA	AA	AA	AA	BB	AA	AA	AA	AA	AA	AA	AA	AA	BB	AA	AA	AA	AA	AA	AA	AA	BB	BB	AA	AA	AA	AA	AA	AA	AA	AA	AA	BB	BB	AA	AA	AA	AA	AA
Kukri_c22349_754	BB	AA	AA	AA	BB	AA	AA	AA	AA	AA	BB	AA	AA	AA	AA	AA	AA	AA	AA	AA	AA	BB	BB	AA	AA	AA	AA	AA	AA	BB	AA	AA	AA	AA	AA	AA	BB	AA	AA	AA	BB	AA	AA	AA	AA	AA	AA	AA	AA
Kukri_c58155_786	AA	AA	AA	AA	AA	AA	AA	AA	AA	AA	AA	NN	AA	AA	NN	AA	AA	AA	AA	AA	AA	AA	AA	AA	AA	AA	AA	AA	AA	AA	AA	BB	AA	AA	AA	AA	BB	AA	AA	AA	BB	AA	BB	AA	AA	AA	NN	AA	AA
Tdurum_contig11004_400	AA	AA	AA	AA	AA	AA	AA	AA	AA	AA	AA	AA	BB	AA	AA	AA	AA	AA	AA	AA	AA	AA	AA	AA	AA	AA	AA	AA	AA	AA	AA	AA	AA	AA	AA	AA	AA	AA	AA	AA	AA	AA	AA	AA	AA	AA	AA	AA	AA
Tdurum_contig11756_264	AA	AA	AA	AA	NN	AA	AA	AA	AA	AA	AA	AA	AA	AA	AA	AA	AA	NN	NN	AA	BB	AA	BB	AA	AA	AA	NN	AA	AA	BB	AA	AA	AA	AA	NN	AA	BB	AA	AA	AA	BB	NN	BB	AA	NN	AA	NN	AA	AA
wsnp_Ex_c13564_21327699	AA	AA	AA	AA	AA	AA	AA	AA	AA	AA	BB	AA	AA	AA	AA	BB	AA	AA	AA	AA	AA	AA	AA	AA	AA	AA	AA	BB	BB	AA	AA	AA	AA	AA	AA	AA	AA	AA	AA	BB	AA	AA	AA	AA	AA	AA	AA	AA	BB
wsnp_Ex_c6075_10637792	AA	AA	AA	AA	AA	AA	AA	AA	AA	AA	AA	BB	AA	AA	AA	AA	AA	AA	AA	AA	AA	AA	BB	AA	AA	AA	AA	AA	AA	AA	AA	BB	AA	AA	AA	AA	AA	AA	AA	AA	AA	AA	AA	AA	AA	AA	AA	BB	AA
wsnp_Ex_c8162_13799067	AA	AA	AA	AA	AA	AA	AA	AA	AA	AA	AA	BB	AA	AA	AA	AA	AA	AA	AA	AA	AA	AA	BB	AA	AA	AA	AA	AA	AA	AA	AA	BB	AA	AA	AA	AA	AA	AA	AA	AA	AA	AA	AA	AA	AA	AA	AA	BB	AA
wsnp_Ex_rep_c102155_87382570	AA	AA	AA	AA	AA	NN	AA	AA	AA	AA	AA	BB	AA	AA	AA	AA	AA	AA	AA	AA	AA	AA	BB	AA	AA	AA	AA	AA	AA	AA	AA	NN	AA	AA	AA	AA	AA	AA	AA	AA	AA	AA	AA	AA	AA	AA	AA	BB	AA
Ra_c5683_2584	AA	AA	BB	AA	NN	AA	AA	AA	AA	AA	AA	AA	AA	BB	AA	AA	AA	AA	AA	AA	AA	AA	AB	AA	NN	AA	AA	BB	AA	AA	BB	AA	AA	AB	AA	AA	AA	AA	AA	BB	AA	AA	AA	AA	AA	AB	NN	AA	BB
wsnp_Ex_c9979_16421462	AB	AB	AB	AB	AB	AB	AB	AB	AB	AB	AA	AB	AB	AB	AB	BB	AB	AB	AB	AB	AB	AB	AB	AB	AB	AB	AB	BB	BB	AB	AB	BB	AB	AB	AB	AB	AB	AB	AB	BB	AB	AB	AB	AB	AB	AB	AB	AB	BB
Tdurum_contig13937_2280	AB	AB	AB	AB	NN	NN	AB	AB	AB	AB	BB	AB	AA	AB	AB	AB	AB	AA	NN	AB	AB	AA	AB	NN	AA	AA	BB	AB	AB	BB	AB	AB	AB	AB	AA	AA	AB	AB	BB	AB	AB	AA	BB	BB	BB	AB	AB	AB	AB
BobWhite_c10542_532	AA	AA	BB	AA	AA	AA	AA	AA	AA	AA	AA	AA	AA	AA	BB	AA	AA	AA	AA	AA	AA	AA	AA	AA	AA	AA	AA	AA	AA	AA	BB	AA	AA	BB	AA	BB	AA	AA	AA	AA	AA	AA	AA	AA	AA	AA	AA	AA	AA
Ex_c26688_969	AA	AA	AA	AA	AA	AA	AA	AA	AA	AA	AA	AA	AA	AA	AA	AA	BB	AA	AA	AA	AA	AA	AA	AA	AA	BB	AA	AA	BB	AA	AA	AA	AA	BB	AA	AA	AA	BB	AA	AA	AA	AA	AA	AA	AA	AA	AA	AA	AA
Excalibur_rep_c86757_244	AA	AA	AA	AA	AA	AA	AA	AA	AA	AA	BB	AA	AA	AA	AA	BB	AA	AA	AA	AA	AA	AA	AA	AA	AA	AA	AA	BB	BB	AA	AA	AA	AA	AA	AA	AA	AA	AA	AA	BB	AA	AA	AA	AA	AA	AA	AA	AA	BB
IAAV742	AA	AA	AA	AA	AA	NN	AA	AA	AA	AA	AA	BB	AA	AA	AA	AA	AA	AA	AA	AA	AA	AA	BB	AA	AA	AA	AA	AA	AA	AA	AA	BB	AA	AA	AA	AA	AA	AA	AA	AA	AA	AA	AA	AA	AA	AA	AA	BB	AA
Kukri_c27785_400	AA	AA	AA	AA	AA	AA	AA	AA	AA	AA	AA	AA	AA	AA	AA	NN	AA	AA	AA	AA	AA	AA	AA	BB	AA	AA	AA	AA	AA	AA	AA	NN	BB	AA	AA	AA	AA	AA	AA	AA	AA	AA	BB	BB	AA	AA	AA	AA	AA
Kukri_c45607_199	AA	AA	AA	AA	NN	AA	AA	AA	AA	AA	AA	AA	AA	AA	BB	AA	AA	AA	NN	AA	BB	AA	BB	AA	AA	AA	AA	AA	AA	BB	AA	NN	AA	AA	AA	AA	BB	AA	AA	AA	BB	AA	BB	AA	AA	AA	AA	AA	AA
Kukri_c8682_360	AA	AA	AA	AA	AA	AA	AA	AA	AA	AA	AA	BB	AA	AA	AA	AA	AA	AA	AA	AA	AA	AA	BB	AA	AA	AA	AA	AA	AA	AA	AA	BB	AA	AA	AA	AA	AA	AA	AA	AA	AA	AA	AA	AA	AA	AA	AA	BB	AA
TA013367-0455	AA	AA	AA	AA	AA	AA	AA	AA	AA	AA	BB	AA	AA	AA	AA	BB	AA	AA	AA	AA	AA	AA	AA	AA	NN	AA	AA	BB	BB	AA	AA	AA	AA	BB	AA	AA	AA	AA	AA	BB	AA	AA	AA	AA	AA	BB	AA	AA	BB
wsnp_Ex_c6278_10941843	AA	AA	AA	AA	AA	AA	AA	AA	AA	AA	AA	BB	AA	AA	AA	AA	AA	AA	AA	AA	AA	AA	BB	AA	AA	AA	AA	AA	AA	AA	AA	BB	AA	AA	AA	AA	AA	AA	AA	AA	AA	AA	AA	AA	AA	AA	AA	BB	AA
BS00075271_51	BB	AA	AB	AB	AA	AA	AA	AA	AA	AB	AA	AA	AB	AA	AA	AA	AB	AA	AA	AA	AA	AB	AB	AA	AB	AA	AA	AA	AA	AA	AB	NN	AB	AB	AB	AB	AA	AB	AA	AA	AA	AB	AA	AA	AA	AB	BB	AA	BB
Excalibur_c65931_377	BB	AB	AA	AB	NN	BB	AA	AA	NN	BB	AB	AB	BB	AA	AA	AB	AA	BB	AB	AB	AA	AA	AA	AB	NN	AA	AA	AB	AB	AB	AA	BB	AB	AA	AA	BB	BB	AA	AB	AB	BB	AA	AA	AB	AB	AA	NN	BB	AA
BobWhite_c37935_124	AA	AA	AA	AA	AA	AA	AA	AA	AA	AA	AA	NN	AA	AA	AA	BB	AA	AA	AA	AA	AA	AA	AA	BB	AA	AA	AA	AA	AA	AA	AA	AA	BB	AA	AA	AA	AA	AA	AA	AA	AA	AA	BB	BB	AA	AA	AA	AA	AA
Ex_c2848_957	AA	AA	AA	AA	AA	AA	AA	AA	AA	AA	AA	AA	AA	AA	AA	AA	AA	AA	AA	AA	AA	AA	AA	AA	AA	AA	AA	AA	AA	AA	AA	BB	AA	AA	AA	AA	BB	AA	AA	AA	BB	AA	BB	AA	AA	AA	AA	AA	AA
GENE-0129_509	AA	AA	BB	AA	AA	AA	AA	AA	AA	AA	AA	AA	AA	AA	BB	AA	AA	AA	AA	BB	AA	AA	BB	AA	AA	AA	AA	AA	AA	AA	BB	AA	BB	BB	AA	BB	AA	BB	AA	AA	AA	AA	AA	AA	AA	AA	AA	AA	AA
Kukri_rep_c102231_265	BB	AA	AA	AA	BB	AA	AA	AA	AA	AA	BB	AA	AA	AA	AA	AA	AA	AA	AA	AA	AA	BB	BB	AA	AA	AA	AA	AA	AA	BB	AA	NN	AA	AA	AA	AA	BB	AA	AA	AA	BB	AA	AA	AA	AA	AA	AA	AA	AA
Tdurum_contig50221_210	AA	AA	AA	AA	AA	AA	AA	AA	AA	AA	AA	AA	AA	AA	BB	AA	AA	AA	AA	AA	AA	AA	AA	BB	AA	AA	AA	AA	AA	AA	AA	BB	BB	AA	AA	AA	AA	AA	AA	AA	AA	AA	BB	BB	AA	AA	AA	AA	AA
Tdurum_contig92564_326	AA	AA	AA	AA	AA	AA	AA	AA	AA	AA	AA	AA	AA	AA	BB	AA	AA	AA	AA	AA	AA	AA	AA	BB	AA	AA	AA	AA	AA	AA	AA	BB	BB	AA	AA	AA	AA	AA	AA	AA	AA	AA	BB	BB	AA	AA	AA	AA	AA
tplb0043h23_1346	AA	AA	BB	AA	AA	AA	AA	AA	AA	AA	BB	NN	AA	AA	AA	AA	AA	AA	AA	NN	AA	AA	AA	AA	AA	BB	BB	AA	AA	AA	AA	AA	AA	AA	AA	AA	AA	AA	AA	AA	AA	AA	AA	AA	AA	AA	AA	AA	NN
wsnp_Ex_c21450_30588044	AA	AA	AA	AA	AA	NN	AA	AA	AA	AA	AA	BB	AA	AA	AA	AA	AA	AA	AA	AA	AA	AA	BB	AA	AA	AA	AA	AA	AA	AA	AA	BB	AA	AA	AA	AA	AA	AA	AA	AA	AA	AA	AA	AA	AA	AA	AA	BB	AA
wsnp_Ex_c6826_11774795	AA	AA	AA	AA	AA	NN	AA	AA	AA	AA	AA	BB	AA	AA	AA	AA	AA	AA	AA	AA	AA	AA	BB	AA	AA	AA	AA	AA	AA	AA	AA	BB	AA	AA	AA	AA	AA	AA	AA	AA	AA	AA	AA	AA	AA	AA	AA	BB	AA
BobWhite_c22134_398	AA	NN	AB	BB	AB	AA	AA	BB	AA	AA	BB	AA	BB	AB	AA	AB	AA	BB	NN	AA	AA	AA	AB	BB	NN	AA	AA	AA	AA	BB	AB	AB	AA	AA	BB	AA	AA	AA	AA	AA	AA	AB	BB	AA	AA	AA	NN	AB	NN
Kukri_c2951_1188	AA	BB	AB	AA	AB	AB	AA	AA	AA	AA	BB	NN	BB	AB	AA	AA	AA	AB	AB	AB	AA	AB	AA	BB	BB	AB	AB	AA	AB	AB	AA	AB	AB	AA	BB	AB	AB	AA	AB	AA	AB	BB	AB	BB	BB	AA	AB	AB	AB
RAC875_c57939_175	AA	AA	AA	AA	AA	BB	AA	AA	AA	AA	AA	AA	AA	AA	AA	AA	AA	BB	AA	AA	AA	AA	AA	BB	AA	NN	AA	AA	AB	AA	AA	AA	AA	AA	BB	BB	AA	AA	BB	AA	AA	BB	AA	BB	BB	AA	AA	AA	AA
BS00029346_51	AA	AA	AA	AA	AA	AA	AA	AA	AA	AA	AA	NN	AA	AA	AA	AA	AA	AA	AA	AA	AA	AA	AA	AA	AA	AA	AA	BB	AA	AA	AA	BB	AA	AA	AA	AA	AA	AA	AA	BB	AA	AA	AA	AA	AA	AA	AA	AA	BB
BS00069301_51	AA	AA	AA	AA	BB	AA	AA	AA	AA	AA	AA	AA	AA	AA	AA	AA	AA	AA	BB	AA	BB	AA	BB	AA	AA	AA	AA	AA	AA	BB	AA	NN	AA	AA	AA	AA	BB	AA	AA	AA	BB	AA	BB	AA	AA	AA	AA	AA	AA
Excalibur_c102582_360	AA	AA	AA	AA	AA	AA	AA	AA	AA	AA	BB	AA	AA	AA	AA	BB	AA	AA	AA	AA	AA	AA	AA	AA	AA	AA	AA	BB	BB	AA	AA	AA	AA	AA	AA	AA	AA	AA	AA	BB	AA	AA	AA	AA	AA	AA	AA	AA	BB
Kukri_c44500_315	NN	AA	AA	AA	BB	AA	AA	AA	AA	AA	AA	AA	AA	BB	BB	AA	AA	AA	NN	BB	AA	AA	AA	NN	NN	BB	AA	BB	NN	AA	AA	AA	AA	AA	AA	AA	AA	AA	AA	BB	AA	BB	AA	AA	AA	AA	AA	AA	AA
Kukri_c47852_121	AA	AA	AA	AA	AA	AA	AA	AA	AA	AA	BB	AA	AA	AA	AA	AA	AA	AA	AA	AA	AA	BB	AA	AA	AA	AA	AA	BB	AA	AA	AA	BB	AA	AA	AA	AA	AA	AA	AA	BB	AA	AA	AA	AA	AA	AA	AA	AA	NN
Kukri_c48879_148	AA	AA	AA	AA	AA	AA	AA	AA	AA	AA	AA	AA	AA	AA	AA	AA	AA	AA	AA	AA	AA	AA	AA	AA	AA	AA	AA	AA	AA	AA	AA	BB	AA	AA	AA	AA	BB	AA	AA	AA	BB	AA	BB	AA	AA	AA	AA	AA	AA
RAC875_c31276_1128	AA	AA	AA	AA	AA	AA	AA	AA	AA	AA	AA	NN	AA	AA	AA	AA	AA	AA	AA	AA	AA	AA	AA	BB	AA	AA	AA	AA	AA	AA	AA	AA	BB	AA	AA	BB	AA	AA	AA	AA	AA	AA	BB	BB	AA	AA	AA	AA	AA
Tdurum_contig83113_134	BB	NN	BB	AA	NN	AA	AA	AA	AA	AA	AA	AA	AA	AA	AA	NN	AA	AA	NN	AA	BB	AA	BB	NN	AA	AA	AA	AA	AA	BB	AA	AA	AA	AA	AA	AA	BB	AA	AA	AA	BB	AA	BB	AA	AA	AA	NN	AA	AA
wsnp_Ku_c557_1166684	AA	AA	AA	AA	AA	AA	AA	AA	AA	AA	AA	NN	AA	AA	AA	NN	AA	AA	AA	AA	AA	AA	AA	NN	AA	AA	AA	AA	AA	AA	AA	AA	BB	AA	AA	AA	AA	AA	AA	AA	AA	AA	BB	BB	AA	AA	AA	AA	AA
wsnp_Ra_rep_c105422_89367749	AA	AA	AA	AA	AA	NN	AA	AA	AA	AA	AA	BB	AA	AA	AA	AA	AA	AA	AA	AA	AA	AA	BB	AA	AA	AA	AA	AA	AA	AA	AA	BB	AA	AA	AA	AA	AA	AA	AA	AA	AA	AA	AA	AA	AA	AA	AA	BB	AA
BS00089094_51	AA	BB	AB	AB	BB	BB	AA	AA	BB	AA	AB	BB	AA	NN	BB	AB	AB	AB	AB	NN	AA	AB	AB	NN	AB	BB	AB	NN	AB	AB	AB	BB	AB	AB	AA	AA	AB	AB	AB	NN	AB	NN	AB	AB	AB	AB	BB	AB	AB
Ex_c21450_396	AA	AA	AA	AA	AA	AA	AA	AA	AA	AA	AA	AA	AA	AA	BB	AA	AA	AA	AA	AA	BB	AA	AA	BB	AA	AA	AA	AA	AA	AA	AA	AA	BB	AA	AA	AA	AA	AA	AA	AA	AA	AA	BB	BB	AA	AA	AA	AA	AA
wsnp_BE517729A_Ta_2_1	NN	NN	AA	AB	BB	AB	AB	AB	AB	AB	AA	AB	AB	AB	BB	AB	AA	AB	NN	AA	AA	AA	AA	NN	BB	NN	BB	AA	AA	AB	AA	AB	AB	AB	AB	AB	AB	AA	AB	AA	AB	BB	BB	AB	NN	AB	NN	AB	NN
wsnp_JD_c7522_8606553	AA	BB	AB	AA	AA	AA	AA	AA	AA	AA	AB	AB	AB	AA	BB	AA	AA	NN	AA	AB	AA	AA	AA	AA	AA	BB	AB	AB	BB	AA	AA	AB	AA	AA	NN	NN	AA	AA	NN	AB	AA	NN	AA	NN	NN	AA	BB	AA	AA
RAC875_c41145_189	BB	NN	AA	AA	BB	AA	BB	AB	BB	BB	AA	NN	NN	AA	BB	BB	AA	NN	AA	AB	AA	NN	AA	NN	NN	NN	AA	AB	NN	AA	AB	NN	BB	BB	AA	NN	AA	AA	AA	AB	AA	NN	NN	NN	NN	AA	NN	AB	AA
BS00022738_51	AA	AA	AA	AA	BB	AA	AA	AA	AA	AA	AA	AA	AA	AA	AA	AA	AA	AA	NN	AA	BB	AA	BB	AA	AA	AA	NN	AA	AA	BB	AA	AA	AA	AA	NN	AA	BB	AA	AA	AA	BB	AA	BB	AA	AA	AA	NN	AA	AA
IACX18883	AA	AA	AA	NN	AA	AA	AA	AA	AA	AA	AA	NN	AA	AA	AA	BB	AA	AA	AA	AA	AA	AA	AA	BB	AA	AA	AA	AA	AA	AA	AA	AA	BB	AA	AA	AA	AA	AA	AA	AA	AA	AA	BB	BB	AA	AA	AA	AA	AA
Kukri_c28532_103	AA	AA	AA	AA	AA	AA	AA	AA	AA	AA	AA	NN	AA	AA	BB	AA	AA	AA	AA	AA	BB	AA	BB	BB	AA	AA	AA	AA	AA	AA	AA	NN	BB	AA	AA	AA	AA	AA	AA	AA	AA	AA	BB	BB	AA	AA	AA	BB	AA
Ra_c56010_289	AA	AA	AA	AA	NN	BB	AA	AA	AA	AA	AA	NN	AA	BB	AA	AA	AA	NN	AA	AA	AA	AA	AA	AA	AA	AA	BB	AA	AA	AA	AA	AA	AA	AA	AA	AA	BB	AA	AA	AA	BB	AA	AA	AA	AA	AA	NN	BB	AA
RAC875_c49760_107	AA	AA	AA	AA	AA	NN	AA	AA	AA	AA	AA	NN	AA	AA	BB	AA	AA	AA	AA	AA	BB	AA	BB	BB	AA	AA	AA	AA	AA	AA	AA	NN	BB	AA	AA	AA	AA	AA	AA	AA	AA	AA	BB	BB	AA	AA	AA	BB	AA
RFL_Contig921_337	AA	AA	AA	AA	AA	AA	AA	AA	AA	AA	BB	NN	AA	AA	AA	BB	AA	AA	AA	AA	AA	AA	AA	AA	AA	AA	AA	BB	BB	AA	AA	NN	AA	AA	AA	AA	AA	AA	AA	BB	AA	AA	AA	AA	AA	AA	AA	AA	BB
Tdurum_contig11999_293	AA	AA	AA	AA	AA	AA	AA	AA	AA	AA	AA	AA	AA	AA	AA	BB	AA	AA	AA	AA	AA	AA	AA	BB	AA	AA	AA	AA	AA	AA	AA	NN	BB	AA	AA	AA	AA	AA	AA	AA	AA	AA	BB	BB	AA	AA	AA	AA	AA
Tdurum_contig50845_82	BB	NN	AA	AA	BB	AA	AA	AA	AA	AA	AA	AA	AA	AA	AA	NN	AA	AA	NN	AA	BB	AA	BB	NN	AA	AA	AA	AA	AA	BB	AA	AA	AA	AA	AA	AA	BB	AA	AA	AA	BB	AA	BB	AA	AA	AA	NN	AA	AA
Tdurum_contig57927_171	AA	AA	AA	NN	BB	BB	AA	AA	AA	AA	AA	NN	AA	AA	NN	AA	AA	AA	AA	AA	AA	AA	AA	AA	AA	AA	BB	AA	BB	AA	AA	AA	BB	AA	AA	BB	AA	AA	BB	AA	AA	AA	AA	AA	AA	AA	AA	AA	NN
wsnp_Ra_c32175_41221223	AA	AA	AA	AA	AA	AA	AA	AA	AA	AA	AA	NN	AA	AA	AA	BB	AA	AA	AA	AA	AA	AA	AA	BB	AA	AA	AA	AA	AA	AA	AA	AA	BB	AA	AA	AA	AA	AA	AA	AA	AA	AA	BB	BB	AA	AA	AA	AA	AA
IAAV2888	AA	AA	AA	AA	AA	AA	AA	AA	AA	AA	BB	BB	AA	AA	AA	AA	AA	AA	AA	AA	AA	AA	AA	AA	BB	AA	AA	AA	AA	BB	AA	BB	AA	AA	BB	AA	AA	AA	AA	AA	AA	AA	AA	AA	AA	AA	AA	AB	AA
Kukri_c2121_1334	AA	BB	AB	AA	AA	AA	AA	AA	AA	AA	AB	AB	AB	AA	BB	AA	AA	AA	AA	AB	AA	AA	AA	BB	AA	BB	AB	AB	BB	NN	AA	AB	AA	AA	AA	AA	AA	AA	NN	AB	AA	AA	AA	AA	AA	AA	BB	AA	AA
BS00064536_51	AA	NN	AA	AA	BB	AA	AA	AA	AA	AA	AA	BB	AA	AA	AA	NN	AA	AA	BB	AA	BB	AA	BB	NN	AA	AA	AA	AA	AA	BB	AA	AA	AA	AA	AA	AA	BB	AA	AA	AA	BB	AA	BB	AA	AA	AA	NN	AA	AA
Ra_c10580_1629	AA	AA	AA	AA	AA	NN	AA	AA	AA	AA	AA	BB	AA	AA	BB	AA	AA	AA	AA	AA	BB	AA	BB	BB	AA	AA	AA	AA	AA	AA	AA	NN	BB	AA	AA	AA	AA	AA	AA	AA	AA	AA	BB	BB	AA	AA	AA	BB	AA
RAC875_c10090_963	AA	AA	AA	AA	AA	AA	AA	AA	AA	AA	AA	AA	AA	AA	AA	AA	AA	AA	AA	AA	AA	BB	AA	AA	AA	AA	AA	BB	NN	AA	AA	BB	AA	AA	AA	AA	AA	AA	AA	BB	AA	AA	AA	AA	AA	AA	AA	AA	NN
RAC875_c25507_551	AA	AA	AA	AA	AA	AA	AA	AA	AA	AA	AA	NN	AA	AA	AA	AA	AA	AA	AA	AA	AA	AA	AA	BB	AA	AA	AA	AA	AA	AA	AA	BB	BB	AA	AA	AA	AA	AA	AA	AA	AA	AA	BB	BB	AA	AA	AA	AA	AA
RAC875_c53185_802	AA	AA	AA	AA	AA	AA	AA	AA	AA	AA	AA	NN	AA	AA	AA	BB	AA	AA	AA	AA	AA	AA	AA	BB	AA	AA	AA	AA	AA	AA	AA	AA	BB	AA	AA	AA	AA	AA	AA	AA	AA	AA	BB	BB	AA	AA	AA	AA	AA
RAC875_rep_c111911_116	AA	AA	AA	AA	AA	AA	AA	AA	AA	AA	AA	AA	AA	AA	AA	AA	AA	AA	AA	AA	AA	BB	AA	AA	AA	AA	AA	BB	NN	AA	AA	BB	AA	AA	AA	AA	AA	AA	AA	BB	AA	AA	AA	AA	AA	AA	AA	AA	NN
wsnp_Ex_c38203_45790396	AA	AA	AA	AA	BB	AA	AA	AA	AA	AA	AA	AA	AA	AA	AA	AA	AA	AA	BB	AA	BB	AA	BB	AA	AA	AA	AA	AA	AA	BB	AA	AA	AA	AA	AA	AA	BB	AA	AA	AA	BB	AA	BB	AA	AA	AA	AA	AA	AA
wsnp_Ku_rep_c71909_71634013	AA	AA	AA	AA	AA	NN	AA	AA	AA	AA	AA	NN	AA	AA	BB	AA	AA	AA	AA	AA	BB	AA	BB	BB	AA	AA	AA	AA	AA	AA	AA	BB	BB	AA	AA	AA	AA	AA	AA	AA	AA	AA	BB	NN	AA	AA	AA	BB	AA
wsnp_Ra_c22110_31550370	NN	AA	BB	AA	BB	AA	AA	AA	AA	AA	AA	AA	AA	BB	AA	AA	BB	AA	AA	AA	AA	AA	BB	AA	NN	AA	AA	AA	AA	AA	BB	AA	AA	AA	AA	AA	AA	BB	AA	AA	AA	BB	AA	AA	AA	AA	NN	AA	AA
Ex_c5192_943	AA	NN	AA	AA	AA	AA	AA	AA	AA	AA	AA	NN	AA	AA	AA	AA	AA	AA	AA	AA	AA	AA	AA	BB	AA	AA	AA	AA	AA	AA	AA	AA	BB	AA	AA	BB	AA	AA	AA	AA	AA	AA	BB	BB	AA	AA	AA	BB	AA
Excalibur_s112663_236	AA	AA	AA	AA	AA	AA	AA	AA	AA	AA	AA	AA	AA	AA	AA	AA	AA	AA	AA	AA	AA	AA	AA	AA	AA	AA	AA	AA	AA	AA	AA	AA	AA	AA	AA	AA	AA	AA	AA	AA	AA	AA	AA	AA	AA	AA	AA	AA	AA
Tdurum_contig11756_1415	AA	NN	AA	AA	BB	AA	AA	AA	AA	AA	AA	AA	AA	AA	AA	NN	AA	AA	BB	AA	BB	AA	BB	AA	AA	AA	AA	AA	AA	BB	AA	AA	AA	AA	AA	AA	BB	AA	AA	AA	BB	AA	BB	AA	AA	AA	NN	AA	AA
wsnp_Ex_c4310_7770452	AA	AA	AA	AA	AA	AA	AA	AA	AA	AA	AA	NN	AA	AA	AA	BB	AA	AA	AA	AA	AA	AA	AA	BB	AA	AA	AA	AA	AA	AA	AA	AA	BB	AA	AA	AA	AA	AA	AA	AA	AA	AA	BB	BB	AA	AA	AA	AA	AA
wsnp_Ex_c7271_12483592	AA	AA	AA	AA	AA	AA	AA	AA	AA	AA	BB	AA	AA	AA	AA	NN	AA	AA	AA	AA	AA	AA	AA	AA	AA	AA	AA	BB	NN	AA	AA	BB	AA	AA	AA	AA	AA	AA	AA	BB	AA	AA	AA	AA	AA	AA	AA	AA	NN
CAP11_c5573_163	BB	AB	AB	AA	BB	AA	AA	AA	BB	BB	AA	AA	BB	AA	BB	AA	AB	AA	NN	AB	AA	AB	AB	AB	BB	NN	AA	AB	NN	AA	AB	AB	AA	AB	AA	BB	AA	AB	AA	AB	AA	AB	NN	AA	AB	AB	NN	AA	AB
BobWhite_c10542_777	AA	AA	BB	AA	AA	AA	AA	AA	AA	AA	AA	AA	AA	AA	BB	AA	BB	AA	AA	AA	AA	AA	AA	AA	AA	AA	AA	AA	AA	AA	BB	AA	BB	BB	AA	BB	AA	BB	AA	AA	AA	AA	AA	AA	AA	BB	AA	AA	AA
BS00023417_51	AA	AA	AA	AA	AA	BB	BB	AA	AA	AA	AA	AA	AA	BB	AA	AA	AA	BB	AA	AA	AA	AA	AA	AA	AA	AA	BB	AA	AA	AA	AA	AA	AA	AA	AA	AA	BB	AA	AA	AA	BB	NN	AA	AA	AA	AA	AA	BB	AA
CAP8_c4897_397	AA	AA	AA	AA	AA	AA	AA	AA	AA	AA	BB	NN	AA	AA	AA	BB	AA	AA	AA	AA	AA	AA	AA	AA	AA	AA	AA	BB	BB	AA	AA	AA	AA	BB	AA	AA	AA	AA	AA	BB	AA	AA	AA	AA	AA	BB	AA	AA	BB
Excalibur_c10167_1028	AA	AA	AA	AA	AA	NN	AA	AA	AA	AA	AA	NN	AA	AA	AA	AA	AA	AA	AA	AA	AA	AA	AA	BB	AA	AA	AA	AA	AA	AA	AA	NN	BB	AA	AA	AA	AA	AA	AA	AA	AA	AA	BB	BB	AA	AA	AA	AA	AA
Ra_c41164_730	AA	AA	BB	AA	NN	AA	AA	AA	AA	AA	AA	AA	AA	BB	AA	AA	AA	AA	AA	AA	AA	AA	BB	AA	NN	AA	AA	BB	AA	AA	BB	AA	AA	BB	AA	AA	AA	AA	AA	BB	AA	AA	AA	AA	AA	BB	NN	AA	NN
RAC875_c108229_54	AA	AA	AA	AA	BB	AA	AA	AA	AA	AA	AA	AA	AA	AA	AA	AA	AA	AA	BB	AA	BB	AA	BB	BB	AA	AA	AA	AA	AA	BB	AA	NN	AA	AA	AA	AA	BB	AA	AA	AA	BB	AA	BB	AA	AA	AA	AA	AA	AA
RAC875_rep_c111214_304	AA	AA	AA	AA	AA	AA	AA	AA	AA	AA	BB	AA	AA	AA	AA	BB	AA	AA	AA	AA	AA	AA	AA	AA	AA	AA	AA	BB	BB	AA	AA	BB	AA	AA	AA	AA	AA	AA	AA	BB	AA	AA	AA	AA	AA	AA	AA	AA	BB
wsnp_RFL_Contig2808_2585736	AA	AA	AA	AA	AA	NN	AA	AA	AA	AA	AA	BB	AA	AA	BB	AA	AA	AA	AA	AA	BB	AA	BB	BB	AA	AA	AA	AA	AA	AA	AA	NN	BB	AA	AA	AA	AA	AA	AA	AA	AA	AA	BB	BB	AA	AA	AA	BB	AA
BS00060796_51	AB	AB	AB	BB	AB	AB	AB	BB	AB	AB	AB	AB	AB	AB	AB	AB	AB	AB	AB	AB	AB	AA	AB	AB	AB	AB	AB	AB	BB	AB	AB	AB	BB	AB	AB	AB	AB	AB	AB	AB	AB	BB	AB	AB	AB	AB	AB	AB	AB
BS00110945_51	AB	NN	BB	AB	AA	AA	AB	BB	AB	AB	AB	NN	AB	BB	AB	NN	AB	AA	AA	AB	NN	AB	AA	AA	BB	AB	AB	AB	AB	AA	BB	AB	BB	BB	AA	AA	NN	BB	AA	AB	NN	AA	AA	AA	AA	BB	NN	AB	AB
RAC875_c19348_713	AB	AB	AB	AB	AA	NN	AB	AB	AB	AB	AA	NN	AA	NN	AB	BB	AB	AA	NN	AB	AB	AA	AB	AA	AB	AB	AA	AB	AB	AA	AB	AA	AB	AB	AA	AA	BB	AB	AA	AB	BB	AA	AA	AA	AA	NN	AB	AA	AB
BS00026917_51	AA	AA	AA	AA	AA	BB	AA	AA	AA	AA	AA	BB	AA	AA	AA	AA	AA	AA	AA	AA	AA	AA	BB	AA	AA	AA	AA	AA	AA	AA	AA	NN	AA	AA	AA	AA	AA	AA	AA	AA	AA	AA	AA	AA	AA	AA	AA	BB	AA
BS00062715_51	AA	AA	AA	AA	AA	AA	AA	AA	AA	AA	BB	AA	AA	AA	AA	NN	AA	AA	AA	AA	AA	AA	AA	AA	AA	AA	AA	BB	NN	AA	AA	BB	AA	AA	AA	AA	AA	AA	AA	BB	AA	AA	AA	AA	AA	AA	AA	AA	NN
IAAV749	AA	AA	AA	AA	AA	AA	AA	AA	AA	AA	BB	AA	AA	AA	AA	BB	AA	AA	AA	AA	AA	AA	AA	AA	NN	AA	AA	BB	BB	AA	AA	AA	AA	BB	AA	AA	AA	AA	AA	BB	AA	AA	AA	AA	AA	BB	AA	AA	BB
Ku_c28007_1398	AA	NN	AA	AA	NN	AA	AA	AA	AA	AA	NN	AA	BB	AA	AA	NN	AA	AA	NN	AA	BB	AA	NN	AA	AA	AA	AA	AA	AA	NN	AA	NN	AA	AA	AA	AA	NN	AA	AA	AA	NN	AA	AA	AA	AA	AA	NN	AA	AA
Kukri_c21396_771	AA	AA	AA	AA	AA	BB	BB	AA	AA	AA	AA	AA	AA	BB	AA	AA	AA	BB	AA	AA	AA	AA	AA	AA	AA	AA	BB	AA	AA	AA	AA	AA	AA	AA	AA	AA	BB	AA	AA	AA	BB	BB	AA	AA	AA	AA	AA	BB	AA
Kukri_c41943_535	BB	NN	BB	AA	NN	NN	AA	AA	AA	AA	NN	NN	NN	AA	AA	NN	AA	NN	NN	BB	BB	NN	BB	NN	AA	BB	BB	AA	AA	NN	AA	AA	AA	AA	NN	NN	NN	AA	NN	AA	BB	NN	NN	NN	NN	AA	NN	AA	NN
Kukri_s105761_144	AA	AA	AA	AA	AA	NN	AA	AA	AA	AA	BB	AA	AA	AA	BB	AA	AA	AA	AA	AA	BB	AA	BB	AA	AA	AA	BB	BB	AA	BB	AA	NN	AA	AA	NN	AA	BB	AA	AA	BB	BB	AA	BB	AA	AA	AA	AA	AA	AA
Ra_c11613_81	AA	AA	BB	AA	AA	AA	AA	AA	AA	AA	AA	AA	AA	AA	BB	AA	BB	AA	NN	BB	AA	AA	BB	AA	NN	NN	AA	AA	AA	AA	BB	AA	BB	BB	AA	BB	AA	BB	AA	AA	AA	AA	AA	AA	AA	BB	NN	AA	AA
Tdurum_contig28296_243	AA	NN	AA	AA	AA	AA	AA	AA	AA	AA	AA	NN	AA	AA	AA	AA	AA	AA	AA	AA	AA	AA	AA	BB	AA	AA	AA	AA	AA	AA	AA	NN	BB	AA	AA	BB	AA	AA	AA	AA	AA	AA	BB	BB	AA	AA	AA	BB	AA
Tdurum_contig47345_284	AA	AA	AA	BB	AA	AA	AA	BB	NN	AA	BB	AA	BB	AA	AA	AA	AA	AA	AA	AA	AA	AA	AA	NN	AA	AA	AA	AA	AA	AA	AA	AA	AA	AA	BB	AA	AA	AA	AA	AA	AA	BB	AA	AA	BB	AA	AA	AA	AA
RAC875_c826_2186	AA	AA	AA	AA	BB	AA	AA	AA	AA	AA	BB	AA	BB	AA	AA	AA	AA	BB	AA	AA	AA	NN	AA	BB	AA	AA	BB	AB	AA	BB	AA	AB	AA	AA	BB	BB	AA	AA	BB	AB	AA	BB	BB	BB	BB	AA	AA	AA	AB
RAC875_rep_c69152_184	NN	NN	AA	AB	AA	NN	AB	AB	AB	AA	AB	NN	AB	AA	AA	AA	AA	AB	NN	AA	AB	AB	AA	AB	AA	AA	AA	AA	AA	AB	AA	AA	AA	AA	AB	AA	AA	AA	AA	AA	AA	AB	AB	AB	AB	AA	NN	AA	AA
BobWhite_c4328_1345	AA	AA	AB	AA	NN	BB	AA	AB	AA	AA	AA	AA	BB	AA	AB	AA	AB	BB	BB	AB	AA	BB	AB	NN	AA	AA	AA	AA	AA	AA	AB	AA	AB	AB	BB	BB	AA	AB	BB	AA	AA	BB	BB	BB	AA	AB	NN	AA	AA
BobWhite_c23632_322	NN	AA	BB	AA	BB	AA	AA	AA	AA	AA	AA	AA	AA	BB	AA	AA	BB	AA	AA	AA	AA	AA	BB	AA	NN	AA	AA	AA	AA	AA	BB	BB	BB	AA	AA	BB	AA	BB	AA	AA	AA	BB	AA	AA	AA	AA	NN	AA	AA
BobWhite_rep_c49755_131	AA	AA	AA	AA	NN	BB	AA	AA	AA	AA	AA	AA	AA	AA	AA	AA	AA	AA	NN	BB	AA	AA	AA	AA	NN	NN	BB	AA	BB	AA	AA	AA	BB	AA	AA	BB	BB	AA	BB	AA	BB	AA	AA	AA	AA	AA	NN	AA	AA
BS00023130_51	AA	NN	AA	AA	NN	AA	AA	AA	AA	AA	BB	AA	AA	AA	AA	NN	AA	AA	NN	AA	AA	AA	BB	AA	AA	AA	AA	AA	AA	BB	AA	BB	AA	AA	AA	AA	BB	AA	AA	AA	BB	AA	AA	AA	AA	AA	NN	AA	AA
BS00065676_51	AA	AA	AA	AA	AA	AA	AA	AA	AA	AA	AA	AA	AA	AA	AA	NN	AA	AA	AA	AA	AA	AA	AA	BB	AA	AA	AA	AA	AA	AA	AA	BB	BB	AA	AA	AA	AA	AA	NN	AA	AA	AA	BB	BB	AA	AA	AA	AA	NN
Excalibur_c59486_172	AA	AA	AA	AA	AA	AA	AA	AA	AA	AA	BB	AA	AA	AA	AA	BB	AA	AA	AA	AA	AA	AA	AA	AA	AA	AA	AA	BB	BB	AA	AA	NN	AA	AA	AA	AA	AA	AA	AA	BB	AA	AA	AA	AA	AA	AA	AA	AA	BB
Kukri_c44201_497	AA	AA	AA	AA	BB	AA	AA	AA	AA	AA	AA	AA	AA	BB	AA	AA	AA	AA	NN	BB	AA	AA	AA	BB	AA	BB	AA	BB	AA	AA	AA	BB	AA	AA	AA	BB	AA	AA	AA	BB	AA	BB	AA	AA	AA	AA	AA	AA	AA
Ra_c71093_408	AA	AA	BB	AA	AA	AA	AA	AA	AA	AA	AA	AA	AA	AA	BB	AA	BB	AA	NN	BB	AA	AA	BB	AA	NN	NN	AA	AA	AA	AA	BB	AA	BB	BB	AA	BB	AA	BB	AA	AA	AA	AA	AA	AA	AA	BB	NN	AA	AA
RAC875_c57939_78	NN	AA	BB	BB	NN	NN	NN	BB	NN	NN	AA	AA	AA	BB	AA	NN	BB	NN	NN	AA	AA	NN	AA	NN	BB	NN	AA	AA	NN	AA	BB	AA	BB	BB	NN	NN	AA	BB	NN	AA	AA	NN	NN	NN	NN	BB	AA	AA	NN
Tdurum_contig43360_1381	AA	AA	AA	AA	AA	NN	AA	AA	AA	AA	AA	BB	AA	AA	BB	AA	AA	AA	AA	AA	BB	AA	BB	BB	AA	AA	AA	AA	AA	AA	AA	BB	BB	AA	AA	AA	AA	AA	AA	AA	AA	AA	BB	BB	AA	AA	AA	BB	AA
wsnp_Ex_c25734_34995416	AA	AA	AA	AA	AA	AA	AA	AA	AA	AA	AA	NN	AA	AA	AA	BB	AA	AA	AA	AA	AA	AA	AA	BB	AA	AA	AA	AA	AA	AA	AA	AA	BB	AA	AA	AA	AA	AA	AA	AA	AA	AA	BB	BB	AA	AA	AA	AA	AA
wsnp_Ex_c5192_9203100	AA	BB	AA	AA	AA	AA	AA	AA	AA	AA	AA	NN	AA	AA	AA	AA	AA	AA	AA	AA	AA	AA	AA	BB	AA	AA	AA	AA	AA	AA	AA	AA	BB	AA	AA	BB	AA	AA	AA	AA	AA	AA	BB	BB	AA	AA	AA	BB	AA
wsnp_Ex_rep_c73818_71733737	AA	AA	AA	AA	AA	AA	AA	AA	AA	AA	AA	BB	AA	AA	AA	BB	AA	AA	AA	AA	AA	AA	AA	BB	AA	AA	AA	AA	AA	AA	AA	NN	BB	AA	AA	AA	AA	AA	AA	AA	AA	AA	BB	BB	AA	AA	AA	AA	AA
wsnp_Ku_c24239_34199356	AA	BB	AA	AA	AA	AA	AA	AA	AA	AA	AA	BB	AA	AA	AA	AA	AA	AA	AA	AA	AA	AA	AA	NN	AA	AA	AA	AA	AA	AA	AA	AA	BB	AA	AA	BB	AA	AA	AA	AA	AA	AA	BB	BB	AA	AA	AA	BB	AA
BS00108585_51	AA	NN	AB	AB	BB	AA	AA	AA	AA	AA	AA	AA	BB	BB	AA	AA	AB	AA	BB	AB	AA	BB	AB	BB	BB	BB	AA	BB	NN	AA	AB	AA	AB	AB	BB	BB	AA	AB	AA	BB	AA	AA	AA	AA	AA	BB	BB	AA	BB
BS00108591_51	AA	NN	NN	NN	AB	AA	AA	AA	AA	AA	AA	AA	AB	AA	AA	AA	AA	AA	NN	AA	AA	AA	AA	NN	NN	AB	AA	NN	AB	BB	AA	BB	AA	AA	AB	AB	AA	AA	AA	AB	AA	BB	BB	BB	BB	AA	AB	BB	AA
BobWhite_rep_c49207_243	AA	AA	AA	AA	AA	NN	AA	AA	AA	AA	AA	BB	AA	AA	AA	BB	AA	AA	AA	AA	AA	AA	AA	BB	AA	AA	AA	AA	AA	AA	AA	AA	BB	AA	AA	AA	AA	AA	AA	AA	AA	AA	BB	BB	AA	AA	AA	AA	AA
BS00095510_51	AA	NN	AA	AA	AA	NN	BB	AA	BB	AA	AA	NN	AA	AA	BB	AA	AA	AA	AA	AA	BB	BB	AA	NN	AA	AA	AA	BB	NN	AA	AA	AA	AA	AA	AA	AA	BB	AA	AA	BB	BB	AA	AA	BB	BB	AA	NN	AA	AA
CAP11_c65_237	BB	BB	AA	AA	BB	AA	AA	AA	AA	AA	AA	AA	AA	AA	AA	BB	AA	AA	BB	AA	BB	AA	BB	NN	AA	AA	AA	AA	AA	NN	AA	AA	AA	AA	AA	AA	BB	AA	AA	AA	BB	AA	NN	AA	AA	AA	BB	AA	AA
Excalibur_c12819_216	AA	AA	AA	AA	AA	BB	BB	AA	AA	AA	AA	AA	AA	BB	AA	AA	AA	BB	AA	AA	AA	AA	AA	AA	AA	AA	BB	AA	AA	AA	AA	NN	AA	AA	AA	AA	BB	AA	AA	AA	BB	BB	AA	AA	AA	AA	AA	BB	AA
Excalibur_c65961_156	AA	AA	AA	AA	AA	AA	AA	AA	AA	AA	BB	AA	AA	AA	AA	AA	AA	AA	AA	AA	AA	BB	AA	AA	AA	AA	AA	BB	AA	AA	AA	AA	AA	AA	AA	AA	AA	AA	AA	BB	AA	AA	AA	AA	AA	AA	AA	AA	BB
Kukri_c7579_443	AA	AA	AA	AA	AA	AA	AA	AA	AA	AA	AA	AA	AA	AA	AA	AA	AA	AA	AA	AA	AA	BB	AA	AA	AA	AA	AA	BB	BB	AA	AA	BB	AA	AA	AA	AA	AA	AA	AA	BB	AA	AA	AA	AA	AA	AA	AA	AA	BB
RFL_Contig1493_657	AA	AA	BB	AA	NN	AA	AA	AA	AA	AA	AA	AA	AA	BB	BB	AA	AA	AA	AA	AA	AA	AA	BB	AA	AA	AA	AA	BB	AA	AA	BB	AA	AA	AA	AA	AA	AA	AA	AA	BB	AA	AA	AA	AA	AA	AA	NN	AA	BB
Tdurum_contig30426_261	BB	AA	AA	BB	AA	AA	AA	AA	AA	BB	AA	NN	AA	BB	AA	AA	AA	AA	AA	AA	AA	AA	AA	AA	AA	AA	AA	BB	AA	AA	AA	NN	AA	AA	BB	BB	AA	AA	AA	BB	AA	BB	AA	AA	AA	AA	AA	AA	AA
wsnp_Ex_c19294_28225846	AA	AA	AA	AA	NN	BB	AA	AA	AA	AA	BB	AA	AA	AA	AA	AA	BB	AA	AA	BB	AA	AA	AA	AA	NN	NN	BB	AA	BB	AA	BB	NN	AA	AA	AA	AA	AA	BB	AA	AA	AA	AA	AA	AA	AA	AA	AA	AA	AA
wsnp_Ku_c17726_26872129	AA	AA	AA	AA	AA	AA	AA	AA	AA	AA	BB	NN	AA	AA	AA	NN	AA	AA	AA	AA	AA	AA	AA	AA	AA	AA	AA	BB	NN	AA	AA	AA	AA	AA	AA	AA	AA	AA	AA	BB	AA	AA	AA	AA	AA	AA	AA	AA	BB
BS00021942_51	BB	AA	AA	AA	AB	AB	BB	NN	AB	BB	BB	BB	AA	AA	AB	AA	AB	AA	AA	AA	AB	AB	AA	AA	AA	AB	AB	BB	AB	AA	AA	NN	AA	AA	NN	AA	AB	AB	AA	AB	AB	NN	AA	AA	AA	AB	AB	AB	AA
IAAV5406	AA	NN	AA	AA	AA	AA	AA	AA	AA	AA	AA	NN	AA	AA	AA	AA	AA	AA	AA	AA	AA	AA	AA	BB	AA	AA	AA	AA	AA	AA	AA	BB	BB	AA	AA	BB	AA	AA	AA	AA	AA	AA	BB	BB	AA	AA	AA	BB	AA
Ku_c8351_2029	AA	NN	AA	AA	AA	AA	AA	AA	AA	AA	AA	NN	AA	AA	AA	AA	AA	AA	AA	AA	AA	AA	AA	BB	AA	AA	AA	AA	AA	AA	AA	BB	BB	AA	AA	BB	AA	AA	AA	AA	AA	AA	BB	BB	AA	AA	AA	BB	AA
Kukri_c11891_1015	BB	NN	AA	AA	BB	AA	AA	AA	AA	AA	AA	AA	AA	AA	AA	NN	AA	AA	BB	AA	BB	AA	BB	AA	AA	AA	AA	AA	AA	BB	AA	AA	AA	AA	AA	AA	BB	AA	AA	AA	BB	AA	BB	AA	AA	AA	BB	AA	AA
Kukri_c29039_315	AA	AA	AA	AA	AA	AA	AA	AA	AA	AA	AA	AA	AA	AA	BB	AA	AA	AA	AA	AA	AA	AA	BB	AA	AA	AA	AA	BB	AA	AA	AA	AA	BB	AA	AA	AA	AA	AA	BB	BB	AA	AA	AA	BB	BB	BB	AA	AA	AA
Kukri_c52952_315	AA	NN	AA	AA	AA	AA	AA	AA	AA	AA	AA	NN	AA	AA	AA	AA	AA	AA	AA	AA	AA	AA	AA	BB	AA	AA	AA	AA	AA	AA	AA	BB	BB	AA	AA	BB	AA	AA	AA	AA	AA	AA	BB	BB	AA	AA	AA	BB	AA
Kukri_rep_c69910_1153	AA	BB	AA	AA	BB	AA	AA	AA	AA	AA	AA	AA	AA	AA	AA	BB	AA	AA	BB	AA	BB	AA	BB	NN	AA	AA	AA	AA	AA	BB	AA	AA	AA	AA	AA	AA	BB	AA	AA	AA	BB	AA	BB	AA	AA	AA	BB	AA	AA
RAC875_c1295_1603	BB	AA	AA	BB	NN	AA	AA	AA	AA	BB	AA	NN	AA	BB	AA	AA	AA	AA	NN	AA	AA	AA	AA	AA	AA	AA	AA	BB	AA	AA	AA	AA	AA	AA	BB	BB	AA	AA	AA	BB	AA	BB	AA	AA	AA	AA	AA	AA	AA
TA003848-0787	AA	AA	AA	AA	NN	BB	BB	AA	AA	AA	AA	AA	AA	BB	AA	AA	AA	BB	AA	AA	AA	AA	AA	AA	AA	NN	BB	AA	AA	AA	AA	AA	AA	AA	AA	AA	BB	AA	AA	AA	BB	BB	AA	AA	AA	AA	NN	BB	AA
wsnp_Ex_c42282_48900922	AA	NN	AA	AA	AA	AA	AA	AA	AA	AA	AA	NN	AA	AA	AA	AA	AA	AA	AA	AA	AA	AA	AA	BB	AA	AA	AA	AA	AA	AA	AA	BB	BB	AA	AA	BB	AA	AA	AA	AA	AA	AA	BB	BB	AA	AA	AA	BB	AA
Excalibur_c8301_1555	AB	AB	BB	BB	AB	AB	AB	AB	AB	AB	AB	AB	AB	AB	AB	AB	AB	AB	AB	AB	AB	BB	NN	AB	AB	AB	AB	AB	AB	AB	AB	NN	AB	AB	AB	AB	AB	AB	AB	AB	AB	AB	AB	AB	AB	AB	AB	AB	AB
BobWhite_c1265_607	BB	NN	AA	AA	BB	AA	AA	AA	AA	AA	AA	AA	AA	AA	AA	BB	AA	AA	BB	AA	BB	AA	BB	AA	AA	AA	AA	AA	AA	BB	AA	AA	AA	AA	AA	AA	BB	AA	AA	AA	BB	AA	BB	AA	AA	AA	BB	AA	AA
CAP12_c3074_192	BB	AA	AA	AA	BB	AA	AA	AA	AA	AA	BB	NN	AA	AA	AA	AA	AA	AA	NN	AA	AA	BB	BB	AA	AA	AA	AA	AA	AA	BB	AA	BB	AA	AA	AA	AA	BB	AA	AA	AA	BB	AA	AA	AA	AA	AA	AA	AA	AA
IACX4168	BB	BB	AA	BB	AA	AA	AA	BB	AA	AA	AA	AA	AA	AA	BB	AA	AA	AA	BB	BB	AA	AA	AA	AA	AA	AA	AA	AA	AA	BB	BB	AA	BB	AA	AA	AA	BB	AA	AA	AA	BB	AA	AA	AA	BB	AA	AA	AA	AA
JD_c394_819	AA	AA	AA	AA	AA	BB	BB	AA	AA	AA	AA	AA	AA	BB	AA	AA	AA	BB	AA	AA	AA	AA	AA	AA	AA	AA	BB	AA	AA	AA	AA	AA	AA	AA	AA	AA	BB	AA	AA	AA	NN	AA	AA	AA	AA	AA	BB	BB	AA
RAC875_c59712_105	AA	AA	AA	AA	BB	AA	AA	AA	AA	AA	AA	AA	AA	AA	AA	AA	AA	AA	BB	AA	BB	AA	BB	AA	AA	AA	AA	AA	AA	BB	AA	AA	AA	AA	AA	AA	BB	AA	AA	AA	BB	AA	BB	AA	BB	AA	BB	AA	AA
wsnp_Ex_rep_c103087_88124573	AA	AA	AA	AA	AA	AA	AA	AA	AA	AA	BB	AA	AA	AA	AA	BB	AA	AA	AA	AA	AA	AA	AA	AA	NN	AA	AA	BB	BB	AA	AA	AA	AA	BB	AA	AA	AA	AA	AA	BB	AA	AA	AA	AA	AA	BB	AA	AA	BB
wsnp_Ex_rep_c105443_89868548	AA	NN	AA	AA	BB	BB	AA	AA	AA	AA	BB	AA	AA	AA	AA	NN	BB	AA	NN	BB	AA	AA	AA	AA	NN	NN	BB	AA	BB	AA	BB	AA	AA	AA	AA	AA	AA	BB	AA	AA	AA	AA	AA	AA	AA	AA	AA	AA	AA
BS00031289_51	AA	BB	NN	AB	NN	AB	BB	AB	AB	AB	AB	NN	AB	NN	BB	AB	AB	AB	AB	NN	AB	AB	BB	AB	AB	BB	AB	AB	AB	AB	AB	AB	AB	AB	AB	AB	AB	AB	AB	AB	AB	AB	AB	AB	AB	BB	AB	BB	AB
BobWhite_c44947_277	AA	AA	AA	AA	AA	BB	BB	AA	AA	AA	AA	AA	AA	BB	AA	AA	AA	BB	AA	AA	AA	AA	AA	AA	AA	AA	BB	AA	AA	AA	AA	BB	AA	AA	AA	AA	BB	AA	AA	AA	BB	BB	NN	AA	AA	AA	AA	BB	AA
BS00024286_51	NN	AA	AA	AA	NN	BB	BB	AA	AA	AA	AA	NN	AA	BB	AA	AA	AA	BB	AA	AA	AA	AA	AA	AA	AA	NN	BB	AA	AA	AA	AA	AA	AA	AA	AA	AA	BB	AA	AA	AA	BB	BB	AA	AA	AA	AA	NN	BB	AA
Excalibur_c17320_833	AA	AA	BB	AA	AA	AA	AA	AA	AA	AA	AA	AA	AA	BB	AA	AA	BB	AA	AA	BB	AA	BB	BB	AA	AA	AA	AA	BB	AA	AA	BB	AA	BB	BB	AA	AA	AA	BB	AA	BB	AA	AA	AA	AA	AA	BB	AA	AA	AA
IAAV544	AA	AA	AA	BB	AA	BB	AA	BB	AA	AA	BB	AA	BB	AA	BB	AA	AA	BB	NN	AA	AA	AA	AA	BB	AA	AA	AA	BB	AA	BB	AA	NN	AA	AA	BB	AA	BB	AA	AA	BB	BB	AA	BB	AA	AA	AA	NN	AA	AA
Tdurum_contig50499_858	NN	AA	AA	AA	AA	NN	NN	AA	NN	NN	AA	NN	AA	AA	AA	BB	AA	AA	AA	AA	NN	BB	NN	AA	AA	AA	BB	AA	AA	AA	BB	BB	NN	NN	AA	AA	AA	AA	AA	AA	AA	AA	AA	AA	AA	NN	AA	NN	NN
wsnp_BG314157A_Ta_2_1	AA	NN	AA	AA	AA	AA	AA	AA	NN	AA	AA	AA	AA	AA	BB	AA	AA	AA	AA	AA	AA	AA	BB	NN	AA	AA	AA	BB	AA	AA	AA	AA	BB	AA	AA	AA	AA	AA	BB	BB	AA	AA	AA	BB	BB	BB	AA	BB	AA
wsnp_Ex_c2840_5247386	AA	AA	AA	AA	AA	AA	AA	AA	AA	AA	BB	BB	AA	AA	AA	BB	AA	AA	AA	AA	AA	AA	AA	AA	AA	AA	AA	BB	BB	AA	AA	AA	AA	AA	AA	AA	AA	AA	AA	BB	AA	AA	AA	AA	AA	AA	AA	AA	BB
wsnp_Ex_rep_c101746_87053634	AA	AA	AA	AA	AA	AA	AA	AA	AA	AA	BB	BB	AA	AA	AA	BB	AA	AA	AA	AA	AA	AA	AA	AA	AA	AA	AA	BB	NN	AA	AA	AA	AA	BB	AA	AA	AA	AA	AA	BB	AA	AA	AA	AA	AA	BB	AA	BB	BB
wsnp_JD_c3973_5044238	AA	AA	AA	BB	AA	BB	AA	BB	AA	AA	BB	AA	BB	AA	BB	AA	AA	BB	NN	AA	AA	AA	AA	BB	AA	AA	AA	BB	AA	BB	AA	NN	AA	AA	BB	AA	BB	AA	AA	BB	BB	AA	BB	AA	AA	AA	NN	AA	AA
wsnp_Ku_rep_c101175_88380491	BB	BB	AA	AB	BB	AB	AA	AA	BB	AA	AA	BB	AB	AB	AA	AB	AB	AB	AB	AA	AB	AA	AA	AB	AB	BB	AA	AA	AB	AB	AA	AA	AB	AB	AB	AB	AB	AB	AB	AA	AB	AB	AB	AB	AB	AB	BB	AA	AB
BobWhite_c24113_529	AA	AA	AA	AA	AA	AA	AA	AA	AA	AA	AA	NN	AA	AA	AA	AA	AA	AA	AA	AA	AA	AA	BB	AA	AA	AA	AA	AA	AA	AA	AA	BB	AA	AA	AA	AA	AA	AA	AA	AA	AA	AA	AA	AA	AA	AA	AA	BB	AA
BS00078085_51	AA	NN	AA	AA	AA	AA	BB	AA	BB	AA	AA	NN	AA	AA	BB	AA	AA	AA	AA	AA	BB	BB	AA	AA	AA	AA	AA	BB	NN	AA	AA	AA	AA	AA	AA	AA	BB	AA	AA	BB	BB	AA	AA	BB	BB	AA	NN	AA	AA
CAP11_c2984_419	AA	AA	AA	AA	AA	NN	AA	AA	AA	AA	AA	NN	AA	AA	AA	AA	AA	AA	AA	AA	AA	AA	BB	AA	AA	AA	AA	AA	AA	AA	AA	NN	AA	AA	AA	AA	AA	AA	AA	AA	AA	AA	AA	AA	AA	AA	AA	BB	AA
Kukri_c37726_285	NN	AA	AA	AA	NN	NN	NN	AA	AA	NN	NN	BB	AA	AA	AA	BB	NN	AA	AA	NN	NN	BB	NN	AA	NN	AA	BB	AA	NN	AA	BB	BB	NN	NN	AA	AA	AA	NN	AA	AA	AA	AA	NN	AA	AA	NN	NN	NN	NN
RAC875_c9386_358	AA	AA	AA	AA	AA	AA	AA	AA	AA	NN	AA	AA	AA	AA	AA	NN	AA	AA	AA	AA	AA	AA	AA	AA	AA	BB	BB	AA	BB	AA	AA	AA	AA	AA	AA	AA	AA	AA	AA	AA	AA	AA	AA	AA	AA	AA	AA	NN	NN
RAC875_rep_c105697_366	AA	AA	AA	AA	BB	AA	AA	AA	AA	AA	BB	AA	BB	AA	AA	AA	AA	BB	BB	AA	AA	AA	AA	BB	AA	AA	AA	AA	AA	BB	AA	AA	AA	AA	AA	AA	AA	AA	BB	BB	AA	BB	BB	BB	BB	AA	AA	AA	AA
TA001600-1603	AA	AA	AA	BB	AA	BB	AA	BB	AA	AA	BB	AA	BB	AA	BB	AA	AA	BB	NN	AA	AA	AA	AA	BB	AA	AA	AA	BB	AA	BB	AA	AA	AA	AA	BB	AA	BB	AA	AA	BB	BB	AA	BB	AA	AA	AA	BB	AA	AA
tplb0025b13_150	BB	AA	AA	AA	BB	AA	AA	AA	AA	AA	BB	NN	AA	AA	AA	AA	AA	AA	NN	AA	AA	BB	BB	AA	AA	AA	AA	AA	AA	BB	BB	NN	AA	AA	AA	AA	BB	AA	AA	AA	BB	AA	AA	AA	AA	AA	AA	AA	AA
wsnp_CAP11_c1815_982483	AA	NN	AA	AA	AA	NN	BB	AA	BB	AA	AA	NN	AA	AA	BB	AA	AA	AA	AA	AA	BB	BB	AA	NN	AA	AA	AA	BB	BB	AA	AA	AA	AA	AA	AA	AA	BB	AA	AA	BB	BB	AA	AA	BB	BB	AA	NN	AA	AA
wsnp_Ex_c14733_22819625	AA	AA	AA	AA	AA	AA	AA	AA	AA	AA	AA	NN	AA	AA	AA	AA	AA	AA	AA	AA	AA	AA	BB	AA	AA	AA	AA	AA	AA	AA	AA	BB	AA	AA	AA	AA	AA	AA	AA	AA	AA	AA	AA	AA	AA	AA	AA	BB	AA
wsnp_Ex_c34821_43076533	AA	AA	AA	AA	AA	AA	AA	AA	AA	AA	BB	NN	AA	AA	AA	BB	AA	AA	AA	AA	AA	AA	AA	AA	AA	AA	AA	BB	NN	AA	AA	AA	AA	AA	AA	AA	AA	AA	AA	BB	AA	AA	AA	AA	AA	AA	AA	AA	BB
wsnp_Ex_c50235_54588957	AA	AA	AA	AA	AA	NN	AA	AA	AA	AA	AA	NN	AA	AA	AA	AA	AA	AA	AA	AA	AA	AA	BB	AA	AA	AA	AA	AA	AA	AA	AA	NN	AA	AA	AA	AA	AA	AA	AA	AA	AA	AA	AA	AA	AA	AA	AA	BB	AA
wsnp_Ex_c7258_12461939	AA	AA	AA	AA	AA	AA	AA	AA	AA	AA	AA	NN	AA	AA	AA	AA	AA	AA	AA	AA	AA	AA	BB	AA	AA	AA	AA	AA	AA	AA	AA	BB	AA	AA	AA	AA	AA	AA	AA	NN	AA	AA	AA	AA	AA	AA	AA	BB	AA
wsnp_Ex_rep_c66628_64934660	AA	NN	AA	AA	AA	AA	AA	AA	AA	AA	AA	NN	AA	AA	AA	AA	AA	AA	AA	AA	AA	AA	AA	NN	AA	AA	AA	AA	AA	AA	AA	BB	BB	AA	AA	BB	AA	AA	AA	AA	AA	AA	BB	BB	AA	AA	AA	BB	AA
wsnp_Ku_c1818_3557408	BB	AA	AA	AA	BB	AA	AA	AA	AA	AA	BB	NN	AA	AA	AA	AA	AA	AA	NN	AA	AA	BB	BB	AA	AA	AA	AA	AA	AA	BB	BB	NN	AA	AA	AA	AA	BB	AA	AA	AA	BB	AA	AA	AA	AA	AA	NN	AA	AA
wsnp_Ku_c39878_48218985	AA	AA	AA	AA	AA	AA	AA	AA	AA	AA	AA	AA	AA	AA	AA	AA	AA	AA	AA	AA	AA	AA	AA	BB	AA	AA	AA	AA	AA	AA	AA	BB	BB	AA	AA	BB	AA	AA	AA	AA	AA	AA	BB	BB	AA	AA	AA	BB	AA
JG_c936_115	BB	AA	AB	AA	BB	AB	AB	AB	AB	AB	AA	AB	AB	AB	AA	BB	BB	AB	BB	AA	AB	AB	AA	AA	BB	AA	AA	AA	NN	AA	AA	AB	BB	BB	AB	BB	AB	BB	AA	AA	AB	BB	AA	BB	AA	BB	NN	AB	AB
Tdurum_contig97729_491	AA	AA	AA	AA	AA	AA	AA	AA	AA	AA	BB	AA	AA	AA	AA	AA	AA	AA	BB	AA	AA	AA	BB	AA	AA	AA	AA	AA	AA	BB	AA	AA	AA	AA	AA	AA	BB	AA	AA	AA	BB	AA	AA	AA	AA	AA	AA	AA	AA
BS00022797_51	AB	NN	BB	AA	AB	NN	AB	AB	NN	AB	AA	NN	AA	AA	AB	AA	BB	AA	NN	AA	AB	BB	BB	AA	AB	AB	NN	AA	AB	AA	BB	BB	AA	BB	AB	AB	AA	BB	AA	AA	AA	BB	AA	AA	AA	BB	AB	AA	BB
Kukri_c93012_76	AA	NN	BB	BB	AA	AA	AB	AA	AA	AA	AA	BB	BB	BB	BB	AA	AA	BB	AA	BB	AB	AA	AA	BB	AA	BB	AA	BB	AB	AA	BB	AA	AA	AA	AA	AA	AA	AA	AB	AA	AA	BB	AB	AB	AB	AA	BB	AB	AB
Excalibur_c25891_1402	BB	AA	BB	AA	BB	AA	AA	AA	AA	AA	AA	AA	AA	AA	AA	AA	AA	AA	BB	AA	BB	AA	BB	AA	AA	AA	AA	AA	AA	BB	AA	AA	AA	AA	AA	AA	BB	AA	AA	AA	BB	AA	BB	AA	AA	AA	AA	AA	AA
Kukri_c19653_1370	AA	AA	AA	AA	NN	BB	AA	AA	AA	AA	AA	NN	AA	AA	AA	AA	BB	AA	NN	BB	AA	AA	AA	AA	BB	NN	BB	AA	BB	AA	AA	AA	BB	AA	AA	BB	AA	BB	BB	AA	AA	AA	AA	AA	AA	AA	AA	AA	AA
RAC875_c9965_354	AA	AA	AA	AA	AA	NN	AA	AA	AA	AA	AA	NN	AA	AA	AA	AA	AA	AA	AA	AA	AA	AA	BB	AA	AA	AA	AA	AA	AA	AA	AA	BB	AA	AA	AA	AA	AA	AA	AA	AA	AA	AA	AA	AA	AA	AA	AA	BB	AA
Tdurum_contig11349_810	NN	AA	BB	BB	AA	AA	AA	AA	AA	BB	AA	AA	BB	AA	AA	AA	BB	AA	AA	AA	AA	BB	BB	AA	NN	AA	AA	AA	AA	AA	BB	NN	BB	BB	BB	BB	AA	BB	AA	AA	AA	AA	AA	AA	AA	BB	NN	AA	BB
tplb0021i12_146	AA	AA	AA	AA	AA	AA	AA	AA	AA	AA	AA	AA	AA	AA	AA	AA	AA	AA	AA	AA	AA	AA	AA	AA	AA	BB	BB	AA	AA	AA	AA	BB	AA	AA	AA	AA	BB	AA	BB	AA	BB	AA	AA	AA	AA	AA	AA	BB	BB
tplb0032d09_1393	AA	AA	AA	AA	AA	NN	AA	AA	AA	AA	AA	NN	AA	AA	AA	AA	AA	AA	AA	AA	AA	AA	BB	AA	AA	AA	AA	AA	AA	AA	AA	BB	AA	AA	AA	AA	AA	AA	AA	AA	AA	AA	AA	AA	AA	AA	AA	BB	AA
wsnp_Ex_c34344_42676379	AA	NN	AA	AA	AA	AA	AA	AA	AA	AA	AA	NN	AA	AA	AA	AA	AA	AA	AA	AA	AA	AA	AA	BB	AA	AA	AA	AA	AA	AA	AA	BB	BB	AA	AA	BB	AA	AA	AA	AA	AA	AA	BB	BB	AA	AA	AA	BB	AA
wsnp_Ex_c41953_48658353	AA	AA	AA	BB	AA	BB	AA	BB	AA	AA	BB	AA	BB	AA	BB	AA	AA	BB	NN	AA	AA	AA	AA	BB	AA	AA	AA	BB	AA	BB	AA	AA	AA	AA	BB	AA	BB	AA	AA	BB	BB	AA	BB	AA	AA	AA	BB	AA	AA
CAP7_c1295_62	AB	AB	AB	BB	NN	AA	AA	AA	NN	AB	BB	AA	AB	AA	AB	BB	AB	AA	BB	AB	AA	AB	AB	AB	AB	NN	BB	AB	BB	AA	AB	AB	AA	AB	AA	AB	AA	AB	BB	AB	BB	AB	AB	AA	NN	AB	BB	BB	AB
RFL_Contig4873_542	BB	AA	AA	BB	AB	AB	BB	AB	BB	BB	AB	AA	AB	AA	AA	AA	AB	AB	AB	AA	AB	AB	BB	AB	AA	AA	AB	BB	AB	AB	AA	AB	AA	AB	AB	AB	BB	AB	AB	AA	AA	AB	AB	AB	AB	AA	AA	AA	AB
Excalibur_c27376_74	NN	AA	BB	BB	AA	AA	AA	AA	AA	BB	AA	AA	BB	AA	AA	AA	BB	AA	AA	AA	AA	BB	BB	AA	NN	AA	AA	AA	AA	AA	BB	NN	BB	BB	BB	BB	AA	BB	AA	AA	AA	AA	AA	AA	AA	BB	NN	AA	BB
Excalibur_c46365_304	NN	AA	BB	BB	AA	AA	AA	AA	AA	BB	AA	AA	BB	AA	AA	AA	BB	AA	AA	AA	AA	BB	BB	AA	NN	AA	AA	AA	AA	AA	BB	NN	BB	BB	BB	BB	AA	BB	AA	AA	AA	AA	AA	AA	AA	BB	NN	AA	BB
Kukri_c16271_544	BB	AA	AA	AA	BB	BB	AA	AA	AA	BB	AA	AA	AA	AA	AA	AA	AA	AA	AA	BB	AA	AA	AA	AA	AA	NN	BB	AA	BB	AA	AA	NN	AA	AA	AA	AA	BB	AA	BB	AA	BB	AA	AA	AA	AA	AA	AA	BB	BB
RAC875_c38916_66	AA	NN	AA	AA	AA	AA	AA	AA	AA	AA	AA	BB	AA	AA	AA	NN	AA	AA	AA	AA	AA	AA	AA	BB	AA	AA	AA	AA	AA	AA	AA	BB	BB	AA	AA	BB	BB	AA	AA	AA	BB	AA	BB	BB	AA	AA	NN	BB	AA
wsnp_Ex_c1861_3507281	AA	BB	BB	AA	AA	AA	AA	AA	AA	AA	AA	AA	BB	AA	AA	AA	BB	AA	AA	AA	AA	BB	BB	AA	BB	AA	AA	AA	BB	AA	BB	AA	AA	BB	AA	AA	AA	BB	AA	AA	AA	AA	AA	AA	AA	BB	BB	AA	BB
wsnp_Ex_rep_c67492_66096650	NN	NN	BB	BB	AA	AA	AA	AA	AA	BB	AA	AA	BB	AA	AA	AA	BB	AA	NN	AA	AA	BB	BB	AA	NN	AA	AA	AA	NN	AA	BB	NN	BB	BB	BB	BB	AA	BB	AA	AA	AA	AA	AA	AA	AA	BB	NN	AA	BB
wsnp_Ku_c754_1557338	AA	AA	AA	AA	AA	BB	BB	AA	AA	AA	AA	AA	AA	BB	AA	AA	AA	BB	AA	AA	AA	AA	AA	AA	AA	AA	BB	AA	AA	AA	AA	BB	AA	AA	AA	AA	BB	AA	AA	AA	BB	BB	AA	AA	AA	AA	AA	BB	AA
Kukri_c55266_242	BB	NN	AB	AA	AB	BB	AA	AA	AA	BB	AA	NN	AA	AB	AB	AB	BB	AA	AA	BB	AA	AA	AB	AA	AB	BB	BB	AB	AB	AA	AB	AB	BB	BB	AA	BB	BB	BB	BB	AB	BB	AA	AA	AA	AA	BB	NN	AB	AB
CAP7_c9330_129	AB	AA	AA	AB	AB	AA	AB	AB	AB	AB	AB	AA	AA	AA	BB	AB	AB	AA	AB	AB	AA	BB	BB	BB	AB	AB	AB	AA	AA	AA	AA	AA	AB	AA	AB	AB	AB	AB	AA	BB	AB	AB	AB	AB	AA	AB	AA	AA	AA
Kukri_c22011_1447	AB	AA	AA	BB	AB	AA	AA	AA	AB	AB	BB	BB	AB	AA	AB	BB	AA	AA	BB	AA	AA	AA	AA	AA	AA	BB	AA	AA	BB	BB	AA	AA	BB	AA	AA	AB	AA	AA	BB	AA	AA	AA	AA	BB	AA	AA	AB	AA	AA
Tdurum_contig43475_978	AA	NN	AA	NN	AB	AB	AA	AB	AB	AB	AB	NN	BB	NN	AA	AB	AB	BB	AB	AA	BB	AB	AB	BB	AB	AA	AB	BB	BB	AB	BB	AB	AB	AB	AB	AB	AB	AB	BB	BB	AB	BB	AA	BB	BB	AB	BB	AA	AB
BS00022824_51	AA	AA	AA	BB	AA	BB	BB	NN	AA	AA	AA	AA	AA	AA	BB	AA	AA	BB	AA	AA	AA	AA	AA	AA	NN	BB	BB	AA	AA	AA	AA	NN	AA	AA	NN	AA	BB	AA	NN	AA	BB	BB	AA	AA	AA	AA	AA	BB	BB
Ra_c83312_325	BB	AA	AA	AA	AA	AA	AA	AA	AA	BB	AA	AA	AA	AA	AA	AA	AA	AA	AA	AA	AA	AA	BB	AA	BB	AA	AA	BB	AA	AA	BB	BB	AA	BB	AA	AA	AA	AA	AA	BB	AA	AA	AA	AA	NN	BB	BB	AA	BB
wsnp_Ex_c21336_30465618	AA	AA	AA	AA	NN	BB	AA	BB	AA	AA	BB	AA	AA	AA	AA	AA	BB	AA	AA	BB	AA	AA	BB	AA	AA	AA	BB	AA	BB	BB	AA	BB	AA	AA	AA	AA	AA	BB	AA	AA	AA	AA	AA	AA	BB	AA	AA	AA	AA
wsnp_Ex_c4876_8692849	BB	AA	AA	AA	BB	AA	AA	AA	AA	AA	AA	AA	BB	AA	AA	AA	AA	AA	AA	AA	BB	AA	BB	AA	AA	AA	AA	BB	AA	BB	AA	AA	AA	AA	AA	AA	BB	AA	AA	BB	BB	AA	BB	AA	AA	AA	AA	AA	AA
wsnp_Ex_c40595_47620787	AB	AB	AB	AB	AB	AB	AB	AB	AB	AB	BB	AB	AB	AB	BB	AB	AB	AB	AB	BB	AB	BB	AB	AB	AB	AB	AB	BB	AB	BB	AB	BB	BB	BB	AB	BB	AB	AB	AB	BB	AB	AB	AB	AB	BB	AB	AB	AB	AB
BobWhite_c19733_149	AA	AA	AB	AA	NN	BB	AB	BB	NN	AB	AA	AB	BB	AB	AA	NN	BB	AB	NN	BB	BB	AB	AB	NN	BB	AB	AB	AA	AA	BB	BB	AA	BB	AB	BB	AA	AA	BB	BB	AA	AA	BB	AA	AB	BB	AB	AB	AA	NN
IAAV8777	AA	AA	AA	AA	AA	NN	AA	AA	AA	AA	BB	AA	AA	AA	BB	NN	AA	AA	NN	BB	AA	BB	AA	NN	AA	NN	AA	BB	AA	BB	AA	BB	BB	BB	AA	BB	AA	AA	AA	BB	AA	AA	AA	AA	BB	AA	AA	AA	AA
BobWhite_c12568_900	AA	AA	AA	AA	NN	BB	AA	BB	AA	AA	BB	AA	AA	AA	AA	AA	BB	AA	NN	BB	AA	AA	BB	AA	NN	NN	BB	AA	BB	BB	AA	BB	AA	AA	AA	AA	AA	BB	AA	AA	AA	AA	AA	AA	BB	AA	AA	AA	AA
BS00003761_51	AA	BB	AA	AA	BB	AA	AA	AA	AA	AA	AA	BB	AA	AA	AA	BB	AA	AA	BB	AA	BB	AA	BB	AA	AA	AA	AA	AA	AA	BB	AA	AA	AA	AA	AA	AA	BB	AA	AA	AA	BB	AA	BB	AA	AA	AA	BB	AA	AA
BS00022667_51	AA	NN	AA	AA	BB	AA	AA	AA	AA	AA	AA	AA	BB	AA	BB	NN	AA	AA	BB	AA	BB	AA	BB	NN	AA	AA	AA	BB	BB	BB	AA	AA	AA	AA	AA	AA	BB	AA	AA	BB	BB	AA	BB	AA	AA	AA	BB	AA	AA
BS00065909_51	BB	BB	AA	AA	AA	AA	AA	AA	AA	AA	AA	AA	AA	AA	AA	AA	AA	AA	AA	AA	AA	AA	BB	AA	AA	AA	AA	AA	AA	AA	AA	AA	AA	AA	AA	AA	BB	AA	AA	AA	BB	AA	AA	AA	AA	AA	AA	BB	AA
Excalibur_c34697_831	AA	AA	AA	AA	NN	BB	AA	BB	AA	AA	BB	AA	AA	AA	AA	AA	BB	AA	NN	BB	AA	AA	BB	AA	AA	AA	BB	AA	BB	BB	AA	BB	AA	AA	AA	AA	AA	BB	AA	AA	AA	AA	AA	AA	BB	AA	AA	AA	AA
GENE-0543_1074	BB	NN	BB	BB	AA	AA	AA	AA	AA	BB	AA	AA	BB	AA	AA	AA	BB	AA	NN	AA	AA	BB	BB	AA	NN	AA	AA	AA	NN	AA	BB	AA	BB	BB	BB	BB	AA	BB	AA	AA	AA	AA	AA	AA	AA	BB	NN	AA	BB
Ku_c20069_531	NN	AA	AA	AA	AA	AA	AB	AA	AB	AB	BB	AA	BB	AA	AA	AA	AA	BB	AA	AA	AA	BB	AA	BB	AA	NN	BB	AA	AA	AA	AA	NN	AA	AA	BB	BB	AA	AA	BB	AA	AA	BB	AA	BB	BB	AA	AA	AA	AA
BobWhite_c478_1386	AA	AA	AA	AA	AA	NN	AA	AA	AA	AA	AA	BB	AA	NN	BB	AA	AA	AA	AA	AA	BB	AA	BB	BB	AA	AA	AA	AA	AA	AA	AA	BB	BB	AA	AA	AA	AA	AA	AA	AA	AA	AA	BB	BB	AA	AA	AA	BB	AA
BobWhite_rep_c65812_710	NN	NN	AA	NN	AA	NN	BB	NN	BB	AA	BB	BB	BB	AA	AA	AA	AA	BB	BB	AA	BB	BB	AA	BB	AA	AA	AA	AA	AA	BB	AA	AA	AA	AA	NN	AA	AA	AA	AA	AA	AA	NN	BB	BB	BB	AA	NN	AA	NN
Tdurum_contig63715_235	BB	AA	AA	AA	NN	BB	AA	AA	AA	BB	AA	AA	AA	AA	AA	AA	BB	AA	NN	BB	AA	AA	AA	AA	NN	BB	BB	AA	AA	AA	AA	BB	BB	BB	AA	BB	BB	BB	BB	AA	BB	AA	AA	AA	AA	BB	NN	AA	AA
wsnp_BE494527A_Ta_2_1	BB	AA	AA	AA	BB	BB	AA	AA	AA	BB	AA	NN	AA	AA	AA	AA	BB	AA	NN	BB	AA	AA	AA	AA	NN	BB	BB	AA	NN	AA	AA	AA	BB	BB	AA	BB	BB	BB	BB	AA	BB	AA	AA	AA	AA	BB	NN	AA	NN
wsnp_Ex_c21193_30320134	AA	AA	AA	AA	NN	BB	AA	BB	AA	AA	BB	AA	AA	AA	AA	AA	BB	AA	NN	BB	AA	AA	BB	AA	NN	NN	BB	AA	BB	BB	AA	BB	AA	AA	AA	AA	AA	BB	AA	AA	AA	AA	AA	AA	BB	AA	AA	AA	AA
wsnp_Ex_c23598_32826926	NN	NN	AA	NN	AA	AA	BB	BB	BB	AA	BB	NN	NN	AA	AA	AA	AA	BB	NN	AA	BB	BB	AA	BB	AA	AA	AA	AA	AA	BB	AA	AA	AA	AA	BB	AA	AA	AA	AA	AA	AA	BB	BB	BB	BB	AA	NN	AA	AA
wsnp_Ra_c15564_23999084	BB	NN	AA	BB	AA	BB	BB	BB	NN	BB	AA	NN	BB	AA	AA	BB	AA	BB	AA	AA	AA	AA	AA	NN	NN	NN	AA	AA	AA	AA	AA	AA	AA	BB	BB	AA	AA	AA	AA	AA	AA	AA	AA	AA	AA	BB	NN	BB	NN
Excalibur_c13058_241	AA	AA	AA	AA	AA	AA	AA	AA	AA	AA	BB	BB	AA	AA	AA	BB	AA	AA	AA	AA	AA	AA	AA	AA	AA	AA	AA	BB	AA	AA	AA	NN	AA	AA	AA	AA	AA	AA	AA	BB	AA	AA	AA	AA	AA	AA	AA	BB	BB
Kukri_c18434_200	AA	AA	AA	AA	BB	AA	AA	AA	AA	AA	AA	AA	AA	AA	AA	BB	AA	AA	BB	AA	BB	AA	BB	BB	AA	AA	BB	AA	AA	BB	AA	AA	AA	AA	BB	BB	BB	AA	BB	AA	BB	BB	BB	AA	AA	AA	BB	AA	AA
Kukri_c4204_1346	BB	NN	BB	BB	AA	AA	AA	AA	AA	BB	AA	AA	BB	AA	AA	AA	BB	AA	NN	AA	AA	BB	BB	AA	NN	AA	AA	AA	NN	AA	BB	AA	BB	BB	BB	BB	AA	BB	AA	AA	AA	AA	AA	AA	AA	BB	BB	AA	BB
Tdurum_contig42479_2158	AA	AA	AA	AA	BB	BB	AA	AA	AA	AA	BB	AA	BB	AA	BB	AA	AA	BB	BB	AA	AA	BB	AA	BB	AA	AA	BB	AA	AA	NN	AA	AA	AA	AA	NN	BB	AA	AA	BB	AA	AA	BB	BB	BB	BB	AA	BB	AA	AA
Tdurum_contig75762_377	AA	NN	AA	BB	AA	AA	BB	BB	BB	AA	BB	NN	BB	AA	AA	AA	AA	BB	NN	AA	BB	BB	AA	BB	AA	AA	AA	AA	AA	BB	AA	AA	AA	AA	BB	AA	AA	AA	AA	AA	AA	NN	BB	NN	BB	AA	NN	AA	AA
IAAV5327	AA	AA	AA	AA	BB	AA	AA	AA	AA	BB	AA	AA	AB	AA	AB	AA	AA	AA	BB	AA	BB	AA	BB	AA	AA	AA	AB	AA	BB	BB	AA	AB	AA	AA	AB	AA	BB	AA	AA	AA	BB	AA	BB	AA	AA	AA	BB	AA	AA
Excalibur_c26496_352	AB	BB	AA	AB	BB	AA	NN	BB	AB	NN	BB	AA	BB	BB	AB	AB	AA	AA	BB	AB	BB	BB	AB	BB	AA	AA	BB	AB	AB	BB	AB	AA	AA	AA	AA	AA	BB	AA	BB	AB	BB	AA	BB	BB	BB	AA	BB	BB	AB
Tdurum_contig43475_155	AA	AA	AA	AA	BB	BB	AA	AA	AA	AA	BB	AA	BB	AA	AA	AA	AA	BB	BB	AA	AA	BB	AA	BB	AA	AA	BB	AA	AA	BB	AA	AA	AA	AA	BB	BB	AA	AA	BB	AA	AA	BB	BB	BB	BB	AA	BB	AA	AA
BobWhite_c1027_360	AA	AA	AA	AA	BB	AA	AA	BB	AA	AA	AA	AA	AA	BB	BB	AA	AA	BB	AA	BB	AA	AA	AA	BB	AA	BB	AA	BB	BB	AA	AA	AA	AA	AA	AA	AA	AA	AA	AA	BB	AA	BB	AA	AA	AA	AA	AA	AA	AA
BS00079103_51	AA	AA	AA	AA	AA	AA	AA	AA	AA	AA	AA	AA	AA	AA	BB	AA	AA	AA	AA	AA	AA	AA	BB	BB	AA	AA	AA	BB	AA	AA	AA	AA	BB	AA	AA	BB	BB	AA	BB	BB	BB	AA	BB	BB	BB	AA	AA	BB	AA
GENE-0249_161	AA	AA	AA	AA	BB	BB	AA	AA	AA	AA	BB	AA	BB	AA	AA	AA	AA	BB	BB	AA	AA	BB	AA	BB	AA	AA	BB	AA	AA	BB	AA	NN	AA	AA	BB	BB	AA	AA	BB	AA	AA	BB	BB	BB	BB	AA	NN	AA	AA
RAC875_c29598_147	AA	NN	AA	AA	NN	BB	AA	AA	AA	AA	BB	AA	BB	AA	AA	NN	AA	BB	NN	AA	BB	BB	BB	BB	AA	AA	NN	AA	AA	NN	AA	AA	AA	AA	NN	BB	BB	AA	BB	AA	BB	BB	NN	BB	BB	AA	BB	AA	AA
BobWhite_c3319_141	AA	AA	NN	NN	AA	AA	AA	AA	AA	AA	AA	AA	AA	AA	AA	AA	AA	AA	AA	AA	AA	NN	AA	BB	AA	AA	AA	AA	AA	AA	AA	NN	AA	AA	BB	AA	BB	AA	AA	AA	AA	AA	AA	AA	AA	AA	BB	AA	AA
BS00030036_51	AA	BB	AA	AA	NN	BB	AA	AA	AA	AA	BB	NN	AA	AA	AA	NN	BB	AA	NN	BB	AA	BB	AA	AA	NN	NN	BB	AA	BB	AA	BB	AA	AA	AA	AA	BB	AA	BB	AA	AA	AA	AA	AA	AA	AA	AA	AA	NN	AA
BS00106641_51	NN	AA	AA	BB	AA	BB	BB	BB	AA	AA	AA	NN	AA	AA	AA	AA	AA	BB	NN	AA	AA	AA	AA	AA	BB	BB	BB	AA	NN	AA	AA	BB	AA	AA	BB	AA	BB	AA	BB	AA	BB	BB	AA	AA	AA	AA	NN	BB	BB
Excalibur_c15013_208	AA	AA	AA	AA	AA	AA	AA	AA	AA	AA	AA	AA	AA	AA	BB	AA	AA	AA	AA	AA	BB	AA	AA	BB	AA	AA	AA	AA	AA	AA	AA	AA	BB	AA	AA	AA	AA	AA	AA	AA	AA	AA	BB	BB	AA	AA	AA	AA	AA
Kukri_c76307_259	NN	AA	AA	BB	BB	AA	NN	BB	NN	NN	BB	AA	AA	BB	AA	AA	AA	BB	BB	AA	BB	AA	AA	BB	AA	NN	BB	AA	AA	BB	BB	AA	AA	AA	BB	BB	BB	AA	BB	AA	AA	AA	BB	BB	BB	AA	AA	AA	AA
RAC875_c11363_624	AA	AA	AA	AA	AA	AA	BB	BB	BB	AA	BB	AA	BB	AA	AA	AA	AA	BB	BB	AA	BB	BB	AA	BB	AA	AA	AA	AA	AA	BB	AA	AA	AA	AA	BB	AA	AA	AA	AA	AA	AA	BB	AA	NN	BB	AA	BB	AA	AA
RAC875_c36980_161	BB	AA	AA	AA	BB	BB	AA	AA	AA	BB	AA	NN	AA	AA	AA	AA	AA	AA	AA	BB	AA	AA	AA	AA	NN	BB	BB	AA	BB	AA	AA	AA	AA	AA	AA	AA	BB	AA	BB	AA	BB	AA	AA	AA	AA	AA	NN	BB	BB
RAC875_c64371_209	AB	AA	AA	AA	AB	BB	AB	AA	AB	AB	AB	AA	AB	AA	AA	BB	BB	AB	BB	AA	BB	AB	BB	AB	AA	BB	AB	BB	BB	AB	AA	AA	AA	AA	AB	AB	BB	AA	AB	AA	BB	AB	AB	AB	AB	AA	BB	AA	AA
Kukri_c18951_853	AB	AA	AB	AA	AA	AB	AB	AA	AA	AA	AB	AB	AB	AA	AA	AA	AA	AB	AA	AB	AA	AA	AA	AB	AA	AA	AB	AB	AA	AB	AB	AA	AA	AA	AA	AB	AA	AA	AB	AB	AA	AB	AB	AA	AB	AA	AA	AA	AA
BS00070695_51	BB	AA	BB	BB	AA	AA	AA	AA	AA	BB	AA	AA	BB	AA	AA	AA	BB	AA	AA	AA	AA	BB	BB	AA	BB	AA	AA	AA	AA	AA	BB	AA	BB	BB	BB	BB	AA	BB	AA	AA	AA	BB	AA	AA	AA	BB	NN	AA	BB
BS00070991_51	BB	NN	BB	BB	AA	AA	AA	AA	AA	BB	AA	NN	BB	AA	AA	AA	BB	AA	NN	AA	AA	BB	BB	AA	BB	AA	AA	AA	NN	AA	BB	AA	BB	BB	BB	BB	AA	BB	AA	AA	AA	BB	AA	AA	AA	BB	NN	AA	BB
BS00101309_51	BB	AA	AA	AA	BB	BB	AA	AA	AA	AA	AA	AA	AA	AA	AA	AA	AA	BB	BB	AA	BB	BB	BB	BB	AA	AA	BB	AA	AA	BB	AA	NN	AA	AA	AA	BB	BB	AA	BB	AA	BB	BB	BB	BB	AA	AA	BB	AA	AA
Kukri_c32885_145	AA	AA	AA	AA	AA	AA	AA	AA	AA	AA	BB	BB	AA	AA	AA	BB	AA	AA	AA	AA	AA	AA	AA	AA	AA	AA	AA	BB	NN	AA	AA	AA	AA	AA	AA	AA	AA	AA	AA	BB	AA	AA	AA	AA	AA	AA	AA	BB	BB
wsnp_Ex_c44049_50205457	AA	AA	AA	AA	AA	AA	AA	AA	AA	AA	BB	BB	AA	AA	AA	NN	AA	AA	AA	AA	AA	AA	AA	AA	AA	AA	AA	BB	NN	AA	AA	AA	AA	AA	AA	AA	AA	AA	AA	BB	AA	AA	AA	AA	AA	AA	AA	BB	BB
BobWhite_c12977_65	AB	AB	AB	AA	NN	AA	AB	AA	AB	AB	AA	AB	AA	AB	AA	NN	AA	AB	NN	BB	AA	BB	AB	AA	NN	NN	AA	AB	BB	AB	BB	AA	AA	AB	AA	AA	BB	BB	AA	AB	BB	AA	AA	AA	AA	AB	AB	AB	NN
BS00063479_51	AA	AB	BB	BB	AA	AB	AA	AA	BB	AA	AA	AA	AA	AA	AA	AA	AA	AA	BB	AA	AA	AA	BB	BB	AA	BB	AA	AA	AA	BB	BB	AA	BB	AA	AA	BB	AA	AA	BB	AB	AA	BB	AA	BB	BB	BB	BB	AB	AA
BS00064205_51	BB	NN	AA	AA	BB	BB	AB	AA	BB	AA	AA	BB	AB	AB	AA	NN	BB	AB	BB	AB	AB	BB	NN	AB	BB	AB	BB	AB	AB	AA	BB	AA	AA	BB	BB	BB	AA	BB	AB	AB	AA	AB	AB	NN	AB	AA	BB	AA	NN
BS00056547_51	NN	NN	AA	BB	AA	NN	BB	BB	BB	AA	BB	NN	BB	AA	AA	AA	AA	AA	NN	AA	BB	BB	AA	BB	AA	AA	AA	AA	AA	BB	AA	AA	AA	AA	BB	AA	AA	AA	AA	AA	AA	BB	BB	BB	BB	AA	NN	AA	AA
JD_c13024_360	AA	NN	AA	BB	AA	AA	BB	BB	BB	AA	BB	NN	BB	AA	AA	AA	AA	BB	NN	AA	BB	BB	AA	BB	AA	AA	AA	AA	AA	BB	AA	AA	AA	AA	BB	AA	AA	AA	AA	AA	AA	BB	BB	BB	BB	AA	NN	AA	AA
Kukri_rep_c105589_73	AA	BB	AA	AA	BB	BB	AA	AA	AA	AA	BB	NN	AA	AA	AA	NN	BB	AA	NN	BB	AA	BB	AA	AA	BB	NN	BB	AA	BB	AA	BB	NN	AA	AA	AA	AA	AA	BB	AA	AA	AA	AA	AA	AA	AA	AA	NN	BB	AA
Tdurum_contig77289_179	BB	AA	AA	BB	AA	AA	BB	AA	BB	BB	AA	AA	BB	AA	AA	NN	AA	BB	NN	AA	NN	AA	BB	AA	NN	NN	AA	AA	AA	AA	AA	AA	AA	AA	BB	BB	BB	AA	AA	AA	BB	BB	AA	AA	AA	AA	BB	AA	AA
Tdurum_contig85466_170	AA	AA	AA	AA	NN	BB	AA	AA	AA	AA	AA	NN	AA	BB	AA	AA	AA	AA	AA	AA	AA	AA	AA	AA	BB	BB	BB	BB	NN	AA	AA	BB	AA	AA	AA	AA	BB	AA	BB	BB	BB	AA	NN	AA	AA	AA	BB	BB	BB
tplb0053o08_2004	BB	AA	BB	AA	AA	BB	BB	AA	BB	BB	AA	NN	AA	AA	BB	NN	BB	BB	AA	AA	AA	AA	AA	NN	BB	AA	AA	AA	NN	AA	AA	BB	BB	BB	BB	BB	AA	BB	AA	AA	AA	BB	AA	AA	AA	BB	AA	AA	NN
wsnp_Ex_c44049_50205614	AA	AA	AA	AA	AA	AA	AA	AA	AA	AA	BB	BB	AA	AA	AA	BB	AA	AA	AA	AA	AA	AA	AA	AA	AA	AA	AA	BB	AA	AA	AA	NN	AA	AA	AA	AA	AA	AA	AA	BB	AA	AA	AA	AA	AA	AA	AA	BB	BB
BS00066212_51	AA	AA	AA	AA	NN	BB	AA	AA	AA	AA	AA	NN	AA	AA	AA	AA	BB	AA	NN	BB	AA	AA	AA	AA	BB	NN	BB	AA	BB	AA	AA	AA	BB	AA	AA	BB	AA	BB	BB	AA	AA	AA	AA	AA	AA	AA	AA	AA	AA
BS00088136_51	NN	NN	AA	AA	BB	BB	AA	AA	AA	AA	BB	NN	AA	AA	AA	AA	BB	AA	NN	BB	AA	BB	AA	AA	BB	NN	BB	AA	BB	AA	BB	AA	AA	AA	AA	AA	BB	BB	AA	AA	BB	BB	AA	AA	AA	AA	NN	AA	BB
Kukri_c24962_123	BB	NN	BB	AA	NN	BB	BB	AA	BB	BB	NN	AA	AA	AA	BB	NN	BB	BB	NN	AA	NN	AA	NN	NN	BB	AA	AA	AA	AA	NN	AA	NN	BB	BB	BB	BB	NN	BB	AA	AA	NN	BB	NN	AA	AA	BB	NN	AA	BB
Ra_c272_1632	AA	AA	AA	AA	AA	AA	AA	AA	AA	AA	BB	BB	AA	AA	AA	NN	AA	AA	AA	AA	AA	AA	AA	AA	AA	AA	AA	BB	NN	AA	AA	AA	AA	AA	AA	AA	AA	AA	AA	BB	AA	AA	AA	AA	AA	AA	AA	BB	BB
RAC875_c16149_1170	BB	NN	AA	BB	NN	AA	BB	BB	NN	BB	AA	BB	BB	BB	AA	NN	AA	BB	NN	AA	BB	AA	AA	NN	NN	NN	AA	AA	AA	BB	AA	AA	AA	BB	BB	BB	AA	AA	AA	AA	AA	AA	BB	AA	BB	BB	NN	BB	NN
RAC875_c46551_339	AA	BB	AA	AA	NN	BB	AA	AA	AA	AA	BB	NN	AA	AA	AA	AA	BB	AA	AA	BB	AA	BB	AA	AA	NN	AA	BB	AA	BB	AA	BB	AA	AA	AA	AA	AA	AA	BB	AA	AA	AA	AA	AA	AA	AA	AA	AA	BB	AA
wsnp_CAP11_c1827_988367	AA	AA	AA	AA	AA	BB	BB	BB	BB	AA	BB	BB	AA	AA	AA	AA	AA	BB	NN	AA	AA	AA	AA	NN	AA	NN	BB	AA	AA	BB	AA	AA	AA	AA	AA	AA	BB	AA	AA	AA	BB	AA	BB	BB	BB	AA	NN	BB	AA
wsnp_Ku_c1642_3232242	AA	BB	AA	AA	BB	BB	AA	AA	AA	AA	BB	AA	AA	AA	AA	AA	BB	AA	AA	BB	NN	BB	AA	AA	BB	AA	BB	AA	BB	AA	BB	BB	AA	AA	AA	AA	AA	BB	AA	AA	AA	AA	AA	AA	AA	AA	NN	BB	AA
wsnp_Ku_c21364_31103315	BB	BB	AA	BB	NN	AA	BB	BB	NN	BB	AA	NN	BB	BB	AA	NN	AA	BB	NN	AA	BB	AA	AA	NN	NN	NN	AA	AA	AA	BB	AA	AA	AA	BB	BB	BB	AA	AA	AA	AA	AA	AA	BB	AA	BB	BB	NN	BB	NN
Ex_c3941_906	BB	AA	BB	AA	NN	AA	AA	AA	AA	BB	BB	NN	AA	AA	BB	AA	AA	AA	NN	BB	AA	BB	BB	AA	AA	NN	BB	AA	AA	BB	AA	NN	AA	AA	AA	AA	BB	AA	AA	AA	BB	AA	AA	AA	AA	AA	NN	AA	AA
Excalibur_c3475_113	AA	BB	AA	AA	NN	BB	AA	AA	AA	AA	BB	NN	AA	AA	AA	AA	BB	AA	AA	BB	AA	BB	AA	AA	NN	AA	BB	AA	BB	AA	BB	BB	AA	AA	AA	AA	AA	BB	AA	AA	AA	AA	AA	AA	AA	AA	NN	BB	AA
IACX2413	AA	AA	AA	BB	AA	AA	BB	BB	BB	AA	BB	BB	BB	AA	AA	AA	AA	BB	AA	AA	BB	BB	AA	BB	AA	AA	AA	AA	AA	BB	AA	AA	AA	AA	BB	AA	AA	AA	AA	AA	AA	BB	BB	BB	BB	AA	AA	AA	AA
RAC875_c60162_129	NN	NN	AA	BB	AA	NN	BB	BB	BB	AA	BB	NN	BB	AA	AA	AA	AA	BB	BB	AA	BB	BB	AA	BB	AA	AA	AA	AA	AA	BB	AA	AA	AA	AA	BB	AA	AA	AA	AA	AA	AA	BB	BB	BB	BB	AA	NN	AA	AA
RAC875_c94534_75	AA	NN	AA	AA	BB	BB	AA	BB	AA	AA	BB	AA	AA	AA	BB	NN	BB	AA	NN	BB	AA	BB	BB	AA	NN	NN	BB	BB	BB	BB	AA	AA	AA	BB	AA	AA	BB	BB	AA	BB	BB	AA	AA	AA	BB	BB	NN	AA	AA
RAC875_rep_c108284_98	NN	NN	AA	BB	AA	NN	BB	BB	BB	AA	BB	NN	BB	AA	AA	AA	AA	BB	NN	AA	BB	BB	AA	BB	AA	AA	AA	AA	AA	BB	AA	AA	AA	AA	BB	AA	AA	AA	AA	AA	AA	BB	NN	BB	BB	AA	NN	AA	AA
TA002402-1350	NN	NN	AA	AA	BB	BB	AA	AA	AA	AA	BB	AA	AA	AA	AA	AA	BB	AA	NN	BB	AA	BB	AA	AA	BB	NN	BB	AA	BB	AA	BB	NN	AA	AA	AA	AA	BB	BB	AA	AA	BB	BB	AA	AA	AA	AA	NN	AA	BB
wsnp_Ex_c34594_42877119	AA	AA	AA	BB	AA	AA	BB	BB	BB	AA	BB	NN	BB	AA	AA	AA	AA	BB	NN	AA	BB	BB	AA	BB	AA	AA	AA	AA	AA	BB	AA	AA	AA	AA	BB	AA	AA	AA	AA	AA	AA	BB	BB	BB	BB	AA	AA	AA	AA
Tdurum_contig11679_319	AB	NN	AA	AA	AB	BB	AA	BB	BB	BB	AB	AB	AA	AA	AA	BB	BB	NN	AB	AA	AA	AB	AB	AB	BB	AA	BB	AA	AA	AB	AA	NN	BB	BB	BB	BB	AB	BB	AA	AA	AB	AA	AA	AA	NN	BB	AB	AA	BB
IAAV1301	AA	AA	BB	AA	AA	BB	AA	AA	AA	AA	AA	AA	BB	BB	AA	AA	BB	BB	AA	AA	AA	BB	BB	NN	NN	AA	BB	AA	NN	AA	BB	BB	AA	BB	AA	AA	BB	BB	AA	AA	BB	BB	BB	AA	AA	BB	NN	BB	BB
RAC875_c31031_387	AA	AA	AA	BB	AA	AA	AA	AA	AA	AA	BB	BB	AA	BB	AA	BB	AA	AA	AA	BB	AA	BB	BB	AA	AA	AA	BB	BB	AA	AA	BB	AA	AA	BB	BB	AA	BB	AA	AA	BB	BB	BB	AA	AA	AA	BB	AA	AA	AA
RAC875_c85550_52	BB	BB	BB	AA	NN	AA	AA	AA	NN	BB	AA	AA	BB	AA	BB	AA	BB	AA	NN	BB	AA	BB	BB	BB	BB	NN	AA	BB	NN	AA	BB	BB	AA	BB	AA	BB	AA	BB	AA	BB	AA	BB	NN	AA	NN	BB	NN	AA	BB
Tdurum_contig78830_348	AA	NN	AA	BB	AA	AA	BB	BB	BB	AA	BB	NN	BB	AA	AA	AA	AA	BB	NN	AA	BB	BB	AA	BB	AA	AA	AA	AA	AA	BB	AA	AA	AA	AA	BB	AA	AA	AA	AA	AA	AA	BB	BB	BB	BB	AA	NN	AA	AA
Tdurum_contig81011_244	NN	NN	AA	BB	AA	NN	BB	BB	BB	AA	BB	NN	BB	AA	AA	AA	AA	BB	NN	AA	BB	BB	AA	BB	AA	AA	AA	BB	AA	BB	AA	AA	AA	AA	BB	AA	AA	AA	AA	BB	AA	BB	BB	BB	BB	AA	NN	AA	AA
wsnp_CAP11_c146_160903	NN	NN	AA	BB	AA	NN	BB	BB	BB	AA	BB	NN	BB	AA	AA	AA	AA	BB	NN	AA	BB	BB	AA	BB	AA	AA	AA	BB	AA	BB	AA	AA	AA	AA	BB	AA	AA	AA	AA	BB	AA	BB	BB	BB	BB	AA	NN	AA	AA
wsnp_Ra_c11877_19161832	BB	NN	BB	BB	NN	NN	BB	BB	NN	BB	AA	NN	BB	BB	AA	AA	AA	BB	NN	AA	BB	AA	NN	NN	NN	NN	AA	AA	AA	BB	AA	BB	AA	BB	BB	AA	AA	AA	AA	AA	AA	BB	BB	AA	AA	AA	NN	NN	BB
BS00081729_51	AB	AB	AB	BB	AB	AB	AB	BB	AB	AB	AA	BB	BB	BB	AB	BB	AB	AB	AB	BB	AB	NN	BB	NN	AB	BB	AA	AB	BB	AA	BB	NN	BB	BB	AA	AB	AB	AB	AA	AB	AB	AB	AB	NN	NN	AB	BB	BB	AB
Ex_c2840_1013	AB	AA	AA	AA	AB	BB	AB	BB	BB	BB	BB	BB	AA	AA	AB	BB	BB	AA	AA	AA	AB	AB	AA	AA	BB	AA	BB	AB	AA	AA	AA	AA	BB	BB	BB	BB	AB	BB	AA	AB	AB	AA	AA	AA	AA	BB	AB	AA	BB
Excalibur_c3941_537	BB	AA	BB	AA	BB	AA	AA	AA	AA	BB	BB	BB	AA	AA	BB	NN	AA	AA	BB	BB	AA	AB	AB	AA	AA	BB	AB	AA	AA	AB	AA	AA	AA	AA	AA	AA	BB	AA	AA	AA	BB	AA	AA	AA	AA	AA	BB	AA	AA
Jagger_c2152_123	AA	NN	BB	BB	BB	BB	AA	AA	AA	AA	AA	BB	BB	AB	AA	AB	AA	BB	AA	AA	BB	AA	BB	NN	BB	AA	AA	AA	AA	AA	AA	BB	AA	AA	AA	AA	AA	AA	AA	AA	AA	AA	AA	AA	AA	BB	BB	AA	AA
BS00072408_51	AA	NN	AA	BB	AA	AA	BB	BB	BB	AA	BB	NN	BB	AA	AA	AA	AA	BB	NN	AA	BB	BB	AA	BB	AA	AA	AA	AA	AA	BB	AA	AA	AA	AA	BB	AA	AA	AA	AA	AA	AA	BB	BB	BB	BB	AA	NN	AA	AA
CAP7_c4277_191	AA	AA	AA	BB	AA	AA	BB	BB	BB	AA	BB	NN	BB	AA	AA	AA	AA	BB	NN	AA	BB	BB	AA	BB	AA	AA	AA	AA	AA	BB	AA	AA	AA	AA	BB	AA	AA	AA	AA	AA	AA	BB	BB	BB	BB	AA	AA	AA	AA
Excalibur_c5139_198	BB	AA	BB	AA	AA	BB	BB	AA	BB	BB	AA	NN	AA	AA	AA	BB	BB	BB	AA	AA	AA	AA	AA	AA	BB	AA	AA	AA	NN	AA	AA	NN	BB	BB	BB	BB	AA	BB	AA	AA	AA	BB	AA	AA	AA	BB	AA	AA	BB
Excalibur_c7033_159	AA	AA	AA	AA	BB	BB	AA	BB	AA	AA	BB	AA	AA	AA	BB	AA	BB	AA	NN	BB	AA	BB	BB	AA	NN	NN	BB	BB	BB	BB	AA	AA	AA	BB	AA	AA	BB	BB	AA	BB	BB	AA	AA	AA	BB	BB	NN	AA	AA
IACX5960	BB	NN	BB	BB	AA	AA	BB	BB	NN	BB	AA	AA	BB	BB	AA	AA	AA	BB	NN	AA	BB	AA	AA	NN	AA	NN	AA	AA	AA	BB	AA	BB	AA	BB	BB	BB	AA	AA	AA	AA	AA	BB	BB	AA	AA	AA	NN	BB	BB
Kukri_c16271_397	BB	AA	AA	AA	BB	BB	AA	AA	AA	BB	AA	AA	AA	AA	AA	AA	AA	AA	AA	BB	AA	AA	BB	AA	BB	BB	BB	AA	BB	AA	AA	AA	AA	AA	AA	AA	BB	AA	BB	AA	BB	AA	AA	AA	AA	AA	BB	BB	BB
Kukri_c31891_1355	AA	BB	AA	AA	NN	BB	AA	AA	AA	AA	BB	NN	AA	AA	AA	NN	BB	AA	NN	BB	AA	BB	AA	AA	BB	NN	BB	AA	BB	AA	BB	AA	AA	AA	AA	BB	AA	BB	AA	AA	AA	AA	AA	AA	AA	AA	AA	BB	AA
RAC875_c49948_217	AA	BB	AA	AA	BB	BB	AA	AA	AA	AA	BB	BB	AA	AA	AA	AA	BB	AA	AA	BB	AA	BB	AA	AA	BB	AA	BB	AA	BB	AA	BB	AA	AA	AA	AA	BB	AA	BB	AA	AA	AA	AA	AA	AA	AA	AA	AA	BB	AA
RAC875_c80876_67	BB	NN	BB	BB	AA	AA	BB	BB	NN	BB	AA	NN	BB	BB	AA	AA	AA	BB	NN	AA	BB	AA	AA	AA	AA	NN	AA	AA	AA	BB	AA	NN	AA	BB	BB	BB	AA	AA	AA	AA	AA	AA	BB	AA	BB	BB	NN	BB	AA
wsnp_Ra_c3270_6136110	BB	NN	BB	BB	AA	AA	BB	BB	NN	BB	AA	AA	BB	BB	AA	AA	AA	BB	NN	AA	BB	AA	AA	NN	AA	NN	AA	AA	AA	BB	AA	BB	AA	BB	BB	BB	AA	AA	AA	AA	AA	BB	BB	AA	AA	AA	NN	BB	BB
BS00056823_51	AA	NN	BB	BB	BB	AA	AA	AA	AA	AA	AA	AA	BB	BB	AA	AA	BB	AA	NN	BB	AA	BB	BB	BB	BB	NN	AA	BB	NN	AA	BB	NN	BB	BB	BB	BB	AA	BB	AA	BB	AA	AA	AA	AA	AA	BB	NN	AA	BB
CAP11_c654_240	AA	AA	AA	AA	AA	BB	AA	BB	AA	AA	BB	BB	AA	BB	BB	AA	AA	AA	BB	AA	AA	AA	AA	AA	AA	AA	AA	BB	BB	BB	BB	NN	AA	BB	AA	BB	BB	BB	AA	BB	BB	AA	AA	AA	BB	BB	AA	AA	AA
IAAV8297	BB	AA	BB	AA	AA	BB	BB	AA	BB	BB	AA	AA	AA	AA	BB	BB	BB	BB	NN	AA	AA	AA	AA	AA	BB	AA	AA	AA	NN	NN	AA	BB	BB	BB	BB	BB	AA	BB	AA	AA	AA	BB	AA	NN	AA	BB	AA	AA	BB
Kukri_c13107_100	AA	BB	AA	AA	BB	BB	AA	AA	AA	AA	BB	NN	AA	AA	AA	NN	BB	AA	NN	BB	AA	BB	AA	AA	BB	NN	BB	AA	BB	AA	BB	BB	AA	AA	AA	AA	AA	BB	AA	AA	AA	AA	AA	AA	AA	AA	NN	BB	AA
Kukri_rep_c117029_125	BB	NN	BB	BB	AA	AA	BB	BB	NN	BB	AA	AA	BB	BB	AA	AA	AA	BB	NN	AA	BB	AA	AA	AA	AA	NN	AA	AA	AA	BB	AA	BB	AA	BB	BB	BB	AA	AA	AA	AA	AA	BB	AA	AA	AA	AA	AA	BB	BB
wsnp_Ex_c6452_11213329	AA	BB	AA	AA	BB	BB	AA	AA	AA	AA	BB	BB	AA	AA	AA	NN	BB	AA	NN	BB	AA	BB	AA	AA	BB	NN	BB	AA	BB	AA	BB	AA	AA	AA	AA	BB	AA	BB	AA	AA	AA	AA	AA	AA	AA	AA	AA	BB	AA
wsnp_Ex_c8376_14113519	AA	AA	AA	BB	AA	AA	BB	AA	AA	BB	AA	AA	BB	AA	BB	AA	AA	AA	AA	AA	BB	AA	AA	BB	AA	AA	AA	AA	AA	AA	AA	AA	BB	AA	AA	AA	AA	AA	AA	AA	AA	AA	AA	AA	AA	AA	AA	BB	AA
wsnp_Ex_c9343_15514687	NN	AA	AA	BB	AA	BB	BB	BB	AA	AA	AA	NN	AA	AA	BB	NN	AA	BB	NN	BB	AA	AA	AA	AA	AA	BB	BB	BB	NN	AA	AA	BB	AA	AA	BB	BB	BB	AA	BB	BB	BB	BB	AA	AA	AA	AA	NN	BB	AA
wsnp_Ku_c33917_43336069	NN	AA	AA	AA	AA	AA	BB	AA	BB	BB	BB	NN	AA	AA	BB	AA	AA	AA	NN	AA	AA	AA	AA	BB	AA	NN	AA	AA	AA	BB	AA	NN	BB	BB	BB	BB	AA	AA	BB	AA	AA	AA	AA	BB	AA	BB	AA	AA	NN
wsnp_Ex_c3831_6965890	NN	NN	BB	BB	BB	NN	NN	BB	NN	NN	NN	NN	NN	BB	AB	AA	BB	BB	AB	BB	NN	BB	BB	BB	BB	AB	NN	AB	BB	BB	BB	NN	AA	BB	NN	AA	AB	BB	AA	AB	AB	BB	AA	AA	AA	AA	AB	NN	NN
BobWhite_c48447_529	AB	AB	AA	AA	AB	BB	BB	AB	BB	BB	AB	AB	NN	BB	BB	BB	AA	AA	AB	AB	AB	NN	AB	AA	AA	AB	AB	AB	AB	AB	BB	AB	BB	BB	NN	AA	AB	AA	AA	AB	AB	NN	NN	BB	NN	AB	AA	AB	AA
Kukri_c18608_135	BB	BB	AA	AA	BB	BB	AA	BB	BB	BB	AA	BB	BB	AA	AA	AB	AA	AA	BB	AA	AA	AA	AA	AA	BB	BB	AA	AA	BB	AA	AA	AA	AA	AA	BB	BB	AA	AA	AA	AA	AA	AA	AB	AA	AA	AA	BB	AB	AA
BS00035273_51	NN	BB	BB	BB	BB	AA	AA	AA	AA	AA	AA	AA	BB	BB	BB	NN	BB	AA	NN	BB	AA	BB	BB	NN	BB	NN	AA	BB	BB	AA	BB	AA	BB	BB	BB	AA	AA	BB	AA	BB	AA	BB	AA	AA	AA	BB	NN	AA	BB
BS00058867_51	AA	AA	BB	BB	AA	AA	AA	AA	AA	AA	AA	AA	AA	BB	BB	AA	AA	AA	BB	AA	BB	BB	BB	BB	AA	AA	AA	BB	BB	AA	AA	AA	AA	AA	AA	AA	AA	AA	AA	BB	BB	BB	AA	BB	AA	AA	AA	AA	AA
Excalibur_c66_147	AA	NN	AA	BB	AA	AA	BB	BB	BB	AA	BB	NN	BB	AA	AA	AA	AA	BB	NN	AA	BB	BB	AA	BB	AA	AA	AA	BB	AA	BB	AA	AA	AA	AA	BB	AA	AA	AA	AA	BB	AA	BB	BB	BB	BB	AA	NN	AA	AA
Kukri_c25215_124	AA	BB	AA	AA	BB	BB	AA	BB	AA	AA	BB	AA	AA	AA	AA	AA	BB	AA	BB	BB	AA	AA	BB	AA	BB	BB	BB	AA	BB	BB	AA	BB	AA	AA	AA	AA	AA	BB	AA	AA	AA	AA	AA	AA	BB	AA	AA	AA	AA
RAC875_c16149_298	BB	BB	AA	BB	NN	AA	BB	BB	BB	BB	AA	BB	BB	BB	AA	NN	AA	BB	BB	AA	BB	AA	AA	NN	NN	BB	AA	AA	AA	BB	AA	AA	AA	BB	BB	BB	AA	AA	AA	AA	AA	AA	BB	AA	BB	BB	NN	BB	NN
Tdurum_contig10365_341	BB	AA	AA	AA	BB	BB	AA	AA	AA	BB	AA	AA	AA	AA	AA	AA	BB	AA	BB	BB	AA	AA	AA	AA	BB	BB	BB	AA	AA	AA	AA	BB	BB	BB	AA	BB	BB	BB	BB	AA	BB	AA	AA	AA	AA	BB	BB	AA	BB
wsnp_Ex_c13186_20822127	BB	BB	AA	BB	NN	AA	BB	BB	BB	BB	AA	BB	BB	BB	AA	NN	AA	BB	BB	AA	BB	AA	AA	NN	NN	BB	AA	AA	AA	BB	AA	AA	AA	BB	BB	BB	AA	AA	AA	AA	AA	AA	BB	AA	BB	BB	NN	BB	NN
wsnp_Ex_c8588_14419007	AA	NN	AA	AA	BB	BB	AA	BB	AA	AA	BB	NN	AA	AA	BB	BB	BB	AA	NN	BB	AA	BB	BB	AA	NN	NN	BB	BB	BB	BB	AA	AA	AA	BB	AA	AA	BB	BB	AA	BB	BB	AA	AA	AA	BB	BB	NN	AA	AA
wsnp_JD_c13384_13393159	NN	AA	AA	AA	AA	AA	BB	AA	BB	BB	AA	NN	AA	AA	BB	AA	AA	AA	AA	AA	AA	BB	AA	AA	AA	AA	AA	AA	AA	AA	AA	BB	BB	BB	BB	BB	BB	AA	BB	AA	BB	AA	AA	AA	AA	BB	AA	AA	AA
wsnp_Ku_c34659_43981982	BB	AA	AA	BB	BB	AA	BB	AA	BB	BB	AA	AA	BB	BB	AA	AA	AA	BB	NN	AA	BB	AA	BB	AA	AA	AA	AA	AA	AA	AA	BB	AA	AA	AA	BB	BB	BB	AA	AA	AA	BB	BB	AA	AA	AA	AA	BB	AA	AA
wsnp_Ra_c11594_18777085	AA	AA	NN	NN	NN	AA	AA	AA	AA	AA	BB	AA	AA	AA	BB	AA	BB	AA	AA	BB	BB	NN	BB	AA	BB	NN	BB	BB	AA	AA	BB	AA	AA	AA	AA	AA	BB	BB	AA	BB	BB	BB	BB	AA	BB	AA	BB	AA	NN
RAC875_c18640_821	BB	AA	BB	AA	AA	BB	BB	AA	BB	BB	AA	NN	AA	AA	BB	BB	BB	BB	AA	AA	AA	AA	AA	NN	BB	AA	AA	AA	NN	AA	AA	BB	BB	BB	BB	BB	AA	BB	AA	AA	AA	BB	AA	AA	AA	BB	AA	AA	BB
Tdurum_contig47183_205	AB	AA	AB	AB	AB	BB	AB	BB	AB	AB	AB	AA	AB	AB	AB	NN	AA	AB	NN	AA	AB	AB	AB	AB	NN	NN	AA	AB	BB	BB	AB	BB	AB	AA	AB	BB	AB	AA	AB	AB	AB	AB	AB	AB	AB	BB	AB	BB	AB
GENE-3046_367	BB	AA	AA	AB	AA	BB	BB	AB	NN	BB	AA	AB	AB	AB	AB	AA	AA	AA	BB	AA	AA	AB	AA	AA	AA	AA	AA	AB	AA	AA	AB	BB	AB	BB	BB	AB	BB	AA	AB	AB	BB	AB	AA	AA	AB	BB	BB	AA	BB
BS00040968_51	BB	AA	BB	BB	AA	NN	BB	AA	BB	BB	AA	AA	BB	AA	AA	AA	AA	BB	NN	AA	BB	BB	AA	NN	NN	NN	AA	AA	AA	AA	AA	BB	NN	AA	BB	AA	AA	AA	BB	AA	AA	BB	NN	NN	AA	NN	NN	AA	BB
Excalibur_c9676_163	BB	NN	BB	AA	AA	BB	BB	AA	BB	BB	AA	NN	AA	AA	AA	BB	BB	BB	AA	AA	AA	AA	AA	NN	BB	AA	AA	AA	NN	AA	AA	NN	BB	BB	BB	BB	AA	BB	AA	AA	AA	BB	AA	AA	AA	BB	AA	AA	BB
Excalibur_rep_c113950_132	BB	NN	AA	AA	BB	AA	AA	AA	AA	AA	AA	AA	AA	AA	AA	NN	AA	AA	BB	AA	BB	AA	BB	NN	AA	AA	AA	AA	AA	BB	AA	AA	AA	AA	AA	AA	BB	AA	AA	AA	BB	AA	BB	AA	AA	AA	NN	AA	AA
Tdurum_contig5711_242	BB	AA	AA	AA	BB	BB	AA	AA	AA	BB	AA	AA	AA	AA	AA	AA	BB	AA	AA	BB	AA	AA	AA	AA	AA	BB	BB	AA	AA	AA	AA	NN	BB	BB	AA	BB	BB	BB	BB	AA	BB	AA	AA	AA	AA	BB	AA	AA	AA
wsnp_Ex_c28149_37293173	BB	AA	AA	AA	BB	BB	AA	AA	AA	BB	AA	NN	AA	AA	BB	AA	BB	AA	NN	BB	AA	AA	AA	AA	BB	BB	BB	BB	BB	AA	AA	AA	BB	BB	AA	BB	BB	BB	BB	BB	BB	AA	AA	AA	AA	BB	NN	AA	NN
wsnp_Ku_c21316_31053745	AA	AA	AA	AA	AA	AA	AA	AA	NN	AA	AA	BB	AA	AA	BB	BB	AA	AA	AA	AA	AA	AA	AA	BB	AA	AA	AA	BB	AA	AA	AA	BB	BB	AA	AA	AA	BB	AA	BB	BB	BB	AA	AA	BB	BB	BB	NN	AA	AA
BobWhite_c26569_190	NN	AB	BB	AA	NN	AA	AA	AB	BB	AA	AA	NN	AB	BB	BB	AA	BB	AA	NN	BB	AA	AB	AA	NN	NN	BB	AA	BB	AA	AA	BB	AA	BB	AA	AA	BB	AB	BB	AA	BB	AB	AB	AA	AA	AB	AA	BB	AB	NN
GENE-0069_107	BB	AB	AB	BB	AB	BB	BB	AA	AA	AA	AA	BB	AA	AB	BB	AB	AB	AA	AA	AA	AA	AA	AB	AA	AB	BB	AA	BB	AA	AA	AB	AA	AA	AA	BB	AA	BB	AB	AA	AA	BB	AB	AA	AA	AA	AA	BB	AB	AA
Kukri_c57770_705	BB	AB	AB	AB	AB	AB	BB	AB	BB	BB	AB	BB	AB	AB	BB	AB	AB	AB	BB	AB	AB	BB	NN	AB	AB	BB	AB	AB	BB	AB	AB	BB	AB	AA	BB	AB	NN	AB	BB	AB	AA	AB	AB	AB	AB	AA	BB	AB	AB
wsnp_Ex_rep_c66872_65273904	AB	NN	BB	BB	AA	AA	AA	AA	BB	AB	AB	BB	AA	BB	AB	AB	BB	AA	BB	BB	AB	BB	BB	BB	BB	AA	BB	BB	BB	AB	BB	AA	BB	BB	AA	AA	BB	BB	AA	AA	BB	BB	AB	AB	AB	BB	AA	BB	AA
Kukri_rep_c115657_255	AB	BB	AA	AA	AA	BB	AA	AA	BB	AB	BB	BB	AB	BB	AA	BB	AA	BB	BB	BB	AA	AA	AA	BB	AB	AA	BB	BB	BB	BB	AA	BB	AA	AA	AB	AB	BB	AA	BB	BB	BB	BB	NN	NN	BB	AA	AB	AB	AA
BobWhite_c13761_242	NN	AA	AA	AA	AA	AA	BB	AA	BB	BB	AA	NN	AA	AA	BB	AA	AA	AA	AA	AA	AA	BB	AA	AA	AA	NN	AA	AA	AA	AA	AA	BB	BB	BB	BB	BB	BB	AA	BB	AA	BB	AA	AA	AA	AA	BB	NN	AA	AA
BS00023201_51	AA	NN	AA	AA	NN	BB	BB	AA	BB	BB	BB	NN	AA	AA	AA	BB	BB	AA	NN	AA	AA	AA	NN	NN	BB	AA	BB	BB	AA	BB	AA	BB	BB	BB	BB	BB	BB	BB	AA	BB	BB	AA	AA	AA	AA	BB	NN	AA	NN
BS00067119_51	NN	AA	AA	AA	NN	BB	AA	AA	AA	BB	AA	AA	AA	AA	BB	NN	BB	AA	AA	BB	AA	AA	AA	AA	NN	BB	BB	BB	BB	AA	AA	BB	BB	BB	AA	BB	BB	BB	BB	BB	BB	AA	AA	AA	AA	BB	AA	AA	AA
Excalibur_c23598_1502	AA	AA	BB	AA	AA	BB	AA	AA	AA	AA	AA	AA	AA	AA	BB	AA	BB	AA	AA	BB	AA	AA	BB	AA	BB	BB	BB	AA	AA	AA	BB	AA	BB	BB	AA	BB	BB	BB	BB	AA	BB	AA	AA	AA	AA	BB	AA	BB	BB
IACX5793	BB	NN	BB	BB	AA	AA	BB	BB	NN	BB	AA	AA	BB	BB	AA	AA	AA	BB	NN	AA	BB	AA	AA	AA	AA	NN	AA	AA	AA	BB	AA	BB	AA	BB	BB	BB	AA	AA	AA	AA	AA	BB	BB	AA	AA	AA	AA	BB	BB
Kukri_c10239_2186	BB	AA	BB	BB	AA	NN	BB	AA	BB	BB	AA	NN	BB	AA	AA	AA	AA	BB	NN	AA	BB	BB	AA	BB	NN	NN	AA	AA	AA	AA	AA	BB	BB	AA	BB	AA	AA	AA	BB	AA	AA	BB	BB	BB	AA	AA	NN	AA	BB
Kukri_c34242_404	BB	BB	BB	AA	BB	AA	AA	AA	BB	BB	AA	AA	BB	AA	BB	AA	BB	AA	NN	BB	AA	BB	BB	BB	BB	BB	AA	BB	NN	AA	BB	BB	AA	BB	AA	BB	AA	BB	AA	BB	AA	BB	AA	AA	BB	BB	NN	AA	BB
wsnp_Ex_c2181_4089639	AA	AA	AA	AA	BB	BB	AA	AA	AA	AA	BB	BB	BB	AA	AA	AA	AA	BB	BB	AA	NN	BB	BB	BB	AA	AA	BB	AA	AA	BB	AA	BB	AA	AA	BB	BB	AA	AA	BB	AA	AA	BB	NN	BB	BB	AA	NN	BB	AA
wsnp_Ex_c28149_37293117	BB	AA	AA	AA	NN	BB	AA	AA	AA	BB	AA	AA	AA	AA	BB	NN	BB	AA	AA	BB	AA	AA	AA	AA	NN	BB	BB	BB	BB	AA	AA	BB	BB	BB	AA	BB	BB	BB	BB	BB	BB	AA	AA	AA	AA	BB	AA	AA	AA
wsnp_Ex_c5216_9235964	AA	NN	AA	AA	BB	BB	AA	BB	AA	AA	BB	AA	AA	AA	BB	NN	BB	AA	BB	BB	AA	BB	BB	AA	NN	NN	BB	BB	BB	BB	AA	AA	AA	BB	AA	AA	BB	BB	AA	BB	BB	AA	AA	AA	BB	BB	NN	AA	AA
BS00021728_51	BB	AA	BB	BB	NN	NN	BB	BB	NN	BB	AA	NN	BB	BB	AA	AA	AA	BB	NN	AA	BB	AA	AA	NN	NN	NN	AA	AA	AA	BB	AA	BB	AA	BB	BB	BB	BB	AA	AA	AA	BB	BB	BB	AA	AA	AA	NN	AA	BB
IAAV6234	BB	BB	BB	BB	NN	NN	BB	BB	NN	BB	AA	NN	BB	BB	AA	NN	AA	BB	NN	AA	BB	AA	AA	NN	NN	NN	AA	AA	AA	BB	AA	AA	AA	BB	BB	BB	AA	AA	AA	AA	AA	AA	BB	AA	BB	BB	BB	BB	NN
Kukri_c49463_154	BB	AA	AA	AA	AA	AA	BB	AA	BB	BB	AA	BB	AA	AA	BB	AA	AA	AA	AA	AA	AA	BB	AA	AA	AA	AA	AA	AA	AA	AA	AA	BB	BB	BB	BB	BB	BB	AA	BB	AA	BB	AA	AA	AA	AA	BB	AA	AA	AA
RAC875_c11016_495	NN	AA	AA	BB	NN	BB	BB	BB	AA	AA	NN	NN	AA	BB	BB	AA	AA	BB	NN	BB	AA	NN	AA	AA	AA	BB	BB	BB	NN	AA	AA	BB	AA	AA	BB	BB	BB	AA	BB	BB	BB	BB	AA	AA	AA	AA	NN	BB	NN
BobWhite_c27474_124	AA	AB	BB	BB	AA	BB	AA	BB	AA	AA	AA	AB	AA	BB	BB	AB	BB	AA	NN	BB	AA	AA	AA	BB	BB	AB	AA	BB	BB	AA	BB	NN	BB	BB	AA	AA	AB	BB	AA	BB	NN	AA	AA	AA	BB	BB	AB	BB	BB
BS00066549_51	AA	AA	AA	AA	AA	AA	AA	AA	AA	AA	AA	NN	AA	AA	AA	AA	AA	AA	AA	AA	AA	AA	BB	AA	AA	AA	AA	AA	AA	AA	AA	BB	AA	AA	AA	AA	AA	AA	AA	AA	AA	AA	AA	AA	AA	AA	AA	BB	AA
CAP11_rep_c7878_143	AA	AA	AA	BB	NN	BB	AA	BB	NN	BB	AA	AA	BB	BB	BB	NN	BB	BB	NN	AA	BB	AA	AA	BB	BB	AA	BB	AA	NN	AA	AA	NN	BB	BB	BB	BB	AA	BB	BB	AA	AA	BB	BB	BB	BB	BB	AA	AA	BB
Ex_c14515_218	AA	AA	AA	AA	AA	AA	AA	AA	AA	AA	AA	NN	AA	AA	AA	AA	AA	AA	AA	AA	AA	AA	BB	AA	AA	AA	AA	AA	AA	AA	AA	BB	AA	AA	AA	AA	AA	AA	AA	AA	AA	AA	AA	AA	AA	AA	AA	BB	AA
GENE-0379_108	AA	AA	AA	AA	AA	AA	AA	AA	AA	AA	AA	NN	AA	AA	AA	AA	AA	AA	AA	AA	AA	AA	BB	AA	AA	AA	AA	AA	AA	AA	AA	BB	AA	AA	AA	AA	AA	AA	AA	AA	AA	AA	AA	AA	AA	AA	AA	BB	AA
Ku_c3523_1959	BB	AA	AA	AA	BB	BB	AA	AA	AA	BB	AA	AA	AA	AA	BB	NN	BB	AA	AA	BB	AA	AA	AA	AA	NN	BB	BB	BB	BB	AA	AA	AA	BB	BB	AA	BB	BB	BB	BB	BB	BB	AA	AA	AA	AA	BB	AA	AA	AA
wsnp_Ex_c572_1138770	AA	AA	AA	AA	AA	AA	AA	AA	AA	AA	BB	NN	AA	AA	AA	AA	AA	AA	AA	AA	AA	AA	AA	BB	NN	AA	AA	BB	AA	AA	AA	AA	BB	BB	AA	AA	AA	AA	AA	BB	AA	AA	BB	BB	AA	BB	AA	BB	AA
wsnp_Ra_c6474_11298812	AA	AA	AA	AA	AA	AA	AA	AA	AA	AA	AA	AA	AA	AA	AA	AA	AA	AA	AA	AA	AA	AA	BB	AA	AA	AA	AA	AA	AA	AA	AA	BB	AA	AA	AA	AA	AA	AA	AA	AA	AA	AA	AA	AA	AA	AA	AA	BB	AA
RFL_Contig858_2219	AA	AA	AA	BB	AA	BB	AB	AB	AA	AA	BB	BB	AA	BB	AA	BB	AA	BB	BB	AA	AB	AA	AA	AA	AA	BB	BB	AA	BB	BB	AA	AA	BB	AA	AB	AA	BB	AA	BB	AA	BB	AA	BB	BB	AA	AA	BB	BB	AA
wsnp_Ex_rep_c66980_65419811	AA	AA	AA	AA	BB	BB	AA	AA	AA	AA	BB	NN	BB	AA	BB	AA	AA	BB	BB	AA	AA	BB	AA	BB	AA	AA	BB	AA	AA	BB	AA	AB	AA	AA	BB	BB	AA	AA	BB	AA	AA	BB	BB	BB	BB	AA	AA	AB	AA
Kukri_c15691_151	AA	BB	AA	AA	BB	BB	AA	AA	BB	AA	AA	BB	BB	AA	AA	AA	AA	AA	BB	AA	AA	NN	AA	NN	NN	BB	AA	NN	BB	AB	AA	AB	AA	AA	BB	BB	AA	AA	AA	NN	AA	AB	AA	AB	AB	AA	NN	AA	NN
BS00034278_51	AA	AA	BB	AA	NN	AA	AA	AA	AA	AA	BB	AA	AA	AA	BB	AA	BB	AA	AA	BB	BB	BB	BB	AA	NN	NN	BB	BB	BB	AA	BB	NN	AA	AA	AA	AA	BB	BB	AA	BB	BB	BB	BB	AA	BB	AA	NN	AA	NN
CAP7_c1891_230	NN	NN	BB	AA	NN	AA	AA	AA	AA	AA	BB	NN	AA	AA	BB	AA	BB	AA	NN	BB	BB	BB	BB	NN	NN	NN	BB	BB	BB	AA	BB	AA	AA	AA	AA	AA	BB	BB	AA	BB	BB	BB	BB	AA	BB	AA	NN	AA	NN
RAC875_c16820_419	AA	AA	BB	AA	NN	AA	AA	AA	AA	AA	AA	BB	AA	BB	BB	NN	AA	AA	AA	AA	BB	NN	BB	NN	AA	NN	AA	AA	NN	AA	BB	AA	AA	AA	AA	AA	AA	AA	NN	AA	AA	AA	NN	NN	AA	AA	NN	AA	AA
Tdurum_contig59794_640	AA	NN	AA	AA	AA	AA	AA	AA	AA	AA	AA	AA	AA	AA	AA	AA	AA	AA	AA	AA	AA	AA	AA	AA	AA	AA	AA	AA	AA	AA	AA	AA	AA	AA	AA	AA	AA	AA	AA	AA	AA	AA	AA	AA	AA	AA	AA	BB	AA
BS00077504_51	AA	AA	AA	AA	AA	NN	AA	AA	AA	AA	AA	BB	AA	AA	AA	AA	AA	AA	AA	AA	AA	AA	BB	AA	AA	AA	AA	AA	AA	AA	AA	NN	AA	AA	AA	AA	AA	AA	AA	AA	AA	AA	AA	AA	AA	AA	AA	BB	AA
Ra_c2895_591	AA	AA	AA	AA	AA	AA	AA	AA	AA	AA	BB	NN	AA	AA	AA	AA	AA	AA	AA	AA	AA	AA	AA	BB	NN	AA	AA	BB	AA	AA	AA	AA	BB	BB	AA	AA	AA	AA	AA	BB	AA	AA	BB	BB	AA	BB	AA	BB	AA
RAC875_rep_c119761_111	BB	AA	AA	BB	AA	AA	BB	BB	BB	BB	BB	BB	BB	AA	AA	AA	AA	BB	BB	AA	BB	BB	AA	BB	AA	BB	AA	AA	AA	BB	AA	NN	AA	AA	BB	AA	AA	AA	AA	AA	AA	BB	BB	BB	BB	AA	AA	AA	AA
Tdurum_contig96086_74	NN	NN	NN	NN	NN	AA	AA	NN	AA	AA	NN	NN	BB	NN	AA	NN	AA	NN	NN	AA	AA	AA	NN	NN	NN	AA	AA	AA	AA	BB	BB	BB	AA	AA	NN	AA	AA	AA	AA	AA	AA	BB	BB	AA	AA	AA	NN	NN	NN
BobWhite_c44164_402	AB	AB	AA	AB	NN	BB	AB	AB	AB	AB	AB	AB	AB	BB	BB	AB	BB	AB	NN	BB	AB	AB	BB	AB	BB	BB	BB	BB	NN	AB	BB	NN	BB	BB	AB	BB	BB	BB	BB	BB	BB	AB	AB	AB	AB	AA	BB	BB	BB
BS00038243_51	AA	AA	BB	BB	BB	BB	AA	BB	AA	AA	AA	BB	AA	AB	AB	BB	BB	BB	BB	AB	AB	BB	BB	AB	BB	AB	AA	AA	AB	AA	AB	AA	BB	BB	AA	BB	BB	BB	AB	AA	BB	BB	AB	BB	BB	BB	AA	AB	BB
RAC875_c5153_192	BB	AB	AB	AB	BB	AB	BB	AA	BB	BB	BB	AB	AA	AB	AA	AB	BB	AB	AB	BB	AA	BB	BB	BB	AB	AA	AB	AB	AB	AB	BB	NN	BB	BB	AA	BB	AB	AB	AB	AB	AB	AB	BB	AB	AB	AB	AB	AB	AB
BobWhite_c26122_129	NN	AA	AA	BB	AA	BB	BB	BB	BB	BB	BB	NN	BB	AA	BB	AA	AA	BB	NN	AA	AA	AA	AA	BB	AA	NN	AA	AA	AA	BB	AA	NN	BB	BB	BB	BB	AA	AA	BB	AA	AA	AA	AA	BB	AA	BB	NN	AA	NN
BS00039378_51	NN	NN	AA	BB	NN	BB	BB	BB	BB	BB	AA	NN	BB	BB	AA	NN	AA	BB	NN	AA	AA	AA	AA	NN	NN	NN	AA	AA	AA	BB	AA	BB	BB	BB	BB	BB	AA	AA	BB	AA	AA	AA	AA	BB	AA	BB	NN	BB	NN
BS00067421_51	AA	BB	AA	AA	BB	BB	AA	BB	AA	AA	BB	NN	AA	BB	BB	NN	BB	AA	NN	BB	AA	AA	BB	AA	NN	NN	BB	BB	BB	BB	BB	AA	AA	BB	AA	AA	BB	BB	AA	BB	BB	AA	AA	AA	BB	BB	NN	BB	AA
Excalibur_rep_c108929_181	BB	AA	BB	AA	AA	BB	BB	AA	BB	BB	AA	AA	AA	AA	AA	BB	BB	BB	AA	AA	AA	BB	BB	BB	BB	AA	AA	AA	AA	AA	AA	BB	BB	BB	BB	BB	AA	BB	AA	AA	BB	BB	AA	AA	AA	BB	AA	AA	BB
IAAV332	AA	BB	AA	AA	BB	BB	AA	AA	AA	AA	BB	BB	AA	AA	AA	BB	BB	AA	BB	BB	AA	BB	AA	AA	BB	BB	BB	AA	BB	AA	BB	BB	AA	AA	AA	AA	AA	BB	AA	AA	AA	AA	AA	AA	AA	AA	BB	BB	AA
Kukri_c45512_193	NN	AA	AA	BB	AA	BB	BB	BB	BB	BB	BB	NN	BB	AA	BB	AA	AA	BB	NN	AA	AA	BB	AA	BB	NN	NN	AA	AA	AA	BB	AA	NN	BB	BB	BB	BB	AA	AA	BB	AA	AA	AA	AA	BB	AA	BB	NN	AA	NN
Excalibur_c51845_186	AA	BB	AA	AA	AA	AA	AA	AA	AA	AA	AA	AA	BB	AA	AA	BB	AA	AA	AA	AA	AA	AA	AA	BB	AA	AA	AA	BB	AA	AA	AA	BB	AB	AA	AA	BB	BB	AA	BB	BB	BB	AA	AA	BB	AA	AA	AA	BB	BB
RFL_Contig2961_1806	BB	AA	AA	BB	BB	NN	AB	AB	NN	BB	BB	BB	BB	AA	BB	BB	AA	AA	BB	AA	AB	AA	AA	AA	NN	NN	AA	AA	BB	BB	AA	AA	BB	AA	AB	BB	AA	AA	BB	AA	AA	AA	AA	BB	AA	AA	NN	AA	AA
BS00010128_51	BB	AA	BB	AA	NN	BB	BB	AA	BB	BB	BB	AA	AA	AA	BB	BB	BB	BB	NN	AA	AA	AA	BB	AA	BB	AA	BB	BB	AA	BB	AA	BB	BB	BB	BB	BB	BB	BB	AA	NN	BB	BB	AA	AA	AA	NN	AA	AA	BB
CAP7_c4879_249	NN	AA	AA	BB	AA	BB	BB	BB	BB	BB	BB	NN	BB	AA	BB	NN	AA	BB	NN	AA	AA	AA	AA	BB	AA	NN	AA	AA	AA	BB	AA	BB	BB	BB	BB	BB	AA	AA	BB	AA	AA	AA	AA	BB	AA	BB	NN	AA	NN
CAP8_c2448_355	BB	AA	BB	AA	NN	BB	BB	AA	BB	BB	AA	AA	AA	AA	AA	BB	BB	BB	NN	AA	BB	AA	BB	NN	BB	AA	AA	AA	AA	BB	AA	NN	BB	BB	BB	BB	BB	BB	AA	AA	BB	BB	BB	AA	AA	BB	NN	AA	NN
Excalibur_c11562_742	BB	AA	BB	AA	BB	AA	AA	AA	AA	AA	BB	AA	BB	AA	BB	AA	AA	AA	BB	BB	BB	AA	BB	AA	AA	BB	BB	AA	BB	BB	AA	AA	AA	AA	AA	AA	BB	AA	AA	AA	BB	AA	BB	AA	AA	AA	BB	AA	AA
GENE-0262_431	AA	AA	BB	BB	BB	BB	AA	BB	AA	AA	BB	AA	BB	BB	AA	AA	BB	BB	NN	AA	AA	AA	BB	NN	BB	AA	AA	BB	NN	BB	BB	BB	AA	AA	BB	AA	BB	BB	AA	BB	BB	BB	AA	AA	AA	AA	BB	AA	AA
IAAV7203	AA	AA	AA	AA	AA	AA	AA	AA	AA	AA	BB	NN	AA	AA	AA	AA	AA	AA	AA	AA	AA	AA	AA	BB	NN	AA	AA	BB	AA	AA	AA	AA	BB	BB	AA	AA	AA	AA	AA	BB	AA	AA	BB	BB	AA	BB	AA	BB	AA
Kukri_c44895_88	AA	AA	AA	BB	AA	NN	BB	BB	BB	AA	BB	BB	BB	AA	NN	AA	AA	BB	BB	NN	BB	BB	AA	BB	BB	NN	NN	AA	BB	BB	AA	NN	AA	AA	BB	AA	NN	AA	NN	AA	NN	BB	BB	BB	BB	AA	BB	NN	NN
wsnp_Ex_c6563_11378915	NN	AA	AA	BB	AA	BB	BB	BB	BB	BB	BB	NN	BB	AA	BB	AA	AA	BB	NN	AA	AA	AA	AA	BB	AA	NN	AA	AA	AA	BB	AA	BB	BB	BB	BB	BB	AA	AA	BB	AA	AA	AA	AA	BB	AA	BB	AA	AA	AA
wsnp_Ku_c23012_32893918	NN	NN	AA	AA	NN	NN	AA	AA	NN	AA	BB	NN	AA	AA	BB	AA	BB	AA	NN	BB	BB	BB	BB	NN	NN	NN	BB	BB	BB	AA	BB	BB	BB	AA	AA	AA	BB	BB	BB	BB	BB	BB	AA	BB	AA	AA	NN	AA	NN
BS00022426_51	AB	AB	BB	BB	BB	AA	AB	AA	AB	AB	BB	BB	BB	BB	BB	NN	AA	BB	BB	AA	AB	BB	AB	AB	BB	BB	AA	AB	BB	BB	AB	AA	AB	AA	BB	AA	AB	AA	BB	AB	AB	BB	BB	BB	BB	AA	AB	AB	AB
Excalibur_c10065_570	AB	AB	BB	AB	AB	AB	AB	AB	AB	AB	AB	BB	AB	AB	BB	AB	AB	AB	AB	NN	AB	AB	AB	AB	AB	AB	AB	NN	AB	AB	AB	NN	AB	AB	AB	AB	AB	AB	AB	NN	AB	AB	AB	AB	AB	AB	AB	AB	AB
BS00022958_51	BB	BB	AA	AA	AA	AA	AA	BB	AA	AA	BB	AA	AA	AA	AA	AA	BB	BB	BB	BB	AA	BB	BB	AA	AA	BB	AA	BB	BB	BB	BB	AA	AA	BB	BB	BB	AA	BB	AA	BB	AA	AA	AA	AA	BB	BB	AA	AA	BB
BS00023101_51	AA	BB	AA	AA	BB	BB	AA	BB	AA	AA	BB	NN	AA	BB	BB	AA	BB	AA	NN	BB	AA	AA	BB	AA	NN	NN	BB	BB	BB	BB	BB	AA	AA	BB	AA	AA	BB	BB	AA	BB	BB	AA	AA	AA	BB	BB	NN	BB	AA
BS00079769_51	AA	AA	AA	AA	AA	BB	BB	AA	BB	BB	BB	AA	AA	AA	AA	BB	BB	AA	AA	AA	AA	AA	BB	AA	BB	AA	BB	BB	AA	BB	AA	BB	BB	BB	BB	BB	BB	BB	AA	BB	BB	AA	AA	AA	AA	BB	AA	AA	BB
Ex_c4060_510	AA	AA	BB	BB	BB	BB	AA	BB	AA	AA	BB	AA	BB	BB	AA	AA	BB	BB	NN	AA	AA	AA	BB	NN	BB	AA	AA	BB	NN	BB	BB	BB	AA	AA	BB	AA	BB	BB	AA	BB	BB	BB	AA	AA	AA	AA	BB	AA	AA
wsnp_Ex_c572_1138339	AA	AA	AA	AA	AA	AA	AA	AA	AA	AA	BB	NN	AA	AA	AA	AA	AA	AA	AA	AA	AA	AA	AA	BB	NN	AA	AA	BB	AA	AA	AA	AA	BB	BB	AA	AA	AA	AA	AA	BB	AA	AA	BB	BB	AA	BB	AA	BB	AA
wsnp_Ex_rep_c108951_91954190	BB	AA	BB	BB	BB	AA	BB	BB	BB	BB	AA	BB	BB	BB	AA	AA	AA	BB	BB	AA	BB	AA	AA	AA	NN	BB	AA	AA	AA	BB	AA	AA	AA	BB	BB	AA	AA	AA	AA	AA	AA	BB	AA	AA	AA	AA	BB	AA	BB
Kukri_rep_c113971_162	BB	AB	BB	AB	BB	AB	AB	AB	AB	AB	BB	BB	BB	AB	BB	NN	AB	AB	AB	AA	BB	NN	BB	AB	AB	BB	BB	AA	BB	BB	AB	NN	AB	AB	NN	AB	AA	AB	AB	AA	AA	NN	BB	AB	NN	AB	BB	AB	AB
RAC875_c89908_105	AB	NN	BB	AB	AB	BB	AB	BB	AB	AB	AB	AB	AB	AB	BB	NN	BB	AB	NN	BB	NN	BB	BB	NN	NN	NN	BB	BB	NN	BB	AB	BB	BB	BB	AB	AB	AB	BB	AB	BB	AB	AB	AB	BB	BB	BB	AB	AB	BB
RFL_Contig4953_469	AA	AA	AA	AA	BB	BB	AA	AA	AA	AA	BB	BB	BB	AA	AA	AA	AA	BB	BB	AA	AA	BB	BB	BB	AA	BB	BB	AA	AA	BB	AA	NN	AA	AA	BB	BB	AA	AA	BB	AA	AA	BB	BB	BB	BB	AA	AA	BB	AA
BS00026456_51	AA	AA	AA	BB	NN	AA	BB	AA	NN	AA	AA	AA	NN	BB	AA	AA	AA	BB	AA	BB	BB	AA	AA	BB	AA	BB	AA	BB	BB	AA	BB	AA	AA	AA	AA	AA	AA	AA	NN	BB	AA	NN	NN	NN	BB	AA	NN	BB	NN
BS00062658_51	AA	BB	AA	AA	AA	AA	AA	AA	AA	AA	AA	AA	AA	AA	NN	AA	AA	AA	AA	AA	AA	AA	AA	NN	AA	AA	AA	AA	AA	AA	AA	BB	AA	AA	AA	AA	AA	AA	AA	AA	AA	AA	NN	NN	NN	AA	AA	BB	AA
BS00074511_51	BB	AA	BB	AA	AA	BB	BB	AA	BB	BB	AA	AA	AA	AA	BB	BB	BB	BB	AA	AA	BB	AA	BB	AA	BB	AA	AA	BB	AA	AA	AA	AA	BB	BB	BB	BB	BB	BB	AA	BB	BB	BB	AA	AA	AA	BB	AA	AA	BB
GENE-0112_64	AA	NN	AA	AA	BB	BB	AA	BB	AA	AA	BB	NN	AA	BB	BB	NN	BB	AA	BB	BB	AA	AA	BB	AA	NN	NN	BB	BB	BB	BB	BB	AA	AA	BB	AA	BB	BB	BB	AA	BB	BB	AA	AA	AA	BB	BB	NN	AA	AA
Kukri_c67383_102	NN	NN	BB	AA	BB	AA	AA	AA	AA	AA	BB	NN	AA	AA	BB	AA	BB	AA	NN	BB	BB	BB	BB	NN	BB	BB	BB	BB	BB	AA	BB	AA	AA	AA	AA	AA	BB	BB	AA	BB	BB	BB	BB	AA	BB	AA	NN	AA	NN
tplb0021i12_383	AA	AA	NN	AA	AA	NN	AA	AA	AA	AA	AA	AA	AA	AA	NN	NN	NN	AA	NN	NN	AA	AA	BB	AA	BB	BB	BB	AA	NN	AA	NN	BB	BB	BB	AA	NN	NN	NN	BB	AA	NN	AA	AA	NN	AA	NN	NN	NN	NN
wsnp_Ex_c3258_6004611	NN	NN	BB	AA	BB	AA	AA	AA	AA	AA	BB	NN	AA	AA	BB	AA	BB	AA	NN	BB	BB	NN	BB	NN	BB	BB	BB	BB	NN	AA	BB	AA	AA	AA	AA	AA	BB	BB	AA	BB	BB	BB	BB	AA	NN	AA	BB	AA	BB
wsnp_Ex_c43228_49605281	NN	NN	BB	AA	BB	AA	AA	AA	AA	AA	BB	NN	AA	AA	BB	AA	BB	AA	NN	BB	BB	BB	BB	NN	BB	BB	BB	BB	BB	AA	BB	AA	AA	AA	AA	AA	BB	BB	AA	BB	BB	BB	BB	AA	BB	AA	NN	AA	NN
wsnp_Ex_rep_c68085_66839109	NN	NN	BB	AA	BB	AA	AA	AA	AA	AA	BB	NN	AA	AA	BB	AA	BB	AA	NN	BB	BB	BB	BB	NN	NN	NN	BB	BB	BB	AA	BB	AA	AA	AA	AA	AA	BB	BB	AA	BB	BB	BB	BB	AA	BB	AA	NN	AA	NN
wsnp_Ku_rep_c109724_94227136	AA	AA	BB	AA	AA	BB	AA	AA	AA	AA	AA	AA	AA	BB	AA	AA	BB	AA	AA	BB	AA	AA	AA	AA	BB	BB	BB	BB	AA	AA	BB	NN	BB	BB	AA	BB	BB	BB	BB	BB	BB	AA	AA	AA	AA	BB	NN	BB	BB
CAP7_c12113_171	BB	BB	AB	AA	AB	AA	BB	AA	AA	BB	AB	BB	AA	BB	AB	AB	AB	BB	AB	AB	AB	AB	AB	BB	AB	AB	NN	AB	AB	BB	AB	BB	BB	BB	NN	AA	BB	AB	AA	AB	BB	AB	NN	BB	AB	BB	BB	BB	AB
Excalibur_c35310_375	AA	AA	AA	BB	AA	AA	BB	BB	BB	AA	BB	BB	BB	AA	AB	AA	AA	BB	BB	AA	BB	BB	AA	BB	AA	AA	AA	AA	AA	BB	AA	BB	AA	AA	BB	AA	AA	AA	AA	AA	AA	BB	BB	BB	BB	AA	AA	AA	AA
BS00012283_51	AA	BB	AA	AA	BB	BB	AA	BB	AA	AA	BB	NN	AA	BB	BB	AA	BB	AA	NN	BB	AA	AA	BB	AA	NN	NN	BB	BB	BB	BB	BB	AA	AA	BB	AA	AA	BB	BB	AA	BB	BB	AA	AA	AA	BB	BB	NN	BB	AA
Excalibur_c73970_243	AA	AA	AA	AA	AA	BB	AA	AA	AA	AA	AA	BB	AA	AA	AA	AA	AA	AA	AA	AA	AA	AA	AA	AA	BB	BB	BB	AA	BB	AA	AA	BB	AA	AA	AA	AA	BB	AA	BB	AA	BB	AA	AA	AA	AA	AA	BB	BB	BB
Excalibur_rep_c106070_465	AA	AA	AA	BB	AA	AA	BB	BB	BB	AA	BB	BB	BB	BB	AA	AA	AA	BB	BB	AA	BB	AA	AA	BB	AA	AA	AA	BB	AA	BB	AA	AA	AA	AA	BB	AA	AA	AA	AA	BB	AA	BB	BB	BB	BB	AA	AA	AA	AA
IACX11070	AA	BB	AA	AA	BB	BB	AA	BB	AA	AA	BB	BB	AA	BB	BB	NN	BB	AA	NN	BB	AA	AA	BB	AA	NN	NN	BB	BB	BB	BB	BB	AA	AA	BB	AA	AA	BB	BB	AA	BB	BB	AA	AA	AA	BB	BB	NN	BB	AA
IACX5892	AA	BB	AA	BB	BB	AA	AA	AA	AA	AA	AA	BB	AA	AA	AA	BB	AA	AA	BB	AA	BB	AA	BB	AA	AA	AA	AA	AA	AA	BB	AA	AA	AA	AA	AA	AA	BB	AA	AA	AA	BB	AA	BB	BB	AA	AA	BB	AA	BB
RAC875_c60514_90	BB	AA	BB	BB	AA	AA	BB	BB	NN	BB	AA	AA	BB	BB	AA	BB	AA	BB	NN	AA	BB	AA	AA	AA	AA	NN	AA	AA	AA	BB	AA	NN	AA	BB	BB	AA	AA	AA	AA	AA	AA	BB	BB	AA	BB	BB	NN	AA	BB
tplb0036l23_243	NN	BB	AB	AB	AA	BB	AA	AA	AA	NN	BB	BB	AA	AB	AB	AA	AB	BB	BB	AA	BB	BB	BB	BB	BB	AA	BB	BB	AA	AA	AB	AA	AB	AB	BB	BB	BB	AB	BB	BB	BB	BB	AA	BB	BB	AB	BB	AA	AA
BS00023203_51	NN	NN	AA	AA	AA	BB	BB	AA	BB	BB	AA	NN	AA	AA	BB	AA	BB	AA	NN	BB	BB	BB	AA	NN	NN	BB	BB	BB	BB	AA	AA	AA	BB	BB	AA	BB	BB	BB	BB	BB	BB	AA	AA	BB	BB	BB	NN	AA	NN
BS00062969_51	AA	AA	AA	AA	AA	AA	AA	AA	AA	AA	AA	NN	AA	AA	AA	AA	AA	AA	AA	AA	AA	AA	BB	AA	AA	AA	AA	AA	AA	AA	AA	BB	AA	AA	AA	AA	AA	AA	AA	AA	AA	AA	AA	AA	AA	AA	AA	BB	AA
GENE-0527_92	NN	NN	BB	AA	BB	AA	AA	AA	AA	AA	AA	NN	AA	BB	BB	AA	BB	AA	NN	BB	BB	BB	BB	NN	BB	NN	BB	BB	NN	AA	BB	AA	AA	AA	AA	AA	BB	BB	AA	BB	BB	BB	BB	AA	BB	AA	BB	AA	BB
Kukri_c2446_683	BB	AA	AA	BB	AA	BB	BB	BB	BB	BB	AA	AA	BB	BB	AA	AA	BB	AA	AA	AA	AA	BB	AA	AA	BB	BB	AA	AA	BB	AA	BB	AA	BB	AA	BB	BB	AA	BB	BB	AA	AA	BB	AA	BB	AA	AA	AA	AA	AA
Tdurum_contig70803_475	AA	AA	BB	AA	NN	AA	BB	AA	NN	AA	AA	AA	BB	AA	AA	AA	BB	BB	AA	BB	AA	BB	BB	BB	BB	BB	BB	AA	BB	AA	BB	BB	BB	BB	AA	AA	BB	BB	BB	AA	BB	AA	AA	AA	AA	BB	BB	BB	BB
wsnp_CAP8_c4785_2322876	NN	AA	AA	AA	AA	BB	BB	AA	BB	BB	AA	NN	AA	AA	BB	AA	BB	AA	NN	BB	BB	BB	AA	AA	NN	BB	BB	BB	BB	AA	AA	BB	BB	BB	AA	BB	BB	BB	BB	BB	BB	AA	AA	BB	BB	BB	AA	AA	AA
wsnp_Ex_c10783_17555091	AA	AA	AA	BB	NN	NN	AA	AA	NN	AA	NN	AA	AA	BB	AA	BB	BB	AA	NN	AA	BB	NN	AA	AA	BB	AA	NN	AA	BB	AA	AA	BB	BB	BB	AA	AA	BB	BB	AA	AA	BB	AA	AA	AA	AA	BB	AA	AA	BB
wsnp_Ku_c4271_7774388	AA	AA	AA	AA	AA	AA	AA	AA	AA	BB	AA	NN	AA	AA	NN	AA	AA	AA	AA	AA	BB	BB	AA	AA	AA	AA	AA	BB	BB	AA	AA	BB	AA	AA	AA	AA	AA	AA	AA	BB	AA	AA	AA	AA	AA	AA	AA	AA	BB
Excalibur_c25175_512	AB	AB	BB	AA	BB	AA	AA	AA	AA	AA	AB	AB	AB	AA	BB	AB	AA	AA	AB	AB	AB	AA	BB	AA	AA	AB	BB	AB	BB	AB	AA	AB	AA	AA	AA	AA	AB	AA	AA	AB	AB	AA	AB	AA	AA	AA	AB	AA	NN
BobWhite_c26212_208	AA	NN	BB	AA	BB	AA	AA	AA	AA	AA	BB	AA	AA	AA	BB	AA	BB	AA	NN	BB	BB	BB	BB	AA	BB	NN	BB	BB	BB	AA	BB	AA	AA	AA	AA	AA	AA	BB	AA	BB	AA	BB	BB	AA	BB	AA	NN	AA	BB
BS00087600_51	AA	AA	AA	AA	AA	AA	AA	AA	AA	AA	AA	NN	AA	AA	AA	AA	AA	AA	AA	AA	AA	AA	AA	AA	AA	AA	AA	AA	AA	AA	AA	AA	AA	AA	AA	BB	AA	AA	AA	AA	AA	AA	AA	AA	AA	AA	AA	AA	AA
Excalibur_c10538_1153	AA	NN	BB	AA	BB	AA	BB	AA	NN	AA	AA	AA	BB	AA	AA	AA	BB	BB	NN	BB	AA	BB	BB	BB	BB	BB	BB	AA	BB	AA	BB	BB	BB	BB	AA	AA	BB	BB	BB	AA	BB	AA	AA	AA	AA	BB	BB	BB	BB
IACX3496	AA	NN	AA	AA	BB	BB	AA	BB	AA	AA	BB	AA	AA	BB	BB	NN	BB	AA	BB	BB	AA	AA	BB	AA	NN	NN	BB	BB	BB	BB	BB	AA	AA	BB	AA	BB	BB	BB	AA	BB	BB	AA	AA	AA	BB	BB	NN	AA	AA
RAC875_c16352_594	AA	AA	AA	BB	AA	AA	AA	AA	AA	AA	BB	AA	BB	AA	AA	AA	BB	AA	AA	BB	BB	BB	AA	AA	BB	AA	AA	BB	AA	BB	AA	BB	AA	AA	AA	AA	BB	BB	AA	BB	BB	BB	BB	AA	BB	AA	BB	AA	BB
RAC875_c41993_582	NN	AA	AA	AA	AA	BB	BB	AA	BB	BB	AA	NN	AA	AA	BB	AA	BB	AA	AA	BB	BB	BB	AA	AA	NN	BB	BB	BB	BB	AA	AA	BB	BB	BB	AA	BB	BB	BB	BB	BB	BB	AA	AA	BB	BB	BB	AA	AA	AA
Tdurum_contig29886_139	AA	AA	BB	AA	BB	AA	BB	AA	NN	AA	AA	AA	BB	AA	AA	AA	BB	BB	NN	BB	AA	BB	BB	BB	BB	BB	BB	AA	BB	AA	BB	BB	BB	BB	AA	AA	BB	BB	BB	AA	BB	AA	AA	AA	AA	BB	BB	BB	BB
wsnp_Ex_c11939_19147421	AA	AA	BB	AA	BB	AA	BB	AA	NN	AA	AA	AA	BB	AA	AA	AA	BB	BB	NN	BB	AA	BB	BB	BB	BB	BB	BB	AA	BB	AA	BB	BB	BB	BB	AA	AA	BB	BB	BB	AA	BB	AA	NN	AA	AA	BB	BB	BB	BB
RAC875_c62550_470	AB	NN	AA	AA	BB	BB	BB	BB	BB	AB	AB	BB	BB	BB	AB	AB	BB	AA	BB	AA	AB	BB	AA	BB	BB	BB	BB	AA	BB	AB	AA	AB	AA	AA	BB	BB	BB	BB	BB	AA	BB	BB	AB	AB	AB	BB	BB	BB	BB
BS00023935_51	NN	AA	AA	AA	AA	BB	BB	AA	BB	BB	AA	NN	AA	AA	BB	AA	BB	AA	NN	BB	BB	BB	AA	AA	NN	BB	BB	BB	BB	AA	AA	BB	BB	BB	AA	BB	BB	BB	BB	BB	BB	AA	AA	BB	BB	BB	AA	AA	AA
D_GA8KES402HR8TV_187	AA	AA	AA	AA	BB	BB	BB	AA	BB	BB	BB	AA	NN	AA	AA	BB	BB	AA	BB	AA	AA	AA	BB	AA	BB	AA	BB	BB	AA	BB	AA	BB	BB	BB	BB	BB	BB	BB	NN	BB	BB	NN	NN	NN	NN	BB	AA	AA	BB
Excalibur_c1845_4911	NN	NN	BB	AA	NN	BB	AA	AA	NN	AA	BB	NN	AA	AA	BB	AA	BB	AA	NN	BB	AA	BB	BB	NN	NN	NN	BB	BB	BB	AA	BB	AA	BB	AA	AA	AA	BB	BB	BB	BB	BB	BB	AA	BB	AA	AA	NN	AA	NN
Excalibur_c52725_585	AA	AA	BB	AA	NN	BB	AA	AA	AA	AA	BB	AA	AA	AA	BB	AA	BB	AA	AA	BB	AA	BB	BB	NN	NN	AA	BB	BB	BB	AA	BB	AA	BB	AA	AA	AA	BB	BB	BB	BB	BB	BB	AA	BB	AA	AA	NN	AA	BB
RAC875_c8482_160	AA	AA	BB	AA	BB	AA	AA	AA	AA	AA	BB	AA	AA	AA	BB	AA	BB	AA	AA	BB	BB	BB	BB	AA	BB	BB	BB	BB	BB	AA	BB	NN	AA	AA	AA	AA	BB	BB	AA	BB	BB	BB	BB	AA	BB	AA	BB	AA	BB
TA004365-0417	AA	AA	AA	AA	AA	AA	AA	AA	AA	AA	AA	NN	AA	AA	AA	AA	AA	AA	AA	AA	AA	AA	BB	AA	AA	AA	AA	AA	AA	AA	AA	BB	AA	AA	AA	AA	AA	AA	AA	AA	AA	AA	AA	AA	AA	AA	AA	BB	AA
BobWhite_c37358_208	AB	AB	BB	AB	NN	BB	AB	AB	AB	AB	AB	NN	AB	BB	BB	AB	BB	AB	NN	BB	AB	AB	BB	AB	BB	BB	BB	BB	NN	AB	BB	BB	BB	BB	AB	BB	BB	BB	BB	BB	BB	AB	AB	AB	AB	BB	NN	BB	BB
Excalibur_c15098_591	BB	BB	BB	BB	AA	AA	BB	BB	BB	AA	AB	BB	BB	BB	BB	AB	AA	BB	BB	BB	BB	BB	BB	AA	BB	AA	BB	AB	AB	BB	BB	AA	BB	BB	BB	AA	AA	AA	AA	AB	BB	BB	BB	BB	BB	BB	AA	AA	AB
Excalibur_c58154_84	AB	BB	BB	AA	AB	AA	AA	AA	AA	AA	AB	BB	AB	AA	BB	NN	AA	AA	BB	BB	BB	AA	BB	NN	AA	BB	AB	AB	BB	AA	AA	AA	AA	AA	AA	AA	AB	AA	AA	AB	AB	AA	AB	AA	AA	AA	BB	AA	NN
BS00021730_51	AA	AA	AA	AA	AA	AA	AA	AA	AA	AA	AA	NN	AA	AA	AA	AA	AA	AA	AA	AA	AA	AA	BB	AA	AA	AA	AA	AA	AA	AA	AA	BB	AA	AA	AA	AA	AA	AA	AA	AA	AA	AA	AA	AA	AA	AA	AA	BB	AA
Excalibur_c44697_74	AA	BB	BB	BB	BB	BB	BB	BB	BB	AA	AA	AA	AA	AA	BB	AA	BB	AA	AA	BB	BB	AA	BB	AA	BB	AA	AA	AA	AA	AA	BB	AA	BB	AA	AA	AA	AA	AA	AA	AA	AA	BB	BB	AA	AA	AA	AA	AA	BB
GENE-0287_28	AA	AA	AA	AA	AA	AA	AA	AA	AA	AA	AA	NN	AA	AA	AA	AA	AA	AA	AA	AA	AA	AA	BB	AA	AA	AA	AA	AA	AA	AA	AA	BB	AA	AA	AA	AA	AA	AA	AA	AA	AA	AA	AA	AA	AA	AA	AA	BB	AA
Ku_c16913_324	AA	BB	AA	AA	BB	BB	AA	AA	AA	AA	BB	BB	BB	AA	AA	BB	BB	BB	BB	BB	AA	AA	AA	AA	BB	BB	BB	AA	BB	AA	BB	NN	AA	AA	AA	AA	AA	BB	AA	AA	AA	AA	BB	AA	BB	AA	AA	AA	BB
Ra_c24793_726	NN	NN	BB	AA	NN	BB	AA	AA	NN	AA	BB	NN	AA	AA	BB	AA	BB	AA	NN	BB	AA	BB	BB	NN	NN	NN	BB	BB	BB	AA	BB	BB	BB	AA	AA	AA	BB	BB	BB	BB	BB	BB	AA	BB	AA	AA	NN	AA	NN
RFL_Contig5699_1155	AA	AA	AA	AA	AA	AA	AA	AA	AA	AA	AA	AA	AA	AA	AA	AA	AA	AA	AA	AA	AA	AA	BB	AA	AA	AA	AA	AA	AA	AA	AA	BB	AA	AA	AA	AA	AA	AA	AA	AA	AA	AA	AA	AA	AA	AA	AA	BB	AA
Tdurum_contig42405_197	AA	AA	AA	AA	BB	AA	BB	AA	AA	AA	BB	AA	BB	BB	AA	AA	AA	BB	AA	BB	BB	AA	BB	BB	AA	BB	AA	BB	BB	BB	BB	BB	AA	AA	AA	AA	BB	AA	BB	BB	BB	AA	BB	BB	BB	AA	AA	AA	AA
wsnp_Ku_c12441_20092792	AA	NN	BB	AA	BB	AA	BB	AA	BB	AA	AA	AA	BB	AA	AA	AA	BB	BB	NN	BB	AA	BB	BB	BB	BB	BB	BB	AA	BB	AA	BB	BB	BB	BB	AA	AA	BB	BB	BB	AA	BB	AA	AA	AA	AA	BB	BB	BB	BB
Kukri_c7393_851	BB	NN	AB	BB	AA	BB	BB	AA	BB	BB	AA	BB	AA	AA	BB	AB	AB	BB	NN	BB	AA	AA	BB	AA	AB	BB	AA	BB	BB	AA	BB	NN	AB	AB	BB	BB	AA	AB	AA	AB	AA	BB	AA	AA	AA	BB	BB	AA	AB
BobWhite_c40914_538	AA	AA	AA	AA	AA	AA	AA	AA	AA	AA	AA	BB	AA	AA	AA	AA	AA	AA	AA	AA	AA	AA	BB	AA	AA	AA	AA	AA	AA	AA	AA	BB	AA	AA	AA	AA	AA	AA	AA	AA	AA	AA	AA	AA	AA	AA	AA	BB	AA
CAP8_c806_297	AA	AA	AA	AA	AA	AA	AA	AA	AA	AA	AA	NN	AA	AA	AA	AA	AA	AA	AA	AA	AA	AA	BB	AA	AA	AA	AA	AA	AA	AA	AA	BB	AA	AA	AA	AA	AA	AA	AA	AA	AA	AA	AA	AA	AA	AA	AA	BB	AA
D_contig36054_1409	BB	AA	BB	AA	BB	BB	AA	BB	BB	BB	BB	AA	AA	AA	BB	BB	BB	AA	AA	AA	AA	BB	BB	AA	BB	AA	BB	AA	AA	BB	BB	NN	BB	BB	BB	BB	BB	BB	AA	AA	BB	AA	AA	AA	AA	BB	AA	AA	BB
Excalibur_c57766_92	AA	AA	AA	AA	AA	AA	AA	AA	AA	AA	AA	NN	AA	AA	AA	AA	AA	AA	AA	AA	AA	AA	BB	AA	AA	AA	AA	AA	AA	AA	AA	BB	AA	AA	AA	AA	AA	AA	AA	AA	AA	AA	AA	AA	AA	AA	AA	BB	AA
Ku_c20664_262	AA	AA	AA	AA	AA	BB	AA	BB	NN	AA	NN	NN	AA	AA	NN	AA	AA	AA	NN	AA	BB	AA	AA	NN	AA	AA	AA	AA	AA	BB	AA	AA	AA	AA	AA	AA	AA	AA	AA	AA	AA	AA	BB	BB	BB	AA	AA	AA	AA
RAC875_c24163_994	AA	AA	AA	AA	BB	AA	BB	AA	AA	AA	BB	AA	BB	BB	AA	AA	AA	BB	AA	BB	BB	AA	BB	BB	AA	BB	AA	BB	BB	BB	BB	AA	AA	AA	AA	AA	BB	AA	BB	BB	BB	BB	BB	BB	BB	AA	AA	AA	AA
RAC875_c51346_99	BB	AA	NN	NN	BB	AA	AA	AA	AA	AA	AA	AA	BB	BB	AA	AA	AA	BB	BB	BB	BB	NN	AA	BB	AA	BB	AA	BB	AA	AA	AA	NN	AA	AA	BB	BB	BB	AA	BB	BB	BB	NN	AA	AA	AA	AA	BB	AA	AA
wsnp_CAP7_c3472_1623955	NN	AA	AA	BB	AA	BB	BB	BB	BB	BB	BB	NN	BB	AA	BB	AA	AA	BB	NN	AA	AA	BB	AA	BB	AA	NN	AA	AA	AA	BB	AA	BB	BB	BB	BB	BB	BB	AA	BB	AA	BB	AA	AA	BB	AA	BB	NN	AA	NN
Jagger_c6890_167	BB	NN	AB	BB	AB	BB	BB	BB	BB	BB	BB	BB	BB	AB	AB	AB	AA	BB	BB	AA	AA	BB	AB	BB	BB	BB	BB	AB	BB	AA	AB	AB	BB	BB	BB	BB	AB	AA	BB	AB	AB	AB	BB	AA	AA	AA	NN	AB	NN
IAAV3403	AA	AA	BB	BB	AA	AA	AB	AA	AA	AA	BB	AA	AA	AA	BB	AA	BB	AA	AA	AB	AB	BB	BB	AA	AA	AB	BB	AB	AB	BB	BB	AA	BB	BB	BB	BB	BB	BB	AA	AA	BB	AA	AA	AA	AA	BB	AA	BB	AA
BobWhite_c41272_159	BB	AA	AA	AA	AA	BB	BB	AA	BB	BB	AA	NN	AA	AA	BB	AA	BB	AA	NN	BB	BB	BB	AA	AA	NN	BB	BB	BB	BB	AA	AA	AA	BB	BB	AA	BB	BB	BB	BB	BB	BB	AA	AA	BB	BB	BB	NN	AA	NN
BS00011286_51	AA	AA	AA	AA	AA	AA	AA	AA	AA	AA	AA	BB	AA	AA	AA	AA	AA	AA	AA	AA	AA	AA	BB	AA	AA	AA	AA	AA	AA	AA	AA	BB	AA	AA	AA	AA	AA	AA	AA	AA	AA	AA	AA	AA	AA	AA	AA	BB	AA
BS00048117_51	AA	AA	AA	AA	AA	AA	AA	AA	AA	AA	AA	NN	AA	AA	AA	AA	AA	AA	AA	AA	AA	AA	BB	AA	AA	AA	AA	AA	AA	AA	AA	BB	AA	AA	AA	AA	AA	AA	AA	AA	AA	AA	AA	AA	AA	AA	AA	BB	AA
BS00088350_51	BB	AA	BB	AA	BB	AA	BB	AA	BB	BB	AA	NN	AA	BB	BB	AA	BB	AA	NN	AA	AA	BB	BB	NN	BB	NN	AA	AA	NN	AA	BB	BB	BB	BB	BB	BB	BB	BB	BB	AA	BB	BB	AA	AA	AA	BB	NN	AA	NN
Excalibur_c35316_154	AA	AA	AA	AA	BB	AA	BB	AA	AA	AA	BB	AA	BB	BB	AA	AA	AA	BB	NN	BB	BB	AA	BB	BB	AA	BB	AA	BB	BB	BB	BB	AA	AA	AA	AA	AA	BB	AA	BB	BB	BB	BB	BB	BB	BB	AA	AA	AA	NN
Excalibur_rep_c110054_341	BB	BB	AA	BB	AA	AA	BB	BB	BB	BB	BB	BB	BB	AA	AA	AA	AA	BB	BB	AA	BB	BB	AA	BB	AA	AA	AA	AA	AA	BB	AA	BB	AA	AA	BB	AA	AA	AA	AA	AA	AA	BB	BB	BB	BB	AA	BB	AA	AA
IAAV8824	AA	AA	AA	AA	AA	AA	AA	AA	AA	AA	AA	NN	AA	AA	AA	AA	AA	AA	AA	AA	AA	AA	BB	AA	AA	AA	AA	AA	AA	AA	AA	BB	AA	AA	AA	AA	AA	AA	AA	AA	AA	AA	AA	AA	AA	AA	AA	BB	AA
Kukri_c84024_375	BB	AA	BB	AA	BB	AA	BB	AA	BB	BB	BB	NN	AA	BB	BB	NN	BB	AA	NN	AA	AA	BB	BB	BB	BB	NN	AA	BB	BB	BB	AA	BB	BB	BB	BB	BB	AA	BB	BB	BB	AA	BB	AA	BB	AA	BB	NN	AA	NN
wsnp_BF475149A_Ta_2_1	BB	AA	BB	BB	BB	AA	BB	BB	BB	BB	AA	AA	AA	AA	AA	AA	AA	BB	AA	BB	AA	BB	BB	BB	BB	BB	BB	AA	AA	BB	BB	BB	AA	AA	BB	BB	BB	BB	BB	AA	AA	AA	BB	BB	BB	AA	BB	AA	AA
wsnp_BG606986A_Ta_2_1	BB	AA	BB	AA	BB	AA	BB	AA	BB	BB	AA	NN	AA	BB	BB	AA	BB	AA	NN	AA	AA	BB	BB	AA	BB	NN	AA	AA	NN	AA	BB	BB	BB	BB	BB	BB	BB	BB	BB	AA	BB	BB	AA	AA	AA	BB	NN	AA	NN
wsnp_BG606986A_Ta_2_4	BB	AA	BB	AA	BB	AA	BB	AA	BB	BB	AA	NN	AA	BB	BB	AA	BB	AA	NN	AA	AA	BB	BB	AA	BB	NN	AA	AA	AA	AA	BB	BB	BB	BB	BB	BB	BB	BB	BB	AA	BB	BB	AA	AA	AA	BB	NN	AA	AA
wsnp_BM140362A_Ta_2_2	AA	AA	AA	AA	AA	AA	AA	AA	AA	AA	AA	NN	AA	AA	AA	AA	AA	AA	AA	AA	AA	AA	AA	AA	AA	AA	AA	AA	AA	AA	AA	AA	AA	AA	AA	BB	BB	AA	AA	AA	BB	AA	AA	AA	AA	AA	NN	AA	AA
Excalibur_c11941_612	BB	AB	BB	AA	BB	AA	BB	AA	AB	BB	BB	BB	BB	BB	BB	AA	AA	AA	AA	BB	BB	AB	BB	AA	AA	BB	BB	BB	AB	AA	BB	AA	AA	AA	AA	AA	AA	AA	AB	BB	AA	AA	BB	AB	AA	AA	AB	AB	NN
Kukri_c37343_250	BB	BB	AB	BB	AB	BB	BB	BB	BB	BB	AB	BB	BB	BB	AA	AA	AA	BB	AA	AB	AA	AA	AA	BB	AA	AB	AA	AA	AA	BB	AA	BB	BB	BB	BB	BB	AB	AA	AB	AA	AB	AA	AA	BB	AA	BB	AB	BB	AA
BS00073585_51	AA	AA	AA	AA	BB	BB	AA	BB	AA	AA	BB	AA	AA	AA	BB	BB	BB	AA	AA	BB	AA	BB	BB	BB	BB	AA	BB	BB	BB	BB	AA	NN	BB	BB	AA	BB	BB	BB	AA	BB	BB	AA	BB	BB	BB	BB	AA	AA	AA
Excalibur_c53173_275	BB	BB	AA	AA	BB	AA	AA	AA	BB	AA	BB	AA	BB	AA	BB	AA	BB	BB	AA	BB	AA	AA	BB	AA	BB	AA	BB	BB	AA	AA	BB	BB	AA	BB	AA	BB	BB	BB	AA	BB	BB	BB	BB	AA	BB	AA	AA	BB	BB
Kukri_c31093_387	AA	AA	AA	AA	AA	AA	AA	AA	AA	AA	AA	BB	AA	AA	AA	AA	AA	AA	AA	AA	AA	AA	BB	AA	AA	AA	AA	AA	AA	AA	AA	NN	AA	AA	AA	AA	AA	AA	AA	AA	AA	AA	AA	AA	AA	AA	AA	BB	AA
TA001450-1081	AA	AA	AA	AA	AA	AA	AA	AA	AA	AA	AA	AA	AA	AA	BB	AA	AA	AA	AA	AA	AA	AA	BB	AA	AA	AA	AA	BB	AA	AA	AA	BB	AA	AA	AA	BB	AA	AA	AA	BB	AA	AA	AA	BB	AA	AA	AA	AA	AA
Tdurum_contig12152_63	BB	AA	AA	BB	AA	AA	BB	BB	BB	BB	BB	BB	BB	AA	AA	AA	AA	BB	BB	AA	BB	BB	AA	BB	AA	AA	AA	AA	AA	BB	AA	BB	AA	AA	BB	AA	AA	AA	AA	AA	AA	BB	BB	BB	BB	AA	AA	AA	AA
wsnp_Ex_c12932_20486842	BB	BB	AA	AA	AB	BB	AB	AB	BB	BB	BB	BB	BB	BB	AB	BB	AA	BB	BB	BB	AB	AA	AA	BB	BB	AB	BB	BB	BB	BB	AA	AB	AA	AA	BB	BB	BB	AA	BB	BB	BB	BB	BB	BB	BB	AA	BB	BB	AA
BobWhite_c27438_81	NN	NN	AA	BB	AA	BB	BB	BB	BB	BB	AA	NN	BB	BB	AA	AA	AA	BB	NN	AA	AA	AA	AA	NN	AA	NN	AA	AA	AA	BB	AA	BB	BB	BB	BB	BB	BB	AA	BB	AA	BB	AA	AA	BB	AA	BB	NN	BB	AA
BS00009104_51	BB	AA	AA	BB	AA	BB	BB	BB	BB	BB	BB	NN	BB	AA	BB	AA	AA	BB	NN	AA	AA	BB	AA	BB	AA	NN	AA	AA	AA	BB	AA	BB	BB	BB	BB	BB	BB	AA	BB	AA	BB	AA	AA	BB	AA	BB	NN	AA	AA
Excalibur_c16947_81	BB	AA	BB	AA	BB	BB	AA	AA	AA	BB	AA	NN	AA	AA	BB	AA	BB	AA	NN	BB	AA	AA	BB	AA	BB	BB	BB	AA	BB	AA	BB	NN	BB	BB	AA	BB	BB	BB	BB	AA	BB	AA	AA	AA	AA	BB	BB	BB	BB
IAAV2072	AA	BB	AA	AA	NN	BB	AA	BB	AA	AA	BB	NN	AA	AA	BB	AA	BB	AA	NN	BB	AA	BB	BB	BB	AA	AA	BB	BB	BB	BB	AA	NN	BB	BB	AA	BB	BB	BB	AA	BB	BB	AA	BB	BB	BB	BB	AA	BB	AA
IAAV3049	AA	AA	AA	AA	AA	AA	AA	AA	AA	AA	AA	AA	AA	AA	AA	AA	AA	AA	AA	AA	AA	AA	AA	BB	AA	AA	AA	AA	AA	AA	AA	BB	BB	AA	AA	BB	AA	AA	AA	AA	AA	AA	BB	BB	AA	AA	AA	AA	AA
wsnp_Ex_c6488_11266589	NN	NN	BB	BB	NN	NN	BB	BB	BB	AA	BB	NN	BB	BB	BB	AA	BB	BB	NN	AA	BB	BB	BB	BB	NN	AA	AA	AA	AA	BB	BB	AA	AA	BB	BB	AA	AA	BB	AA	AA	AA	BB	NN	BB	BB	BB	NN	AA	BB
BS00022458_51	BB	BB	BB	BB	BB	BB	BB	BB	BB	BB	AA	BB	AA	BB	BB	AA	BB	AA	AA	AA	BB	AA	AA	AA	BB	BB	AA	AA	BB	AA	BB	NN	BB	BB	AA	AA	AA	BB	AA	AA	AA	AA	AA	AA	AA	BB	BB	AA	BB
BobWhite_c6664_644	AA	AA	AA	BB	AA	BB	BB	BB	BB	AA	BB	BB	BB	AA	BB	AA	AA	BB	AA	AA	BB	BB	AA	BB	AA	AA	BB	BB	AA	BB	AA	BB	AA	AA	BB	BB	BB	AA	BB	BB	BB	BB	BB	BB	BB	AA	AA	BB	BB
BS00022220_51	AA	AA	AA	AA	AA	AA	AA	AA	AA	AA	AA	NN	AA	AA	AA	AA	AA	AA	AA	AA	AA	AA	AA	AA	AA	AA	AA	AA	AA	AA	AA	BB	AA	AA	AA	AA	BB	AA	AA	AA	BB	AA	AA	AA	AA	AA	NN	AA	AA
BS00033262_51	NN	AA	NN	NN	NN	AA	NN	AA	NN	NN	AA	AA	NN	NN	AA	AA	AA	NN	NN	AA	NN	AA	AA	BB	NN	NN	AA	AA	AA	AA	NN	BB	BB	AA	NN	BB	AA	AA	NN	AA	AA	NN	BB	BB	AA	AA	NN	AA	NN
Excalibur_c7692_139	AA	AA	AA	AA	AA	AA	AA	AA	AA	AA	AA	BB	AA	AA	AA	AA	AA	AA	AA	AA	AA	AA	BB	AA	AA	AA	AA	AA	AA	AA	AA	BB	AA	AA	AA	AA	AA	AA	AA	AA	AA	AA	AA	AA	AA	AA	AA	BB	AA
IAAV6899	BB	NN	AA	AA	BB	BB	BB	AA	BB	BB	BB	NN	BB	AA	AA	NN	AA	BB	BB	AA	BB	BB	BB	BB	AA	BB	BB	AA	AA	BB	AA	AA	AA	AA	BB	BB	BB	AA	BB	AA	BB	BB	BB	BB	BB	AA	BB	AA	AA
Kukri_c51781_199	NN	NN	BB	BB	AA	NN	BB	BB	BB	AA	BB	BB	BB	AA	BB	AA	BB	BB	BB	BB	BB	BB	BB	BB	NN	NN	AA	AA	AA	BB	BB	AA	BB	BB	BB	BB	AA	BB	AA	AA	AA	BB	BB	BB	BB	BB	NN	AA	AA
Kukri_rep_c109473_80	NN	NN	BB	BB	AA	AA	BB	BB	BB	BB	AA	NN	BB	BB	BB	NN	AA	BB	NN	AA	BB	NN	BB	BB	AA	NN	AA	BB	AA	BB	AA	NN	BB	BB	BB	BB	AA	AA	BB	BB	AA	AA	BB	BB	BB	BB	NN	BB	AA
Ra_c2227_825	AA	NN	BB	AA	AA	AA	AA	AA	AA	AA	AA	NN	AA	AA	BB	NN	NN	AA	NN	BB	AA	AA	BB	AA	AA	AA	AA	AA	AA	AA	BB	AA	BB	BB	AA	BB	AA	BB	AA	AA	AA	AA	AA	AA	AA	BB	NN	AA	AA
RAC875_c15975_1208	BB	AA	AA	BB	AA	BB	BB	BB	BB	BB	BB	BB	BB	AA	BB	AA	AA	BB	BB	AA	AA	BB	AA	BB	AA	BB	AA	AA	AA	BB	AA	AA	BB	BB	BB	BB	AA	AA	BB	AA	AA	AA	AA	BB	AA	BB	BB	AA	NN
RAC875_c85550_73	BB	BB	BB	AA	BB	BB	AA	AA	NN	BB	AA	AA	BB	BB	BB	AA	BB	BB	NN	BB	AA	BB	BB	BB	BB	NN	BB	BB	NN	AA	BB	BB	AA	BB	AA	BB	BB	BB	AA	BB	BB	BB	NN	AA	NN	BB	NN	BB	BB
wsnp_BE591290B_Ta_2_7	BB	NN	AA	AA	BB	BB	AA	AA	AA	BB	AA	NN	AA	AA	AA	BB	AA	AA	AA	BB	AA	AA	AA	AA	AA	BB	BB	NN	BB	AA	AA	BB	AA	AA	AA	AA	BB	AA	BB	NN	BB	AA	AA	AA	BB	AA	BB	NN	BB
wsnp_JD_c6544_7697578	NN	NN	BB	BB	NN	NN	BB	BB	BB	BB	AA	NN	BB	BB	BB	NN	AA	BB	NN	AA	BB	NN	BB	BB	NN	NN	AA	BB	AA	BB	AA	AA	BB	BB	BB	BB	AA	AA	BB	BB	AA	NN	BB	BB	BB	BB	NN	BB	NN
wsnp_Ra_c12148_19539667	AA	AA	AA	AA	AA	NN	AA	AA	AA	AA	AA	NN	AA	AA	AA	AA	AA	AA	AA	AA	AA	AA	AA	BB	AA	AA	AA	AA	AA	AA	AA	NN	BB	AA	AA	BB	AA	AA	AA	AA	AA	AA	BB	BB	AA	AA	AA	AA	AA
Kukri_c35451_857	BB	AA	AA	AA	BB	AA	AA	BB	AA	AA	AB	BB	BB	BB	AA	AA	BB	AA	BB	BB	BB	AA	BB	BB	AA	BB	BB	AB	BB	AB	AA	AA	AA	AA	BB	BB	BB	BB	BB	AB	BB	AA	BB	BB	BB	AA	AA	AA	AA
BobWhite_c48591_394	AA	AA	BB	AA	NN	AA	AA	BB	AA	AA	BB	AA	AA	AA	BB	AA	BB	AA	AA	BB	AA	AA	BB	NN	NN	NN	BB	AA	AA	BB	BB	BB	BB	BB	AA	AA	AA	BB	AA	AA	AA	AA	AA	AA	BB	BB	AA	AA	AA
CAP12_c1979_117	AA	AA	BB	BB	AA	AA	BB	BB	BB	BB	AA	AA	BB	BB	BB	AA	AA	BB	AA	AA	BB	AA	BB	BB	AA	AA	AA	BB	AA	BB	AA	NN	BB	BB	BB	BB	AA	AA	BB	BB	AA	AA	BB	BB	BB	BB	AA	BB	AA
Excalibur_c10689_254	AA	NN	AA	AA	AA	AA	AA	BB	AA	AA	BB	AA	AA	AA	AA	AA	BB	AA	NN	BB	AA	AA	AA	BB	BB	NN	BB	AA	NN	BB	AA	BB	BB	BB	AA	AA	AA	BB	AA	AA	AA	AA	AA	AA	BB	BB	AA	AA	NN
IAAV4820	NN	NN	AA	BB	AA	BB	BB	BB	NN	AA	BB	BB	BB	AA	AA	AA	AA	BB	BB	AA	BB	AA	AA	BB	NN	BB	BB	AA	NN	BB	AA	BB	AA	AA	BB	BB	BB	AA	BB	AA	BB	BB	BB	BB	BB	AA	BB	BB	BB
Ku_c8992_405	NN	AA	AA	BB	AA	NN	BB	BB	BB	BB	BB	NN	BB	AA	AA	AA	BB	BB	BB	BB	BB	BB	AA	BB	NN	BB	BB	AA	AA	BB	AA	BB	AA	BB	BB	AA	AA	BB	BB	AA	AA	AA	BB	BB	BB	BB	NN	AA	AA
Kukri_c13136_1363	AA	AA	BB	AA	NN	NN	AA	BB	AA	AA	BB	AA	NN	AA	BB	AA	BB	NN	NN	BB	AA	NN	BB	NN	NN	NN	BB	AA	NN	BB	BB	BB	BB	BB	NN	NN	AA	BB	NN	AA	AA	NN	NN	NN	BB	BB	NN	AA	AA
Ra_c2322_174	AA	AA	AA	AA	AA	AA	AA	AA	AA	AA	AA	NN	AA	AA	BB	AA	AA	AA	AA	AA	BB	AA	BB	NN	AA	AA	AA	AA	AA	AA	AA	BB	BB	AA	AA	AA	AA	AA	AA	AA	AA	AA	BB	BB	AA	AA	AA	BB	AA
Ra_c26970_1740	AA	AA	AA	AA	AA	AA	AA	AA	AA	AA	AA	NN	AA	AA	BB	AA	AA	AA	AA	AA	BB	AA	BB	NN	AA	AA	AA	AA	AA	AA	AA	BB	BB	AA	AA	AA	AA	AA	AA	AA	AA	AA	BB	BB	AA	AA	AA	BB	AA
RFL_Contig5334_831	NN	AA	AA	BB	AA	NN	BB	BB	BB	BB	BB	NN	BB	AA	AA	AA	BB	BB	BB	BB	BB	BB	AA	BB	NN	BB	BB	AA	AA	BB	AA	BB	BB	BB	BB	BB	AA	BB	BB	AA	AA	AA	BB	BB	BB	BB	AA	AA	AA
wsnp_CAP11_c29_68486	BB	AA	BB	AA	AA	AA	AA	AA	AA	BB	AA	NN	AA	BB	BB	BB	AA	AA	AA	AA	AA	AA	BB	AA	NN	NN	AA	BB	AA	AA	BB	NN	AA	AA	AA	AA	AA	AA	AA	BB	AA	AA	AA	AA	AA	AA	NN	AA	BB
wsnp_JD_c6544_7697235	BB	NN	BB	BB	AA	AA	BB	BB	BB	BB	AA	NN	BB	BB	BB	AA	AA	BB	NN	AA	BB	AA	BB	BB	AA	NN	AA	BB	AA	BB	AA	NN	BB	BB	BB	BB	AA	AA	BB	BB	AA	AA	BB	BB	BB	BB	NN	BB	AA
wsnp_Ku_c10239_16988077	BB	AB	AB	BB	BB	BB	BB	BB	AB	BB	AB	BB	AB	BB	AB	BB	BB	BB	AB	AB	AB	BB	AB	BB	AB	AB	AB	AB	AB	AB	AB	AA	BB	BB	AB	AB	BB	AB	BB	AB	AB	BB	BB	BB	AB	BB	AB	AB	AB
wsnp_Ex_c6563_11378565	AA	AA	AA	AA	AA	AB	AB	AA	AA	AB	AB	AA	AB	AA	AB	AA	AB	AA	AA	AA	AB	AA	AA	AA	AB	AA	BB	AB	AA	AB	AA	AB	AA	AA	AB	AA	AB	AB	AA	AA	AB	AB	AB	AA	AB	AA	AA	AA	AA
BS00062759_51	BB	AA	AA	AA	AA	BB	BB	BB	BB	BB	BB	BB	AA	AA	BB	AA	AA	BB	BB	AA	BB	AA	AA	NN	AA	BB	BB	AA	BB	BB	AA	AA	AA	AA	AA	AA	BB	AA	BB	AA	BB	BB	BB	BB	BB	AA	BB	BB	AA
BS00065325_51	AA	NN	AA	AA	BB	BB	AA	AA	AA	AA	BB	NN	AA	AA	AA	BB	BB	AA	NN	BB	AA	BB	AA	AA	BB	NN	BB	AA	BB	AA	BB	AA	AA	AA	AA	AA	AA	BB	AA	AA	AA	AA	AA	AA	AA	AA	NN	AA	AA
BS00103478_51	BB	BB	BB	AA	NN	AA	AA	AA	AA	AA	BB	AA	BB	AA	BB	AA	AA	AA	NN	BB	BB	AA	BB	AA	AA	NN	BB	BB	NN	BB	AA	NN	AA	AA	AA	AA	BB	AA	AA	BB	BB	AA	BB	AA	AA	AA	NN	AA	AA
Ex_c4876_1221	AA	BB	BB	AA	AA	AA	AA	AA	AA	AA	BB	BB	AA	AA	AA	AA	AA	AA	AA	BB	AA	AA	AA	AA	AA	NN	BB	AA	AA	AA	AA	BB	AA	AA	AA	AA	AA	AA	AA	AA	AA	AA	AA	AA	AA	AA	AA	AA	NN
Ex_c80400_458	BB	BB	AA	AA	BB	BB	AA	AA	BB	AA	BB	AA	BB	BB	BB	AA	BB	BB	AA	BB	BB	BB	AA	BB	BB	BB	BB	BB	AA	BB	AA	AA	BB	BB	BB	AA	AA	BB	BB	BB	AA	BB	BB	AA	AA	BB	BB	AA	BB
Excalibur_c1936_1072	AA	AA	AA	BB	AA	BB	BB	BB	BB	AA	BB	NN	BB	AA	BB	AA	AA	BB	NN	BB	BB	BB	AA	BB	AA	NN	BB	AA	AA	BB	AA	NN	AA	AA	BB	AA	BB	AA	BB	AA	BB	BB	BB	BB	BB	AA	NN	BB	BB
GENE-3454_74	BB	NN	BB	BB	AA	AA	BB	BB	BB	BB	AA	NN	BB	BB	BB	AA	AA	BB	NN	AA	BB	AA	BB	BB	AA	NN	AA	BB	AA	BB	AA	NN	BB	BB	BB	BB	AA	AA	BB	BB	AA	AA	BB	BB	BB	BB	NN	BB	AA
Ra_c64515_242	NN	NN	BB	BB	AA	AA	BB	BB	BB	BB	AA	NN	BB	BB	BB	AA	AA	BB	AA	AA	BB	AA	BB	BB	AA	NN	AA	BB	AA	BB	AA	AA	BB	BB	BB	BB	AA	AA	BB	BB	AA	AA	BB	BB	BB	BB	AA	BB	AA
RAC875_c29059_648	BB	BB	BB	AA	BB	BB	AA	AA	BB	BB	AA	AA	BB	BB	BB	AA	BB	BB	NN	BB	AA	BB	BB	BB	BB	BB	BB	BB	NN	AA	BB	NN	AA	BB	AA	BB	BB	NN	AA	BB	BB	BB	AA	AA	BB	NN	BB	BB	BB
wsnp_Ex_c1997_3756118	BB	NN	BB	BB	AA	AA	BB	BB	BB	BB	AA	NN	BB	BB	BB	AA	AA	BB	NN	AA	BB	AA	BB	BB	AA	NN	AA	BB	AA	BB	AA	NN	BB	BB	BB	BB	AA	AA	BB	BB	AA	AA	BB	BB	BB	BB	NN	BB	AA
wsnp_Ex_c572_1138503	AA	AA	AA	AA	AA	NN	AA	AA	AA	AA	BB	BB	AA	AA	BB	AA	AA	AA	AA	AA	AA	AA	AA	BB	NN	AA	AA	BB	AA	AA	AA	BB	BB	BB	AA	AA	AA	AA	AA	BB	AA	AA	BB	BB	AA	BB	AA	BB	AA
BS00070951_51	AB	BB	BB	BB	AA	BB	AB	AB	BB	AB	BB	BB	AB	AA	AA	BB	BB	BB	BB	AA	AB	BB	BB	AA	BB	NN	BB	AA	NN	BB	BB	AB	BB	BB	AB	AB	BB	BB	BB	AA	BB	AA	BB	BB	BB	BB	BB	BB	BB
BS00083340_51	BB	BB	AA	AA	BB	BB	BB	AA	BB	BB	BB	AA	BB	AA	AA	BB	AA	BB	BB	AA	BB	BB	BB	BB	AA	BB	BB	AA	AA	BB	AA	AA	AA	AA	BB	BB	BB	AA	BB	AA	BB	BB	BB	BB	BB	AA	BB	AA	AA
Kukri_c46010_146	BB	AA	AA	BB	AA	AA	BB	AA	BB	BB	AA	AA	BB	AA	AA	AA	AA	BB	NN	AA	NN	AA	BB	AA	AA	AA	AA	AA	AA	AA	AA	BB	AA	AA	BB	BB	BB	AA	AA	AA	BB	BB	AA	AA	AA	AA	BB	AA	AA
RAC875_c12348_720	NN	NN	NN	AA	NN	NN	AA	AA	AA	AA	AA	NN	AA	BB	BB	NN	AA	AA	AA	AA	AA	AA	BB	AA	NN	AA	AA	BB	NN	AA	BB	NN	AA	AA	AA	AA	BB	AA	AA	BB	BB	BB	AA	AA	AA	AA	NN	NN	NN
Tdurum_contig83247_74	AA	AA	AA	BB	AA	AA	BB	BB	BB	AA	BB	BB	BB	AA	AA	BB	AA	BB	BB	AA	BB	BB	AA	BB	AA	AA	AA	BB	AA	BB	AA	AA	AA	AA	BB	AA	BB	AA	AA	BB	AA	BB	BB	BB	BB	AA	BB	BB	AA
wsnp_Ex_c31983_40709607	BB	AA	AA	BB	AA	AA	BB	AA	BB	BB	AA	NN	BB	AA	AA	NN	AA	BB	NN	AA	NN	AA	BB	AA	NN	NN	AA	AA	AA	AA	AA	BB	AA	AA	BB	BB	BB	AA	AA	AA	BB	BB	AA	AA	AA	AA	BB	AA	AA
wsnp_Ex_c31983_40709866	BB	AA	AA	BB	NN	NN	BB	AA	BB	BB	NN	NN	BB	AA	AA	NN	AA	BB	NN	AA	NN	NN	BB	NN	NN	NN	NN	AA	AA	NN	AA	BB	AA	AA	BB	BB	BB	AA	NN	AA	BB	BB	NN	NN	NN	AA	BB	AA	AA
wsnp_Ex_c3887_7051325	BB	BB	BB	AA	BB	BB	AA	AA	NN	BB	AA	AA	BB	BB	BB	AA	BB	BB	NN	BB	AA	BB	BB	BB	BB	NN	BB	BB	AA	AA	BB	BB	AA	BB	AA	BB	BB	BB	AA	BB	BB	BB	BB	AA	BB	BB	NN	BB	BB
wsnp_Ex_c7965_13520238	BB	BB	BB	AA	BB	AA	AA	AA	AA	AA	BB	AA	BB	AA	BB	AA	AA	AA	NN	BB	BB	AA	BB	AA	AA	NN	BB	BB	NN	BB	AA	NN	AA	AA	AA	AA	BB	AA	AA	BB	BB	AA	BB	AA	AA	AA	NN	AA	AA
wsnp_JD_c6664_7807201	AA	NN	AA	BB	AA	BB	BB	BB	BB	AA	BB	BB	BB	AA	BB	AA	AA	BB	NN	AA	BB	BB	AA	BB	NN	BB	BB	BB	NN	BB	AA	NN	AA	AA	BB	BB	BB	AA	BB	BB	BB	BB	BB	BB	BB	AA	BB	BB	BB
wsnp_Ku_c30921_40705731	AA	AA	AA	AA	AA	AA	AA	AA	AA	AA	AA	NN	AA	AA	BB	AA	AA	AA	AA	AA	BB	AA	BB	BB	AA	AA	AA	AA	AA	AA	AA	BB	BB	AA	AA	AA	AA	AA	AA	AA	AA	AA	BB	BB	AA	AA	AA	BB	AA
RAC875_c42700_264	BB	AB	BB	AB	AB	AB	BB	AB	NN	AB	AB	BB	AB	AB	AB	AB	AB	AB	AB	BB	AB	BB	AB	AB	AB	NN	AB	BB	NN	AB	BB	AB	AB	AB	AB	AB	AB	AB	AB	BB	AB	AB	AB	AB	AB	AB	NN	AB	AB
BS00110877_51	BB	AA	AA	AA	AA	BB	BB	AA	BB	BB	NN	BB	NN	AA	BB	AA	BB	AA	NN	BB	BB	BB	AA	AA	NN	BB	BB	BB	BB	AA	AA	BB	BB	BB	AA	BB	BB	BB	BB	BB	BB	NN	NN	BB	BB	BB	NN	AA	NN
RAC875_rep_c105766_652	NN	AA	AA	BB	AA	NN	BB	BB	BB	BB	BB	NN	BB	AA	AA	AA	BB	BB	BB	BB	BB	BB	AA	BB	NN	BB	BB	AA	AA	BB	AA	BB	BB	BB	BB	BB	AA	BB	BB	AA	AA	AA	BB	BB	BB	BB	NN	AA	AA
BobWhite_c20902_177	BB	AA	BB	AA	BB	BB	AA	BB	BB	BB	BB	BB	AA	AA	BB	BB	BB	AA	BB	AA	AA	BB	BB	AA	BB	AA	BB	AA	AA	BB	BB	AA	BB	BB	BB	BB	BB	BB	AA	AA	BB	AA	AA	AA	AA	BB	AA	AA	AA
RAC875_rep_c71921_672	BB	BB	BB	AA	BB	BB	AA	AA	NN	BB	AA	AA	BB	BB	BB	AA	BB	BB	AA	BB	AA	BB	BB	BB	BB	NN	BB	BB	AA	AA	BB	BB	AA	BB	AA	BB	BB	BB	AA	BB	BB	BB	BB	AA	BB	BB	NN	BB	BB
wsnp_Ex_c1997_3757496	BB	BB	BB	BB	AA	AA	BB	BB	BB	BB	AA	BB	BB	BB	BB	AA	AA	BB	AA	AA	BB	AA	BB	BB	AA	AA	AA	BB	AA	BB	AA	AA	BB	BB	BB	BB	AA	AA	BB	BB	AA	AA	BB	BB	BB	BB	AA	BB	AA
wsnp_Ex_c5060_8985678	AA	AA	BB	AA	BB	AA	AA	AA	NN	AA	BB	NN	AA	BB	AA	AA	BB	AA	NN	BB	BB	BB	BB	NN	NN	NN	BB	BB	BB	BB	BB	BB	BB	AA	AA	BB	AA	BB	BB	BB	AA	BB	BB	BB	BB	AA	NN	AA	NN
wsnp_Ex_rep_c102067_87313597	NN	AA	AA	BB	AA	BB	BB	BB	BB	BB	BB	NN	BB	AA	AA	AA	BB	BB	BB	BB	BB	BB	AA	BB	NN	BB	BB	AA	AA	BB	AA	BB	BB	BB	BB	BB	AA	BB	BB	AA	AA	AA	BB	BB	BB	BB	AA	AA	AA
Jagger_c6846_109	BB	AB	BB	AB	BB	BB	BB	AB	BB	BB	BB	AB	AB	AB	BB	BB	BB	BB	BB	AB	BB	AB	BB	AB	BB	AB	AB	AB	AB	BB	AB	BB	BB	BB	BB	BB	BB	BB	AB	AB	BB	BB	BB	AB	AB	BB	AB	AB	BB
Tdurum_contig98378_452	BB	BB	AA	BB	NN	NN	BB	BB	AA	AA	AB	AA	AB	AA	AA	BB	BB	AB	NN	BB	AA	AB	BB	AB	BB	BB	AB	AA	AA	AB	AA	NN	BB	BB	AB	AB	AA	BB	AB	AA	AA	AB	AB	AB	AB	BB	NN	BB	BB
Kukri_c3888_1478	AB	BB	AB	BB	AA	AA	AA	BB	AA	AA	AA	BB	BB	BB	AA	BB	BB	BB	BB	AA	AA	AA	AA	BB	BB	AA	BB	BB	BB	AA	BB	AB	BB	BB	BB	BB	AA	BB	BB	BB	AA	AA	BB	BB	BB	BB	AA	AA	BB
BobWhite_c96_170	AA	AA	BB	AA	BB	AA	AA	AA	NN	AA	BB	NN	AA	BB	AA	AA	BB	AA	NN	BB	BB	BB	BB	BB	NN	NN	BB	BB	BB	BB	BB	BB	BB	AA	AA	BB	AA	BB	BB	BB	AA	BB	BB	BB	BB	AA	NN	AA	NN
BS00021780_51	BB	BB	BB	AA	BB	BB	AA	AA	NN	BB	AA	AA	BB	BB	BB	AA	BB	BB	AA	BB	AA	BB	BB	BB	BB	NN	BB	BB	AA	AA	BB	BB	AA	BB	AA	BB	BB	BB	AA	BB	BB	BB	BB	AA	BB	BB	NN	BB	BB
BS00065750_51	BB	AA	BB	AA	BB	AA	BB	AA	BB	BB	BB	BB	AA	BB	BB	BB	BB	AA	AA	AA	AA	BB	BB	BB	BB	AA	AA	BB	BB	BB	AA	BB	BB	BB	BB	BB	AA	BB	BB	BB	AA	BB	AA	BB	AA	BB	AA	AA	AA
BS00067170_51	AA	BB	AA	AA	BB	NN	NN	BB	BB	AA	BB	NN	AA	BB	BB	NN	AA	NN	BB	BB	BB	AA	AA	BB	BB	BB	NN	BB	BB	BB	AA	BB	AA	AA	AA	AA	NN	AA	BB	BB	NN	BB	BB	BB	BB	AA	BB	NN	AA
BS00085366_51	BB	NN	NN	BB	NN	BB	BB	BB	BB	BB	BB	BB	BB	AA	AA	NN	BB	BB	BB	BB	BB	BB	AA	BB	BB	BB	BB	AA	NN	BB	AA	AA	BB	BB	BB	BB	AA	BB	BB	AA	AA	AA	BB	BB	BB	BB	NN	NN	NN
GENE-0507_285	AA	AA	BB	AA	BB	AA	AA	AA	AA	AA	AA	AA	AA	BB	BB	BB	AA	AA	AA	AA	AA	BB	AA	AA	AA	AA	AA	BB	BB	AA	BB	NN	AA	AA	AA	AA	AA	AA	BB	BB	AA	AA	BB	BB	AA	AA	AA	AA	BB
IACX11001	AA	BB	BB	AA	AA	AA	AA	AA	AA	AA	BB	BB	AA	AA	AA	AA	AA	AA	AA	BB	AA	AA	AA	AA	AA	BB	BB	AA	AA	AA	AA	NN	AA	AA	AA	AA	AA	AA	AA	AA	AA	AA	AA	AA	AA	AA	AA	AA	NN
RAC875_c43643_176	BB	AA	BB	BB	NN	NN	BB	AA	BB	BB	AA	AA	BB	BB	AA	AA	AA	BB	NN	AA	BB	AA	AA	NN	NN	NN	AA	AA	AA	AA	BB	BB	AA	AA	BB	AA	AA	AA	BB	AA	AA	BB	AA	AA	AA	AA	BB	AA	BB
wsnp_Ex_c52086_55808126	NN	BB	BB	AA	BB	BB	AA	AA	BB	BB	AA	AA	BB	BB	BB	AA	BB	BB	NN	BB	AA	BB	BB	BB	BB	BB	BB	BB	NN	AA	BB	BB	AA	BB	AA	BB	BB	BB	AA	BB	BB	BB	AA	AA	BB	BB	BB	BB	BB
wsnp_Ex_rep_c67474_66076379	BB	BB	BB	AA	BB	BB	AA	AA	AA	BB	AA	AA	BB	BB	BB	AA	BB	BB	AA	BB	AA	BB	BB	BB	BB	NN	BB	BB	AA	AA	BB	BB	AA	BB	AA	BB	BB	BB	AA	BB	BB	BB	BB	AA	BB	BB	AA	BB	BB
wsnp_Ra_c19637_28840370	BB	AA	BB	AA	BB	BB	AA	AA	AA	BB	AA	NN	AA	AA	BB	AA	BB	AA	NN	BB	AA	AA	BB	AA	BB	BB	BB	AA	BB	AA	BB	BB	BB	BB	AA	BB	BB	BB	BB	AA	BB	AA	AA	AA	AA	BB	BB	BB	BB
wsnp_Ra_c2895_5488879	AA	AA	AA	AA	AA	AA	AA	AA	AA	AA	BB	BB	AA	AA	AA	AA	AA	AA	AA	AA	AA	AA	AA	BB	NN	AA	AA	BB	AA	AA	AA	AA	BB	BB	AA	AA	AA	AA	AA	BB	AA	AA	BB	BB	AA	BB	AA	BB	AA
BS00064638_51	AA	BB	AA	AA	NN	BB	AA	AA	NN	AA	BB	NN	AA	AA	BB	NN	BB	AA	NN	BB	AA	BB	BB	NN	NN	NN	BB	BB	BB	AA	BB	BB	BB	AA	AA	AA	BB	BB	BB	BB	BB	AA	AA	BB	BB	BB	NN	BB	AA
BS00064679_51	AA	AA	AA	AA	AA	NN	AA	AA	AA	AA	AA	NN	AA	AA	AA	AA	AA	AA	AA	AA	AA	AA	BB	AA	AA	AA	AA	AA	AA	AA	AA	BB	AA	AA	AA	AA	AA	AA	AA	AA	AA	AA	AA	AA	AA	AA	AA	BB	AA
RFL_Contig399_1148	AA	BB	AA	AB	NN	BB	AB	AB	AB	AA	AB	AB	AB	AA	AA	BB	AA	AB	BB	BB	AB	AB	AA	AB	NN	NN	BB	AA	BB	AB	AA	BB	BB	AA	AB	BB	BB	AA	BB	AA	BB	AB	AB	AB	AB	AA	NN	BB	AA
BobWhite_c6046_304	BB	AA	AA	BB	AA	BB	BB	BB	BB	AA	BB	AA	BB	AA	BB	AA	BB	BB	BB	BB	BB	BB	AA	BB	AA	BB	BB	BB	BB	BB	AA	AA	AA	BB	BB	AA	BB	BB	BB	BB	BB	AA	BB	BB	BB	BB	AA	AA	BB
Excalibur_c8396_396	AA	BB	NN	NN	BB	BB	AA	AA	AA	AA	BB	AA	AA	AA	BB	AA	BB	AA	AA	BB	BB	NN	BB	AA	BB	BB	BB	BB	BB	AA	BB	AA	AA	AA	AA	AA	BB	BB	AA	BB	BB	BB	BB	AA	BB	AA	BB	AA	BB
Ku_c809_2419	BB	BB	BB	BB	AA	AA	BB	BB	BB	BB	AA	BB	BB	BB	BB	AA	AA	BB	BB	AA	BB	AA	BB	BB	AA	AA	AA	BB	AA	BB	AA	AA	BB	BB	BB	BB	AA	AA	BB	BB	AA	AA	BB	BB	BB	BB	BB	BB	AA
Ra_c364_50	AA	BB	AA	BB	AA	AA	BB	BB	BB	AA	BB	BB	BB	AA	BB	AA	AA	BB	BB	AA	BB	BB	AA	BB	AA	AA	AA	AA	AA	BB	AA	NN	AA	AA	BB	AA	AA	AA	AA	AA	AA	BB	BB	BB	BB	AA	AA	AA	AA
wsnp_Ex_c1997_3757721	BB	BB	BB	BB	AA	AA	BB	BB	BB	BB	AA	BB	BB	BB	BB	AA	AA	BB	BB	AA	BB	AA	BB	BB	AA	BB	AA	BB	AA	BB	AA	NN	BB	BB	BB	BB	AA	AA	BB	BB	AA	AA	BB	BB	BB	BB	BB	BB	AA
Tdurum_contig42479_3800	AA	BB	BB	AA	NN	AA	AA	AA	AA	AA	AB	BB	NN	AA	BB	AA	AA	AA	NN	BB	AA	AA	AA	AA	AA	BB	AB	NN	AA	NN	AA	BB	AA	AA	AA	AA	NN	AA	AA	NN	NN	AA	NN	AA	AA	AA	AA	AA	NN
Excalibur_c97157_65	NN	NN	AA	BB	AA	BB	BB	BB	BB	BB	BB	NN	BB	AA	BB	AA	AA	BB	BB	BB	BB	BB	NN	BB	NN	BB	BB	BB	BB	BB	AA	BB	AA	BB	BB	AA	BB	AA	BB	BB	BB	AA	BB	BB	BB	BB	NN	AA	BB
IAAV130	BB	AA	NN	BB	NN	BB	BB	BB	BB	BB	BB	BB	BB	AA	AA	NN	BB	BB	BB	BB	BB	BB	AA	BB	NN	BB	BB	AA	BB	BB	AA	NN	BB	BB	BB	BB	AA	BB	BB	AA	AA	AA	BB	BB	BB	BB	NN	AA	NN
RAC875_c8245_272	NN	AA	BB	AA	NN	AA	BB	BB	NN	BB	BB	NN	AA	AA	BB	AA	AA	AA	AA	BB	AA	BB	BB	AA	AA	NN	BB	AA	AA	AA	BB	BB	AA	AA	AA	AA	AA	AA	AA	AA	AA	AA	AA	AA	AA	AA	NN	AA	AA
RFL_Contig3683_1784	AA	AA	BB	BB	AA	AA	BB	BB	BB	AA	BB	NN	BB	BB	BB	AA	BB	BB	BB	BB	BB	BB	BB	BB	AA	AA	AA	BB	AA	BB	BB	BB	BB	BB	BB	BB	AA	BB	AA	BB	AA	BB	BB	BB	BB	BB	NN	AA	AA
TA003955-1138	AA	NN	AA	AA	BB	BB	AA	AA	NN	AA	BB	BB	AA	AA	BB	NN	BB	AA	NN	BB	AA	AA	BB	BB	BB	NN	BB	BB	BB	AA	BB	NN	BB	AA	AA	AA	BB	BB	BB	BB	BB	AA	BB	BB	BB	BB	NN	AA	AA
Tdurum_contig60210_371	AA	AA	BB	BB	AA	AA	BB	BB	BB	AA	BB	BB	BB	BB	BB	AA	BB	BB	BB	BB	BB	BB	BB	BB	AA	AA	AA	BB	AA	BB	BB	AA	BB	BB	BB	BB	AA	BB	AA	BB	AA	BB	BB	BB	BB	BB	AA	AA	AA
wsnp_Ra_c33025_41968284	BB	AA	BB	BB	AA	AA	BB	BB	BB	BB	AA	AA	BB	BB	BB	AA	AA	BB	AA	AA	BB	AA	BB	BB	AA	AA	AA	BB	AA	BB	AA	BB	BB	BB	BB	AA	AA	AA	BB	BB	AA	BB	BB	BB	BB	BB	AA	BB	BB
BS00069145_51	AB	BB	BB	BB	AA	BB	AB	BB	BB	AB	BB	BB	AB	BB	BB	BB	BB	BB	BB	AA	BB	AA	BB	BB	AA	BB	BB	BB	AA	BB	AA	AB	AA	BB	AB	AA	AB	AA	AA	BB	AB	BB	BB	AA	BB	BB	BB	BB	AB
BobWhite_c18184_107	AA	BB	BB	BB	BB	BB	AA	BB	AA	AA	AA	AA	AA	BB	AA	AA	BB	BB	AA	BB	BB	BB	BB	AA	BB	BB	NN	BB	BB	AA	BB	NN	AA	AA	AA	AA	BB	BB	AA	BB	BB	BB	BB	AA	BB	AA	BB	AA	AA
CAP12_c1906_217	AA	NN	AA	AA	BB	BB	AA	AA	NN	AA	BB	BB	AA	AA	BB	NN	BB	AA	NN	BB	AA	AA	BB	BB	BB	NN	BB	BB	BB	AA	BB	NN	BB	AA	AA	AA	BB	BB	BB	BB	BB	AA	BB	BB	BB	BB	BB	AA	AA
Excalibur_s107771_77	AA	AA	AA	AA	AA	AA	AA	AA	AA	AA	AA	AA	AA	AA	AA	AA	AA	AA	AA	AA	AA	AA	BB	AA	AA	AA	AA	AA	AA	AA	AA	BB	AA	AA	AA	AA	AA	AA	AA	AA	AA	AA	AA	AA	AA	AA	AA	BB	AA
Kukri_c3150_341	AA	AA	AA	AA	AA	BB	AA	BB	AA	AA	AA	AA	AA	AA	AA	NN	BB	AA	AA	BB	AA	AA	AA	AA	NN	AA	BB	AA	AA	AA	AA	BB	AA	BB	AA	BB	AA	BB	AA	AA	AA	AA	AA	AA	AA	BB	AA	AA	AA
Ra_c1311_1360	BB	BB	BB	BB	BB	BB	BB	BB	AA	BB	BB	AA	BB	BB	AA	AA	BB	BB	BB	BB	BB	BB	AA	AA	BB	BB	BB	AA	BB	BB	BB	AA	AA	BB	BB	AA	AA	BB	AA	AA	AA	BB	AA	AA	AA	AA	AA	BB	BB
Ra_c2029_3163	BB	BB	BB	AA	BB	BB	AA	AA	AA	BB	BB	BB	AA	AA	BB	BB	AA	AA	BB	AA	AA	NN	BB	BB	AA	AA	BB	AA	AA	BB	BB	AA	AA	AA	BB	BB	BB	AA	AA	AA	BB	AA	AA	AA	AA	AA	BB	AA	AA
RAC875_c39721_709	AA	BB	BB	AA	AB	AB	AA	AA	AA	AA	AB	AA	AA	BB	AA	AA	AA	AA	AA	AA	AA	AA	BB	AA	AA	AA	AA	AA	AB	AB	BB	NN	AA	AB	AA	AA	BB	AA	AA	AA	BB	AA	AA	AA	AA	AA	BB	BB	AB
BS00086680_51	BB	BB	BB	BB	BB	BB	BB	BB	BB	BB	AA	AA	BB	BB	AA	NN	BB	BB	BB	BB	BB	BB	AA	AA	BB	BB	BB	AA	NN	BB	BB	AA	AA	BB	BB	BB	BB	BB	BB	AA	BB	BB	AA	AA	BB	BB	BB	AA	NN
Excalibur_c47013_1503	BB	AA	AA	BB	AA	BB	BB	BB	BB	BB	BB	BB	BB	AA	BB	AA	AA	BB	BB	BB	BB	BB	AA	BB	AA	BB	BB	BB	BB	BB	AA	AA	AA	BB	BB	AA	BB	AA	BB	BB	BB	AA	BB	BB	BB	BB	AA	AA	BB
Jagger_c5111_190	BB	BB	AA	BB	AA	BB	BB	BB	BB	BB	AA	BB	BB	BB	AA	AA	AA	BB	AA	AA	AA	AA	AA	BB	AA	AA	AA	AA	AA	BB	AA	BB	BB	BB	BB	BB	BB	AA	BB	NN	BB	AA	AA	BB	AA	BB	AA	BB	AA
Kukri_c30322_414	AA	NN	AA	AA	BB	BB	AA	AA	NN	AA	BB	BB	AA	AA	BB	NN	BB	AA	NN	BB	AA	AA	BB	BB	BB	NN	BB	BB	BB	AA	BB	NN	BB	AA	AA	AA	BB	BB	BB	BB	BB	AA	BB	BB	BB	BB	BB	AA	NN
RFL_Contig1118_1073	AA	AA	AA	BB	BB	BB	AA	BB	AA	AA	AA	NN	BB	BB	AA	BB	BB	AA	BB	AA	BB	AA	BB	BB	BB	AA	AA	BB	BB	BB	BB	BB	BB	BB	BB	BB	BB	BB	BB	BB	BB	BB	BB	BB	BB	BB	BB	AA	NN
Tdurum_contig51167_810	AA	AA	AA	AA	AA	NN	AA	AA	AA	AA	AA	AA	AA	AA	AA	NN	AA	AA	AA	BB	AA	AA	BB	AA	NN	NN	BB	AA	AA	AA	AA	BB	AA	AA	AA	AA	BB	AA	BB	AA	BB	AA	AA	AA	AA	AA	AA	BB	BB
Tdurum_contig8382_300	BB	AA	AA	BB	BB	AA	BB	AA	BB	BB	AA	NN	BB	BB	AA	BB	AA	BB	NN	AA	AA	BB	BB	AA	NN	NN	AA	BB	NN	AA	AA	AA	AA	AA	BB	BB	BB	AA	AA	BB	BB	BB	AA	AA	AA	AA	BB	AA	NN
wsnp_Ex_c5323_9409407	BB	AA	BB	AA	NN	AA	BB	BB	AA	BB	BB	NN	AA	AA	BB	AA	AA	AA	AA	BB	AA	BB	BB	AA	AA	NN	BB	AA	AA	AA	BB	BB	AA	AA	AA	AA	AA	AA	AA	AA	AA	AA	AA	AA	AA	AA	AA	AA	AA
Excalibur_c9509_1180	BB	AA	BB	AA	NN	AA	BB	AA	NN	AA	AA	BB	BB	BB	AA	AA	AA	BB	AA	AB	BB	BB	AA	BB	AA	BB	AA	BB	BB	AA	BB	AA	AA	AA	AA	AA	AA	AA	NN	BB	AA	BB	BB	BB	BB	AA	NN	AA	BB
BS00036104_51	BB	AA	AA	BB	NN	BB	BB	BB	BB	BB	BB	NN	BB	AA	AA	AA	BB	BB	BB	BB	BB	BB	AA	BB	NN	BB	BB	AA	AA	BB	AA	BB	BB	BB	BB	BB	BB	BB	BB	AA	BB	BB	BB	BB	BB	BB	NN	AA	AA
IAAV6100	AA	AA	BB	BB	BB	BB	BB	BB	NN	AA	AA	NN	BB	BB	AA	AA	BB	BB	NN	BB	AA	BB	BB	NN	BB	BB	BB	BB	NN	AA	BB	BB	BB	BB	BB	BB	BB	BB	BB	BB	BB	BB	AA	AA	AA	BB	BB	BB	BB
Kukri_c17412_1249	AA	AA	BB	BB	BB	BB	BB	BB	AA	AA	AA	AA	BB	BB	AA	AA	BB	BB	AA	BB	AA	BB	BB	BB	BB	BB	BB	BB	AA	AA	BB	BB	BB	BB	BB	BB	BB	BB	BB	BB	BB	BB	AA	AA	AA	BB	BB	BB	BB
RAC875_c31419_80	AA	BB	AA	AA	NN	BB	AA	BB	AA	AA	BB	BB	AA	AA	BB	BB	BB	AA	NN	BB	AA	BB	BB	BB	NN	NN	BB	BB	BB	BB	AA	BB	BB	BB	AA	BB	BB	BB	AA	BB	BB	AA	BB	BB	BB	BB	NN	BB	AA
wsnp_Ex_c36911_44767554	AA	NN	BB	BB	BB	BB	BB	BB	NN	AA	AA	NN	BB	BB	AA	AA	BB	BB	NN	BB	AA	BB	BB	NN	BB	BB	BB	BB	NN	AA	BB	BB	BB	BB	BB	BB	BB	BB	BB	BB	BB	BB	AA	AA	AA	BB	BB	BB	BB
wsnp_Ex_c6476_11246531	AA	BB	BB	BB	BB	BB	BB	BB	AA	AA	BB	AA	BB	BB	BB	AA	BB	BB	NN	BB	AA	BB	BB	NN	BB	BB	BB	BB	AA	AA	BB	BB	BB	BB	BB	AA	BB	BB	AA	BB	BB	BB	AA	AA	AA	BB	BB	BB	BB
wsnp_Ex_rep_c103474_88421290	AA	NN	BB	BB	BB	BB	BB	BB	NN	AA	AA	NN	BB	BB	AA	AA	BB	BB	NN	BB	AA	BB	BB	NN	BB	BB	BB	BB	NN	AA	BB	BB	BB	BB	BB	BB	BB	BB	BB	BB	BB	BB	AA	AA	AA	BB	BB	BB	BB
wsnp_Ex_rep_c66872_65273203	AA	AA	BB	BB	BB	BB	BB	BB	AA	AA	AA	AA	BB	BB	AA	AA	BB	BB	AA	BB	AA	BB	BB	NN	BB	BB	BB	BB	BB	AA	BB	BB	BB	BB	BB	BB	BB	BB	BB	BB	BB	BB	AA	AA	AA	BB	BB	BB	BB
wsnp_JD_rep_c49006_33254974	AA	AA	BB	AA	AA	NN	AA	AA	AA	AA	AA	AA	AA	AA	BB	NN	BB	AA	AA	NN	AA	AA	BB	AA	BB	BB	BB	AA	AA	AA	NN	BB	BB	BB	AA	BB	BB	BB	BB	AA	BB	AA	AA	AA	AA	BB	NN	BB	BB
Tdurum_contig35757_161	AB	BB	AB	BB	AB	BB	AB	BB	AB	BB	NN	AB	AB	AB	BB	BB	BB	AB	AB	AB	AB	AB	NN	AB	BB	AB	BB	AB	AB	NN	AB	BB	BB	BB	BB	BB	NN	BB	AB	AB	AB	AB	AB	AB	NN	BB	AB	BB	AB
Ra_c39042_935	AA	BB	AA	BB	AA	BB	BB	AA	BB	BB	BB	NN	BB	AA	BB	AA	AA	BB	BB	BB	AA	AA	NN	AA	AA	BB	BB	BB	AA	BB	AA	AA	AA	AA	BB	BB	BB	AA	BB	BB	BB	BB	AA	AA	AA	AA	BB	BB	BB
BobWhite_c66315_505	BB	BB	BB	AA	BB	BB	BB	AA	NN	BB	AA	AA	BB	BB	BB	AA	BB	BB	NN	BB	AA	BB	BB	BB	BB	BB	BB	BB	NN	AA	BB	BB	AA	BB	AA	BB	BB	BB	AA	BB	BB	BB	BB	AA	NN	BB	NN	BB	BB
BS00011810_51	AA	AA	AA	AA	BB	AA	AA	AA	AA	AA	BB	BB	BB	BB	AA	AA	BB	BB	AA	BB	BB	AA	BB	BB	BB	BB	AA	BB	BB	BB	BB	NN	AA	BB	AA	AA	BB	BB	BB	BB	BB	BB	BB	BB	BB	AA	BB	AA	BB
BS00026777_51	AA	AA	AA	AA	AA	AA	AA	AA	AA	AA	AA	BB	AA	AA	AA	AA	AA	AA	AA	AA	AA	AA	BB	AA	AA	AA	AA	AA	AA	AA	AA	BB	AA	AA	AA	AA	AA	AA	AA	AA	AA	AA	AA	AA	AA	AA	AA	BB	AA
BS00033749_51	AA	NN	AA	BB	NN	BB	AA	BB	AA	BB	NN	AA	AA	AA	BB	NN	BB	AA	NN	AA	AA	AA	NN	AA	BB	AA	BB	AA	AA	NN	AA	NN	BB	BB	BB	BB	NN	BB	AA	AA	NN	AA	AA	AA	AA	BB	NN	BB	AA
IACX1465	BB	AA	AA	BB	BB	AA	BB	AA	BB	BB	AA	AA	BB	BB	AA	AA	AA	BB	BB	AA	BB	BB	BB	AA	BB	BB	AA	BB	BB	AA	AA	BB	AA	AA	BB	BB	BB	AA	AA	BB	BB	BB	AA	AA	AA	AA	BB	AA	AA
Kukri_c12534_559	AA	AA	BB	AA	BB	BB	AA	BB	AA	AA	BB	AA	AA	AA	BB	AA	AA	AA	AA	BB	BB	AA	BB	BB	BB	AA	BB	AA	AA	AA	BB	NN	BB	BB	AA	AA	AA	BB	AA	AA	AA	AA	BB	AA	BB	BB	AA	AA	AA
Kukri_c4900_2435	AA	AA	AA	AA	AA	BB	AA	BB	AA	AA	AA	AA	AA	AA	AA	BB	BB	AA	AA	BB	AA	AA	AA	BB	AA	AA	BB	AA	BB	AA	AA	BB	AA	BB	AA	BB	AA	BB	AA	AA	AA	AA	AA	AA	AA	BB	AA	AA	AA
Kukri_rep_c102900_1715	AA	BB	AA	AA	AA	BB	AA	BB	AA	AA	BB	NN	AA	AA	AA	AA	BB	AA	AA	BB	AA	AA	AA	NN	AA	AA	BB	AA	AA	BB	AA	BB	BB	BB	AA	AA	AA	BB	AA	AA	AA	AA	AA	AA	BB	BB	AA	BB	AA
RAC875_c60162_206	BB	AA	AA	BB	NN	BB	BB	BB	BB	BB	BB	NN	BB	AA	AA	AA	BB	BB	BB	BB	BB	BB	AA	BB	NN	BB	BB	AA	AA	BB	AA	BB	BB	BB	BB	BB	BB	BB	BB	AA	BB	BB	BB	BB	BB	BB	NN	AA	AA
RAC875_rep_c110533_92	AA	BB	AA	BB	NN	BB	AA	BB	NN	BB	NN	AA	AA	AA	BB	BB	BB	AA	NN	AA	AA	AA	NN	NN	BB	AA	BB	AA	AA	NN	AA	BB	BB	BB	BB	BB	NN	BB	AA	AA	NN	AA	AA	AA	AA	BB	AA	BB	NN
Tdurum_contig69753_513	BB	NN	BB	BB	BB	AA	BB	AA	BB	BB	BB	NN	BB	BB	BB	NN	AA	BB	NN	AA	BB	BB	BB	BB	NN	NN	AA	BB	NN	BB	BB	AA	BB	AA	BB	AA	BB	AA	BB	BB	BB	BB	BB	BB	BB	AA	BB	BB	BB
tplb0045g22_418	BB	BB	BB	BB	BB	BB	BB	BB	NN	BB	BB	NN	BB	BB	AA	NN	BB	BB	BB	BB	BB	BB	AA	NN	BB	BB	BB	AA	BB	BB	BB	NN	AA	BB	BB	AA	BB	BB	AA	AA	BB	BB	AA	AA	AA	AA	BB	BB	BB
BS00023126_51	AA	AA	AA	AA	AA	AA	AA	AA	AA	AA	AA	NN	AA	AA	AA	AA	AA	AA	AA	AA	AA	AA	AA	AA	AA	AA	AA	AA	AA	AA	AA	AA	AA	AA	AA	BB	AA	AA	AA	AA	AA	AA	AA	AA	AA	AA	AA	AA	AA
CAP7_c4833_55	AA	NN	AA	BB	NN	BB	AA	AA	NN	AA	AA	NN	BB	BB	AA	BB	BB	BB	BB	AA	BB	AA	AA	BB	BB	NN	AA	AA	BB	BB	AA	AA	BB	BB	BB	BB	BB	BB	BB	AA	BB	BB	BB	BB	BB	BB	NN	AA	BB
TA006139-0953	BB	AA	BB	AA	NN	AA	BB	BB	AA	BB	BB	NN	AA	AA	BB	AA	AA	AA	AA	BB	AA	BB	BB	AA	AA	NN	BB	AA	AA	AA	BB	BB	AA	AA	AA	AA	AA	AA	AA	AA	AA	AA	AA	AA	AA	AA	AA	AA	AA
wsnp_BE443588A_Ta_2_1	BB	AA	AA	BB	AA	BB	BB	BB	BB	BB	BB	NN	BB	AA	BB	AA	BB	BB	BB	BB	BB	BB	AA	BB	NN	BB	BB	BB	BB	BB	AA	NN	BB	BB	BB	BB	BB	BB	BB	BB	BB	AA	BB	BB	BB	BB	NN	AA	AA
wsnp_BE443588A_Ta_2_2	BB	NN	AA	BB	AA	BB	BB	BB	BB	BB	BB	NN	BB	AA	BB	AA	BB	BB	BB	BB	BB	BB	AA	BB	NN	BB	BB	BB	BB	BB	AA	AA	BB	BB	BB	BB	BB	BB	BB	BB	BB	AA	BB	BB	BB	BB	NN	AA	NN
wsnp_Ex_c15377_23637176	AA	AA	BB	BB	BB	BB	BB	BB	AA	AA	AA	AA	BB	BB	AA	AA	BB	BB	AA	BB	AA	BB	BB	BB	BB	BB	BB	BB	AA	AA	BB	BB	BB	BB	BB	BB	BB	BB	BB	BB	BB	BB	AA	AA	AA	BB	BB	BB	BB
Tdurum_contig5008_556	BB	BB	BB	BB	AA	NN	BB	AB	BB	BB	AA	BB	AA	BB	BB	NN	AB	AA	BB	AB	BB	AA	BB	AA	NN	NN	NN	BB	AB	BB	BB	AB	BB	AB	AA	NN	BB	AB	AA	BB	BB	AA	AA	BB	AA	AB	BB	BB	BB
BS00070580_51	NN	NN	AA	BB	AA	BB	BB	BB	BB	BB	BB	NN	BB	AA	BB	AA	BB	BB	BB	BB	BB	BB	AA	BB	NN	BB	BB	BB	BB	BB	AA	BB	BB	BB	BB	BB	BB	BB	BB	BB	BB	AA	BB	BB	BB	BB	NN	AA	NN
Ex_c8514_1342	BB	AA	BB	BB	AA	BB	BB	AA	BB	BB	AA	BB	BB	AA	AA	BB	AA	BB	AA	AA	BB	BB	BB	BB	BB	BB	AA	AA	AA	AA	AA	BB	BB	AA	BB	AA	AA	AA	BB	AA	AA	BB	BB	BB	AA	BB	BB	AA	BB
Excalibur_c97157_137	BB	NN	AA	BB	AA	BB	BB	BB	BB	BB	BB	BB	BB	AA	BB	AA	AA	BB	BB	BB	BB	BB	AA	BB	NN	BB	BB	BB	BB	BB	AA	NN	AA	BB	BB	AA	BB	AA	BB	BB	BB	AA	BB	BB	BB	BB	BB	AA	BB
Kukri_c19837_432	AA	NN	BB	BB	BB	BB	BB	BB	NN	AA	AA	BB	BB	BB	AA	AA	BB	BB	NN	BB	AA	BB	BB	BB	BB	BB	BB	BB	BB	AA	BB	BB	BB	BB	BB	BB	BB	BB	BB	BB	BB	AA	AA	AA	AA	BB	BB	BB	BB
Kukri_c23985_166	AA	AA	AA	AA	AA	NN	AA	BB	AA	AA	AA	AA	AA	AA	AA	NN	BB	AA	AA	BB	AA	AA	AA	AA	AA	AA	BB	AA	AA	AA	AA	AA	AA	BB	AA	BB	AA	BB	AA	AA	AA	AA	AA	AA	AA	BB	AA	AA	AA
Kukri_c44895_139	AA	BB	AA	BB	AA	NN	BB	BB	BB	AA	BB	BB	BB	AA	NN	AA	AA	BB	BB	NN	BB	BB	AA	BB	BB	BB	NN	BB	BB	BB	AA	AA	AA	AA	BB	BB	NN	AA	NN	BB	NN	BB	BB	BB	BB	AA	BB	NN	NN
Tdurum_contig19376_154	BB	AA	AA	AA	BB	AA	BB	AA	AA	AA	AA	BB	AA	BB	AA	AA	AA	BB	BB	BB	BB	BB	BB	BB	AA	BB	AA	AA	BB	BB	BB	BB	AA	AA	AA	AA	BB	AA	BB	AA	BB	BB	BB	BB	BB	AA	BB	AA	AA
wsnp_JD_rep_c65095_41464278	AA	NN	BB	BB	BB	BB	BB	BB	NN	AA	AA	BB	BB	BB	AA	AA	BB	BB	NN	BB	AA	BB	BB	BB	BB	BB	BB	BB	BB	AA	BB	NN	BB	BB	BB	BB	BB	BB	BB	BB	BB	BB	AA	AA	AA	BB	BB	BB	BB
Excalibur_c21534_1436	BB	AA	BB	AA	AB	BB	AA	AA	AA	BB	AA	NN	AA	BB	BB	BB	BB	AA	NN	BB	AA	AA	AB	AA	BB	BB	BB	BB	BB	AA	BB	AB	AB	AB	AA	BB	BB	BB	BB	AB	BB	AA	AA	AA	AA	BB	BB	AA	AB
Excalibur_rep_c77404_218	AA	AA	AB	BB	AB	AB	BB	BB	BB	BB	AB	AA	AB	AB	BB	BB	BB	AB	AB	AB	BB	AB	BB	AB	BB	AB	AB	AB	BB	AB	AB	AA	AB	BB	AB	AB	BB	BB	AB	AB	BB	AB	AB	AB	AB	AB	AB	AA	AB
BobWhite_c1265_247	BB	AA	BB	AA	AA	AA	AA	AA	AA	AA	BB	BB	AA	AA	BB	AA	AA	AA	BB	BB	BB	AA	BB	AA	AA	BB	BB	AA	AA	BB	AA	BB	AA	AA	AA	AA	BB	AA	AA	AA	BB	AA	BB	AA	AA	AA	AA	AA	AA
BS00034899_51	AA	AA	AA	BB	BB	BB	BB	BB	BB	AA	BB	BB	BB	AA	AA	AA	BB	BB	BB	BB	BB	BB	AA	BB	BB	BB	BB	AA	BB	BB	AA	BB	BB	BB	BB	BB	BB	BB	BB	AA	BB	BB	BB	BB	BB	BB	NN	AA	AA
BS00073413_51	NN	AA	AA	BB	AA	BB	BB	BB	BB	BB	BB	BB	BB	AA	BB	AA	AA	BB	BB	BB	BB	BB	AA	BB	AA	BB	BB	BB	BB	BB	AA	BB	BB	BB	BB	BB	BB	AA	BB	BB	BB	AA	BB	BB	BB	BB	NN	AA	BB
GENE-0033_233	BB	NN	AA	BB	AA	BB	BB	BB	BB	BB	BB	NN	BB	AA	BB	AA	BB	BB	BB	BB	BB	BB	AA	BB	NN	BB	BB	BB	BB	BB	AA	AA	BB	BB	BB	BB	BB	BB	BB	BB	BB	AA	BB	BB	BB	BB	NN	AA	NN
Ra_c8027_1021	AA	BB	AA	BB	AA	AA	BB	BB	BB	AA	BB	NN	BB	AA	AA	AA	AA	BB	NN	AA	BB	BB	AA	BB	AA	AA	AA	AA	AA	BB	AA	NN	AA	AA	BB	AA	AA	AA	AA	AA	AA	BB	BB	BB	BB	AA	AA	BB	AA
wsnp_RFL_Contig3850_4199825	AA	BB	BB	BB	BB	BB	BB	BB	BB	AA	BB	AA	BB	BB	BB	NN	BB	BB	BB	BB	AA	BB	BB	BB	BB	BB	BB	BB	BB	AA	BB	AA	BB	BB	BB	AA	BB	BB	AA	BB	BB	BB	AA	AA	AA	BB	BB	BB	BB
RAC875_c7891_426	AA	AA	AA	AA	AA	AA	AA	AA	AA	AA	AA	BB	AA	AA	AA	AA	AA	AA	AA	AA	AA	AA	AB	AA	AA	AA	AA	AA	AA	AA	AA	AB	AA	AA	AA	AA	AA	AA	AA	AA	AA	AA	AA	AA	AA	AA	AA	AB	AA
wsnp_Ex_c5323_9408829	BB	AB	BB	AB	BB	AB	BB	BB	NN	BB	BB	BB	AB	AB	BB	AB	AB	AB	AB	BB	AB	BB	BB	AB	AB	BB	BB	AB	AB	AB	BB	AB	AB	AB	AB	AB	AB	AB	AB	AB	AB	AB	AB	AB	AB	AB	NN	AB	NN
BS00088035_51	BB	BB	BB	BB	BB	BB	BB	BB	NN	BB	BB	NN	BB	BB	AA	AA	BB	BB	BB	BB	BB	BB	AA	AA	BB	BB	BB	AA	BB	BB	BB	NN	AA	BB	BB	AA	BB	BB	AA	AA	BB	BB	AA	AA	AA	BB	BB	BB	BB
Excalibur_c7190_2995	BB	AA	AA	BB	BB	AA	BB	AA	BB	BB	BB	AA	BB	BB	AA	AA	AA	BB	AA	AA	BB	BB	AA	NN	BB	BB	AA	BB	BB	AA	BB	BB	AA	AA	BB	AA	BB	AA	NN	BB	BB	NN	NN	AA	AA	AA	BB	BB	BB
Kukri_c7436_2259	BB	AA	BB	AA	BB	AA	BB	BB	NN	BB	BB	BB	AA	AA	BB	AA	AA	AA	AA	BB	AA	BB	BB	AA	AA	BB	BB	AA	AA	AA	BB	AA	AA	AA	AA	AA	AA	AA	AA	AA	AA	AA	AA	AA	AA	AA	NN	AA	AA
RAC875_c52947_84	BB	AA	BB	BB	BB	AA	BB	AA	NN	BB	AA	NN	BB	BB	AA	AA	BB	BB	NN	BB	AA	BB	BB	NN	BB	BB	BB	BB	BB	AA	BB	BB	BB	BB	BB	BB	BB	BB	BB	BB	BB	BB	AA	AA	AA	BB	BB	BB	BB
TA004265-0757	BB	NN	BB	BB	NN	NN	BB	BB	BB	BB	NN	NN	BB	BB	BB	AA	AA	BB	NN	AA	BB	AA	BB	BB	NN	NN	NN	BB	AA	BB	AA	BB	BB	BB	BB	BB	BB	AA	BB	BB	BB	BB	BB	BB	BB	BB	NN	BB	BB
wsnp_Ex_c11939_19147790	BB	NN	BB	BB	BB	NN	BB	AA	NN	BB	AA	NN	BB	BB	AA	AA	BB	BB	NN	BB	AA	BB	BB	NN	BB	BB	BB	BB	BB	AA	BB	BB	BB	BB	BB	BB	BB	BB	BB	BB	BB	BB	AA	AA	AA	BB	BB	BB	BB
BobWhite_c12305_959	BB	AA	BB	BB	BB	AA	BB	AA	AA	BB	AA	AA	BB	BB	AA	AA	BB	BB	AA	BB	AA	BB	BB	BB	BB	BB	BB	BB	BB	AA	BB	BB	BB	BB	BB	BB	BB	BB	BB	BB	BB	BB	AA	AA	AA	BB	BB	BB	BB
D_contig35560_267	AA	BB	BB	BB	BB	BB	BB	BB	AA	AA	BB	AA	BB	BB	BB	AA	BB	BB	BB	BB	AA	BB	BB	BB	BB	BB	BB	BB	AA	AA	BB	AA	BB	BB	BB	AA	BB	BB	AA	BB	BB	BB	NN	AA	AA	BB	BB	BB	BB
RAC875_c49433_308	AA	BB	AA	BB	AA	AA	BB	BB	BB	AA	BB	BB	BB	AA	AA	AA	AA	BB	NN	AA	BB	BB	AA	BB	AA	AA	AA	AA	AA	BB	AA	NN	AA	AA	BB	AA	AA	AA	AA	AA	AA	BB	BB	BB	BB	AA	AA	BB	AA
Tdurum_contig10250_272	BB	BB	BB	BB	BB	BB	BB	BB	BB	BB	AA	AA	BB	BB	AA	AA	BB	BB	BB	BB	AA	BB	BB	AA	BB	BB	BB	AA	AA	BB	BB	BB	AA	AA	BB	BB	BB	BB	BB	AA	BB	BB	AA	AA	BB	AA	BB	AA	BB
wsnp_Ex_c55986_58282517	AA	BB	AA	AA	AA	AA	AA	AA	AA	AA	AA	AA	AA	AA	AA	AA	AA	AA	AA	AA	AA	AA	AA	AA	AA	AA	AA	AA	AA	AA	AA	BB	AA	AA	AA	AA	AA	AA	AA	AA	AA	AA	AA	AA	AA	AA	AA	BB	AA
BobWhite_c42252_276	NN	BB	AA	BB	BB	AB	NN	AB	NN	AB	NN	BB	BB	BB	BB	AB	AB	BB	BB	BB	BB	AA	AA	BB	AB	BB	AB	NN	BB	BB	BB	BB	AB	AB	AB	AB	BB	AB	NN	NN	BB	BB	BB	BB	NN	AB	BB	BB	AB
BobWhite_c30109_240	BB	BB	BB	BB	BB	BB	BB	BB	BB	BB	AA	AA	BB	BB	AA	AA	BB	BB	BB	BB	AA	BB	BB	AA	BB	BB	BB	AA	AA	BB	BB	NN	AA	AA	BB	BB	BB	BB	BB	AA	BB	BB	AA	AA	BB	AA	BB	AA	BB
BobWhite_c4646_119	AA	NN	AA	AA	AA	BB	AA	NN	AA	AA	AA	NN	AA	AA	AA	NN	BB	AA	NN	BB	AA	AA	AA	AA	NN	NN	NN	AA	NN	AA	AA	BB	AA	BB	AA	BB	AA	BB	AA	AA	AA	AA	AA	AA	AA	BB	AA	AA	AA
BS00065784_51	BB	BB	AA	BB	BB	BB	BB	BB	BB	BB	AA	BB	BB	BB	AA	BB	AA	BB	BB	AA	AA	AA	AA	BB	BB	BB	AA	AA	AA	BB	AA	BB	BB	BB	BB	BB	BB	AA	BB	AA	AA	AA	AA	BB	AA	BB	BB	BB	BB
Excalibur_c12215_352	BB	NN	BB	BB	BB	AA	BB	AA	BB	BB	BB	BB	BB	BB	BB	AA	AA	BB	NN	AA	BB	BB	BB	BB	AA	AA	AA	BB	AA	BB	BB	AA	BB	AA	BB	AA	BB	AA	BB	BB	BB	BB	BB	BB	BB	AA	BB	BB	BB
Excalibur_rep_c84731_611	AA	AA	AA	AA	AA	AA	AA	AA	AA	AA	AA	NN	AA	AA	AA	AA	AA	AA	AA	AA	AA	AA	AA	AA	AA	AA	AA	AA	AA	AA	AA	BB	AA	AA	AA	AA	AA	AA	AA	AA	AA	AA	AA	AA	AA	AA	AA	BB	AA
IAAV1930	AA	AA	BB	BB	BB	BB	BB	BB	BB	AA	AA	BB	BB	BB	AA	NN	BB	BB	AA	BB	AA	BB	BB	BB	BB	BB	BB	BB	AA	AA	BB	BB	BB	BB	BB	BB	BB	BB	BB	BB	BB	BB	AA	AA	AA	BB	BB	BB	BB
Kukri_c48434_88	AA	AA	AA	AA	AA	AA	AA	AA	AA	AA	AA	NN	AA	AA	AA	AA	AA	AA	AA	AA	AA	AA	BB	AA	AA	AA	AA	AA	AA	AA	AA	BB	AA	AA	AA	AA	AA	AA	AA	AA	AA	AA	AA	AA	AA	AA	AA	NN	AA
RAC875_c5544_4156	AA	NN	AA	AA	AA	BB	AA	BB	AA	AA	AA	NN	AA	AA	AA	NN	BB	AA	NN	BB	AA	AA	AA	AA	NN	NN	BB	AA	NN	AA	AA	AA	AA	BB	AA	NN	AA	BB	AA	AA	AA	AA	AA	AA	AA	BB	AA	AA	AA
RAC875_rep_c95460_302	BB	NN	BB	BB	BB	BB	BB	BB	NN	BB	AA	BB	BB	BB	BB	BB	BB	BB	NN	BB	BB	BB	BB	AA	BB	BB	BB	BB	AA	AA	BB	BB	AA	BB	BB	AA	AA	BB	BB	BB	AA	BB	BB	AA	BB	BB	BB	AA	BB
Tdurum_contig5008_635	AA	NN	AA	AA	AA	BB	AA	BB	AA	AA	AA	NN	AA	AA	AA	NN	BB	AA	NN	BB	AA	AA	AA	AA	NN	NN	BB	AA	BB	AA	AA	NN	AA	BB	AA	BB	AA	BB	AA	AA	AA	AA	AA	AA	AA	BB	AA	AA	AA
RAC875_c68350_61	BB	BB	AB	AB	BB	AB	AB	AB	AA	BB	AA	AB	AB	AB	AB	AB	AB	AB	BB	AB	AA	AB	AB	BB	AB	AB	AB	AB	BB	AA	AB	AB	AB	AB	AB	AB	AB	AB	AB	AB	AB	AB	AA	AA	AA	AB	AB	AB	AB
Excalibur_c37474_179	AA	AA	AA	AA	AA	AA	AA	AA	AA	AA	AA	AA	AA	AA	BB	AA	AA	AA	AA	AA	BB	AA	BB	NN	AA	AA	AA	AA	AA	AA	AA	BB	BB	AA	AA	AA	AA	AA	AA	AA	AA	AA	BB	BB	AA	AA	AA	BB	AA
Excalibur_c54842_340	BB	AA	AA	BB	BB	BB	BB	BB	BB	BB	BB	BB	BB	AA	AA	AA	BB	BB	BB	BB	BB	BB	AA	BB	NN	BB	BB	AA	AA	BB	AA	BB	BB	BB	BB	BB	BB	BB	BB	AA	BB	BB	BB	BB	BB	BB	NN	AA	AA
IACX5982	AA	AA	AA	AA	AA	BB	AA	BB	AA	AA	AA	AA	AA	AA	AA	NN	BB	AA	NN	BB	AA	AA	AA	AA	NN	NN	BB	AA	AA	AA	AA	BB	AA	BB	AA	BB	AA	BB	AA	AA	AA	AA	AA	AA	AA	BB	AA	AA	AA
Ra_c105707_788	AA	NN	AA	AA	AA	AA	AA	AA	AA	AA	AA	AA	AA	AA	AA	AA	AA	AA	AA	AA	AA	AA	AA	AA	AA	AA	AA	AA	AA	AA	AA	BB	AA	AA	AA	AA	AA	AA	AA	AA	AA	AA	AA	AA	AA	AA	AA	BB	AA
RAC875_rep_c105092_114	AA	AA	AA	AA	AA	AA	AA	AA	AA	AA	AA	NN	AA	AA	BB	AA	AA	AA	AA	AA	BB	AA	BB	BB	AA	AA	AA	AA	AA	AA	AA	BB	BB	AA	AA	AA	AA	AA	AA	AA	AA	AA	BB	BB	AA	AA	AA	BB	AA
RFL_Contig5450_993	AA	AA	AA	AA	AA	AA	AA	AA	AA	AA	AA	NN	AA	AA	BB	AA	AA	AA	AA	AA	BB	AA	BB	NN	AA	AA	AA	AA	AA	AA	AA	BB	BB	AA	AA	AA	AA	AA	AA	AA	AA	AA	BB	BB	AA	AA	AA	BB	AA
wsnp_Ex_c32590_41222878	BB	BB	BB	BB	BB	BB	BB	BB	NN	BB	BB	NN	BB	BB	AA	AA	BB	BB	BB	BB	BB	BB	AA	AA	BB	BB	BB	AA	BB	BB	BB	NN	AA	BB	BB	AA	BB	BB	AA	AA	BB	BB	AA	AA	AA	BB	BB	BB	BB
wsnp_Ra_c34203_42948357	AA	AA	AA	AA	AA	AA	AA	AA	AA	AA	AA	NN	AA	AA	BB	AA	AA	AA	AA	AA	BB	AA	BB	BB	AA	AA	AA	AA	AA	AA	AA	BB	BB	AA	AA	AA	AA	AA	AA	AA	AA	AA	BB	BB	AA	AA	AA	BB	AA
BobWhite_c34661_208	AA	AA	AA	AA	AA	AA	AA	AA	AA	AA	AA	NN	AA	AA	AA	AA	AA	AA	AA	AA	AA	AA	BB	AA	AA	AA	AA	AA	AA	AA	AA	BB	AA	AA	AA	AA	AA	AA	AA	AA	AA	AA	AA	AA	AA	AA	AA	BB	AA
Excalibur_c37474_242	AA	AA	AA	AA	AA	AA	AA	AA	AA	AA	AA	AA	AA	AA	BB	AA	AA	AA	AA	AA	BB	AA	BB	BB	AA	AA	AA	AA	AA	AA	AA	BB	BB	AA	AA	AA	AA	AA	AA	AA	AA	AA	BB	BB	AA	AA	AA	BB	AA
Kukri_c1250_634	BB	AA	BB	BB	BB	BB	BB	BB	BB	BB	BB	AA	BB	BB	BB	AA	BB	BB	BB	BB	BB	BB	AA	AA	BB	BB	BB	BB	BB	BB	BB	AA	AA	BB	BB	BB	BB	BB	BB	BB	BB	BB	AA	AA	BB	BB	BB	AA	BB
Kukri_rep_c104386_273	AA	NN	AA	AA	AA	BB	AA	BB	AA	AA	AA	NN	AA	AA	AA	NN	BB	AA	NN	BB	AA	AA	AA	AA	NN	NN	BB	AA	NN	AA	AA	AA	AA	BB	AA	BB	AA	BB	AA	AA	AA	AA	AA	AA	AA	BB	AA	AA	AA
Tdurum_contig12007_393	AA	AA	BB	BB	AA	BB	BB	BB	BB	BB	BB	AA	BB	BB	NN	BB	BB	BB	BB	BB	AA	BB	AA	AA	BB	BB	BB	BB	BB	BB	BB	AA	AA	BB	BB	BB	BB	BB	BB	BB	BB	BB	AA	AA	BB	BB	BB	AA	BB
wsnp_Ex_c15188_23387523	AA	AA	AA	AA	AA	AA	AA	AA	AA	AA	AA	NN	AA	AA	BB	AA	AA	AA	AA	AA	BB	AA	BB	BB	AA	AA	AA	AA	AA	AA	AA	BB	BB	AA	AA	AA	AA	AA	AA	NN	AA	AA	BB	BB	AA	AA	AA	BB	AA
wsnp_Ku_c3844_7053669	AA	AA	AA	AA	AA	AA	AA	AA	AA	AA	BB	NN	AA	AA	AA	NN	AA	AA	AA	AA	AA	AA	AA	AA	AA	AA	AA	BB	NN	AA	AA	NN	AA	AA	AA	AA	AA	AA	AA	BB	AA	AA	AA	AA	AA	AA	AA	NN	NN
wsnp_Ra_c41581_48764320	AA	AA	AA	AA	AA	AA	AA	AA	AA	AA	AA	NN	AA	AA	BB	AA	AA	AA	AA	AA	BB	AA	BB	BB	AA	AA	AA	AA	AA	AA	AA	NN	BB	AA	AA	AA	AA	AA	AA	AA	AA	AA	BB	BB	AA	AA	AA	BB	AA
Excalibur_c25050_372	BB	NN	AA	BB	AA	BB	BB	BB	BB	BB	BB	AA	BB	AA	AA	AA	BB	BB	BB	BB	AA	AA	AA	BB	BB	NN	BB	NN	AA	BB	NN	BB	BB	BB	BB	BB	BB	BB	AA	NN	BB	BB	AA	AA	BB	BB	NN	AA	BB
Excalibur_rep_c88290_94	AA	AA	AA	AA	AA	AA	AA	AA	AA	AA	AA	NN	AA	AA	AA	AA	AA	AA	AA	AA	AA	AA	BB	AA	AA	AA	AA	AA	AA	AA	AA	BB	AA	AA	AA	AA	AA	AA	AA	AA	AA	AA	AA	AA	AA	AA	AA	BB	AA
Kukri_c16098_95	AA	NN	AA	BB	NN	BB	AA	AA	BB	AA	AA	NN	BB	BB	AA	BB	BB	BB	BB	AA	BB	AA	AA	BB	BB	NN	AA	AA	BB	BB	AA	NN	BB	BB	BB	BB	BB	BB	BB	AA	BB	BB	BB	BB	BB	BB	BB	AA	BB
Kukri_c27717_316	AA	AA	AA	AA	AA	AA	AA	AA	AA	AA	AA	NN	AA	AA	BB	AA	AA	AA	AA	AA	BB	AA	BB	BB	AA	AA	AA	AA	AA	AA	AA	BB	BB	AA	AA	AA	AA	AA	AA	AA	AA	AA	BB	BB	AA	AA	AA	BB	AA
Kukri_c362_151	AA	AA	AA	AA	AA	AA	AA	AA	AA	AA	AA	NN	AA	AA	AA	AA	AA	AA	AA	AA	AA	AA	BB	AA	AA	AA	AA	AA	AA	AA	AA	BB	AA	AA	AA	AA	AA	AA	AA	AA	AA	AA	AA	AA	AA	AA	AA	BB	AA
RAC875_c41275_131	BB	NN	BB	BB	BB	BB	BB	BB	BB	BB	BB	AA	BB	BB	BB	NN	BB	BB	BB	BB	BB	BB	BB	NN	BB	BB	BB	BB	BB	BB	BB	NN	AA	BB	BB	BB	BB	BB	BB	BB	BB	BB	AA	AA	BB	BB	BB	AA	BB
wsnp_CAP12_c1960_972031	BB	AA	BB	BB	AA	AA	BB	BB	BB	BB	AA	NN	BB	BB	BB	NN	AA	BB	NN	AA	BB	AA	BB	BB	AA	NN	AA	BB	AA	BB	AA	AA	BB	BB	BB	BB	AA	AA	BB	BB	AA	BB	BB	BB	BB	BB	AA	AA	BB
wsnp_Ex_c10783_17554146	AA	NN	AA	BB	NN	BB	AA	AA	BB	AA	AA	NN	BB	BB	AA	BB	BB	BB	BB	AA	BB	AA	AA	BB	BB	NN	AA	AA	BB	BB	AA	NN	BB	BB	BB	BB	BB	BB	BB	AA	BB	BB	BB	BB	BB	BB	BB	AA	BB
wsnp_Ex_c14361_22341570	NN	BB	BB	BB	BB	BB	NN	BB	NN	NN	BB	BB	BB	BB	AA	BB	BB	BB	BB	BB	BB	BB	BB	AA	BB	NN	BB	BB	BB	BB	BB	AA	AA	BB	BB	BB	BB	BB	BB	BB	BB	BB	AA	AA	BB	BB	BB	AA	BB
Tdurum_contig5711_174	AB	BB	BB	AA	AB	AB	BB	BB	NN	AA	AA	NN	AA	AA	AA	NN	AA	AA	NN	AA	AA	BB	BB	BB	NN	AB	AA	AA	AA	BB	AA	AA	AB	AB	BB	AB	AA	AA	AA	AA	AA	AA	BB	BB	AA	AA	NN	BB	NN
BS00110358_51	BB	AA	AA	BB	BB	BB	BB	BB	BB	BB	AA	BB	BB	BB	AA	BB	BB	AA	BB	AA	BB	AA	BB	BB	BB	AA	AA	BB	BB	BB	BB	BB	BB	BB	BB	BB	BB	BB	BB	BB	BB	BB	BB	BB	BB	BB	BB	AA	BB
Excalibur_c16203_451	BB	AA	BB	BB	BB	AA	BB	BB	BB	BB	AA	NN	BB	NN	BB	NN	AA	BB	BB	AA	BB	NN	BB	BB	AA	BB	AA	NN	AA	AA	NN	BB	BB	BB	BB	BB	NN	AA	BB	NN	NN	BB	BB	BB	BB	BB	BB	AA	BB
Excalibur_c3429_236	AA	BB	NN	AA	NN	BB	AA	NN	AA	AA	NN	BB	AA	AA	AA	NN	BB	NN	NN	BB	AA	BB	NN	NN	NN	NN	NN	AA	BB	AA	BB	BB	AA	AA	NN	BB	BB	BB	AA	AA	NN	AA	AA	AA	AA	NN	NN	BB	NN
IAAV7551	BB	BB	BB	BB	BB	BB	BB	BB	BB	BB	AA	NN	BB	BB	BB	NN	BB	BB	BB	BB	BB	BB	BB	BB	BB	BB	BB	AA	NN	BB	BB	NN	BB	AA	BB	BB	BB	BB	BB	AA	BB	BB	BB	BB	BB	AA	BB	AA	NN
wsnp_Ex_c4605_8240189	BB	BB	BB	BB	BB	BB	BB	BB	BB	BB	AA	NN	BB	BB	BB	NN	BB	BB	BB	BB	BB	BB	BB	BB	NN	BB	BB	AA	NN	BB	BB	BB	BB	AA	BB	BB	BB	BB	BB	AA	BB	BB	BB	BB	BB	AA	BB	AA	NN
BS00021864_51	BB	AA	BB	BB	BB	BB	BB	BB	BB	BB	BB	AB	BB	BB	AB	AB	BB	BB	BB	BB	BB	BB	AB	BB	BB	BB	BB	AB	BB	BB	BB	AA	BB	BB	BB	BB	BB	BB	BB	AB	BB	BB	BB	BB	BB	AB	BB	AA	BB
GENE-0412_338	AB	BB	AB	BB	NN	NN	AB	BB	AB	BB	AA	AB	AA	BB	BB	BB	BB	AA	NN	AB	AB	AA	AB	NN	BB	AB	AA	AB	BB	AA	BB	BB	AB	BB	AA	AA	AB	BB	AA	AB	AB	AA	AA	AA	AA	BB	BB	BB	AB
BS00068358_51	AA	AA	AA	AA	AA	AA	AA	AA	AA	AA	BB	NN	AA	AA	AA	BB	AA	AA	AA	AA	AA	AA	AA	AA	NN	AA	AA	BB	NN	AA	AA	AA	AA	BB	AA	AA	AA	AA	AA	BB	AA	AA	AA	AA	AA	NN	AA	AA	AA
Kukri_c23350_433	AA	AA	AA	AA	AA	AA	AA	AA	AA	AA	AA	AA	AA	AA	BB	AA	AA	AA	AA	AA	AA	AA	AA	BB	AA	AA	AA	AA	AA	AA	AA	BB	BB	AA	AA	AA	AA	AA	AA	AA	AA	AA	BB	BB	AA	AA	AA	BB	AA
RAC875_c39165_148	AA	BB	AA	AA	AA	AA	AA	BB	AA	AA	BB	BB	BB	AA	AA	AA	BB	AA	AA	BB	AA	AA	BB	BB	AA	AA	AA	AA	AA	AA	AA	BB	AA	AA	AA	AA	AA	AA	AA	AA	AA	BB	AA	AA	AA	AA	AA	BB	AA
RAC875_c9899_510	AA	AA	AA	AA	AA	AA	AA	AA	AA	AA	AA	NN	AA	AA	AA	AA	AA	AA	AA	AA	AA	AA	AA	AA	AA	AA	AA	AA	AA	AA	AA	BB	AA	AA	AA	AA	AA	AA	AA	AA	AA	AA	AA	AA	AA	AA	AA	BB	AA
wsnp_Ex_c4605_8239915	BB	BB	BB	BB	BB	BB	BB	BB	BB	BB	AA	AA	BB	BB	BB	NN	BB	BB	BB	BB	BB	BB	BB	BB	BB	BB	BB	AA	NN	BB	BB	NN	BB	AA	BB	BB	BB	BB	BB	AA	BB	BB	BB	BB	BB	AA	BB	AA	NN
wsnp_Ex_rep_c101414_86781128	BB	BB	BB	BB	BB	BB	BB	BB	BB	BB	AA	AA	BB	BB	BB	NN	BB	BB	BB	BB	BB	BB	BB	BB	BB	BB	BB	AA	NN	BB	BB	BB	BB	AA	BB	BB	BB	BB	BB	AA	BB	BB	BB	BB	BB	AA	BB	AA	NN
wsnp_JG_c3720_1558699	AA	AA	AA	AA	AA	AA	AA	AA	AA	AA	AA	AA	AA	AA	BB	BB	AA	AA	AA	AA	AA	AA	AA	AA	AA	AA	AA	AA	AA	AA	AA	AA	AA	AA	AA	AA	BB	AA	AA	AA	BB	AA	AA	AA	AA	AA	AA	AA	AA
wsnp_Ku_c42878_50516167	BB	NN	BB	AA	NN	NN	BB	BB	NN	BB	BB	NN	NN	AA	BB	AA	AA	NN	NN	BB	AA	BB	BB	NN	AA	NN	BB	BB	AA	NN	BB	BB	AA	AA	NN	NN	AA	AA	NN	BB	AA	NN	NN	NN	NN	AA	NN	BB	AA
BS00013227_51	BB	BB	BB	BB	BB	AA	BB	AA	BB	BB	BB	BB	BB	BB	BB	NN	AA	BB	NN	AA	BB	BB	BB	BB	NN	NN	AA	BB	NN	BB	BB	AA	BB	AA	BB	AA	BB	AA	BB	BB	BB	BB	BB	BB	BB	AA	BB	BB	BB
BS00033469_51	BB	NN	BB	BB	BB	BB	BB	BB	BB	BB	BB	AA	BB	BB	BB	NN	BB	BB	BB	BB	BB	BB	BB	NN	BB	BB	BB	BB	BB	BB	BB	NN	AA	BB	BB	BB	BB	BB	BB	BB	BB	BB	AA	AA	BB	BB	BB	AA	BB
GENE-0491_632	AA	AA	AA	AA	AA	AA	AA	AA	AA	AA	AA	NN	AA	AA	AA	AA	AA	AA	AA	AA	AA	AA	AA	AA	AA	AA	AA	AA	AA	AA	AA	BB	AA	AA	AA	AA	AA	AA	AA	AA	AA	AA	AA	AA	AA	AA	AA	BB	AA
IACX219	AA	AA	AA	AA	AA	AA	AA	AA	AA	AA	AA	AA	AA	AA	BB	AA	AA	AA	AA	AA	AA	AA	AA	BB	AA	AA	AA	AA	AA	AA	AA	BB	BB	AA	AA	AA	AA	AA	AA	AA	AA	AA	BB	BB	AA	AA	AA	BB	AA
IACX2325	BB	BB	BB	BB	BB	BB	BB	BB	BB	BB	AA	AA	BB	BB	BB	NN	BB	BB	BB	BB	BB	BB	BB	BB	BB	BB	BB	AA	NN	BB	BB	AA	BB	BB	BB	BB	BB	BB	BB	AA	BB	BB	BB	BB	BB	BB	BB	AA	AA
JD_c26750_378	AA	AA	AA	BB	AA	AA	AA	AA	AA	AA	AA	AA	BB	AA	BB	AA	AA	AA	AA	AA	AA	BB	AA	BB	AA	AA	AA	AA	AA	AA	BB	AA	AA	AA	AA	AA	AA	AA	BB	AA	AA	AA	AA	BB	BB	AA	AA	AA	AA
Kukri_c67601_267	BB	BB	BB	BB	BB	BB	BB	BB	BB	BB	AA	AA	BB	BB	BB	NN	BB	BB	BB	BB	BB	BB	BB	BB	BB	BB	BB	AA	NN	BB	BB	BB	BB	AA	BB	BB	BB	BB	BB	AA	BB	BB	BB	BB	BB	AA	BB	AA	NN
RAC875_c100147_55	BB	AA	BB	BB	NN	AA	BB	BB	BB	BB	AA	AA	BB	BB	BB	BB	AA	BB	BB	AA	BB	AA	BB	BB	NN	BB	AA	BB	AA	BB	AA	AA	BB	BB	BB	AA	AA	AA	BB	BB	AA	BB	BB	BB	BB	BB	BB	AA	BB
RAC875_c23158_301	BB	NN	BB	BB	BB	BB	BB	BB	BB	BB	BB	AA	BB	BB	BB	AA	BB	BB	BB	BB	BB	BB	BB	AA	BB	BB	BB	BB	BB	BB	BB	AA	AA	BB	BB	BB	BB	BB	BB	BB	BB	BB	AA	AA	BB	BB	BB	NN	BB
RAC875_c57061_313	BB	BB	AA	BB	AA	BB	BB	BB	BB	BB	AA	BB	BB	BB	BB	BB	AA	BB	BB	BB	AA	AA	BB	BB	AA	BB	AA	AA	AA	BB	AA	AA	BB	BB	BB	BB	BB	AA	BB	AA	BB	AA	BB	BB	AA	BB	BB	BB	AA
RAC875_c61590_448	AA	AA	AA	AA	AA	AA	AA	AA	BB	AA	AA	BB	BB	AA	AA	AA	AA	AA	AA	AA	BB	AA	BB	BB	BB	AA	AA	AA	AA	AA	AA	BB	AA	AA	AA	AA	AA	AA	AA	AA	AA	BB	AA	AA	AA	AA	BB	BB	AA
wsnp_BE403956A_Ta_2_3	BB	BB	BB	BB	BB	BB	BB	BB	BB	BB	AA	NN	BB	BB	BB	NN	BB	BB	BB	BB	BB	BB	BB	BB	NN	BB	BB	AA	NN	BB	BB	NN	BB	AA	BB	BB	BB	BB	BB	AA	BB	BB	BB	BB	BB	AA	BB	BB	NN
Excalibur_c17004_1396	AA	AB	AB	AB	AA	AA	BB	AA	AB	AA	AB	NN	AA	AA	BB	AA	AB	AA	AB	AB	BB	AB	AB	AB	AB	NN	AA	AB	BB	AB	AB	AA	AB	AB	AA	AA	AA	AB	AB	AB	AA	AB	NN	AB	AB	AB	AA	AA	AB
Excalibur_c59894_97	AA	NN	AA	AA	AA	AA	AA	AA	AA	AA	AA	NN	AA	AA	AA	NN	AA	AA	AA	AA	AA	AA	AA	BB	AA	AA	AA	AA	AA	AA	AA	AA	BB	AA	AA	AA	AA	AA	AA	AA	AA	AA	BB	BB	AA	AA	AA	BB	AA
RAC875_c42365_265	BB	BB	BB	BB	BB	BB	BB	BB	BB	BB	AA	BB	BB	BB	BB	BB	BB	BB	BB	BB	BB	BB	BB	BB	BB	BB	BB	AA	AA	BB	BB	NN	BB	BB	BB	BB	BB	BB	BB	AA	BB	BB	AA	BB	BB	BB	BB	NN	AA
RAC875_rep_c71093_1070	AA	AA	BB	AA	AA	NN	AA	AA	AA	AA	AA	AA	AA	AA	BB	NN	BB	AA	AA	NN	AA	AA	BB	AA	BB	BB	BB	AA	AA	AA	BB	BB	BB	BB	AA	BB	BB	BB	BB	AA	BB	AA	AA	AA	AA	BB	NN	BB	BB
Excalibur_c16353_264	BB	AA	BB	BB	AB	BB	BB	BB	BB	AB	BB	BB	AB	AA	BB	AB	BB	AB	BB	BB	AB	AB	AB	AA	BB	BB	AB	BB	BB	BB	AA	AB	AA	AB	BB	BB	BB	BB	AA	AA	BB	BB	AB	BB	AA	AB	BB	BB	AA
wsnp_RFL_Contig373_3974834	BB	NN	BB	BB	BB	BB	BB	BB	BB	BB	BB	BB	BB	BB	AB	BB	BB	BB	BB	NN	BB	BB	AA	BB	BB	BB	BB	AB	BB	BB	AB	AB	BB	BB	BB	BB	BB	BB	BB	AB	BB	BB	BB	NN	BB	BB	BB	AB	BB
CAP8_rep_c7560_159	AA	AA	AA	AA	AA	AA	AA	AA	AA	AA	BB	NN	AA	AA	AA	NN	AA	AA	AA	AA	AA	AA	AA	NN	AA	AA	AA	BB	NN	AA	AA	NN	AA	AA	AA	AA	AA	AA	AA	BB	AA	AA	AA	AA	AA	AA	AA	AA	NN
Kukri_c19389_97	BB	BB	BB	BB	BB	BB	BB	BB	BB	BB	AA	NN	BB	BB	BB	NN	BB	BB	BB	BB	BB	BB	BB	BB	NN	BB	BB	AA	NN	BB	BB	BB	BB	AA	BB	BB	BB	BB	BB	AA	BB	BB	BB	BB	BB	AA	BB	BB	BB
Kukri_c24753_460	BB	NN	BB	AA	NN	AA	AA	AA	AA	BB	AA	AA	AA	AA	BB	AA	BB	AA	AA	BB	AA	AA	BB	AA	NN	AA	AA	AA	NN	AA	BB	NN	BB	BB	AA	BB	AA	BB	AA	AA	AA	AA	AA	AA	AA	BB	AA	AA	AA
Kukri_c29134_108	AA	NN	AA	AA	AA	BB	AA	BB	AA	AA	AA	AA	AA	AA	AA	BB	BB	AA	NN	BB	AA	AA	AA	AA	BB	NN	BB	AA	BB	AA	AA	AA	AA	BB	AA	BB	AA	BB	AA	AA	AA	AA	AA	AA	AA	BB	AA	AA	AA
Kukri_c45123_242	AA	AA	BB	AA	BB	BB	AA	BB	AA	AA	BB	AA	AA	BB	BB	BB	BB	AA	AA	BB	AA	BB	AA	BB	AA	AA	BB	BB	BB	BB	BB	BB	BB	BB	AA	AA	AA	BB	BB	BB	AA	AA	BB	BB	BB	BB	AA	AA	BB
Kukri_c54678_88	AA	AA	AA	AA	AA	AA	AA	AA	AA	AA	AA	AA	AA	AA	BB	NN	AA	AA	AA	AA	AA	AA	BB	NN	AA	AA	AA	BB	AA	AA	AA	BB	BB	AA	AA	AA	AA	AA	BB	BB	AA	AA	AA	BB	AA	AA	AA	AA	AA
RAC875_c8515_653	AA	AA	AA	AA	AA	AA	AA	AA	AA	AA	BB	AA	AA	AA	AA	NN	AA	AA	AA	AA	AA	AA	AA	AA	AA	AA	AA	BB	NN	AA	AA	AA	AA	AA	AA	AA	AA	AA	AA	BB	AA	AA	AA	AA	AA	AA	AA	AA	NN
BS00022870_51	AA	AA	AA	AA	AA	BB	AA	BB	AA	AA	AA	AA	AA	AA	AA	AA	BB	AA	AA	BB	AA	AA	AA	AA	AA	AA	BB	AA	AA	AA	AA	BB	AA	BB	AA	BB	AA	BB	AA	AA	AA	AA	AA	AA	AA	BB	AA	AA	AA
BS00094681_51	BB	BB	BB	BB	BB	BB	BB	BB	BB	BB	AA	NN	BB	BB	BB	NN	BB	BB	BB	BB	BB	BB	BB	BB	BB	BB	BB	AA	NN	BB	BB	NN	BB	AA	BB	BB	BB	BB	BB	AA	BB	BB	BB	BB	BB	AA	BB	BB	NN
Excalibur_c3565_2673	BB	BB	BB	BB	BB	BB	BB	BB	BB	BB	AA	NN	BB	BB	BB	AA	BB	BB	BB	BB	BB	BB	BB	BB	NN	BB	BB	AA	AA	BB	BB	BB	BB	AA	BB	BB	BB	BB	BB	AA	BB	BB	BB	BB	BB	AA	BB	BB	BB
IACX7921	AA	AA	AA	AA	AA	NN	AA	AA	AA	AA	AA	BB	AA	AA	AA	AA	AA	AA	AA	AA	AA	AA	BB	AA	AA	AA	AA	AA	AA	AA	AA	BB	AA	AA	AA	AA	AA	AA	AA	AA	AA	AA	AA	AA	AA	AA	AA	BB	AA
Kukri_c67703_174	AA	BB	AA	BB	AA	AA	BB	BB	BB	AA	BB	NN	BB	AA	AA	AA	AA	BB	NN	AA	BB	BB	AA	BB	AA	AA	AA	AA	AA	BB	AA	AA	AA	AA	BB	AA	AA	AA	AA	AA	AA	BB	BB	BB	BB	AA	AA	AA	AA
Kukri_rep_c69697_207	BB	AA	BB	BB	BB	BB	BB	AA	BB	BB	BB	AA	BB	BB	BB	AA	AA	BB	BB	AA	BB	BB	BB	BB	BB	BB	BB	BB	AA	BB	BB	NN	BB	AA	BB	BB	BB	AA	BB	BB	BB	BB	BB	BB	BB	AA	BB	AA	BB
Ra_c2227_855	BB	AA	AA	BB	BB	BB	BB	BB	BB	BB	BB	BB	BB	BB	AA	AA	AA	BB	BB	AA	BB	BB	AA	BB	BB	BB	BB	BB	BB	BB	AA	BB	AA	AA	BB	AA	BB	AA	BB	BB	BB	BB	BB	BB	BB	AA	BB	BB	BB
Tdurum_contig48416_335	BB	BB	BB	BB	BB	BB	BB	BB	BB	BB	AA	NN	BB	BB	BB	AA	BB	BB	BB	BB	BB	BB	BB	BB	BB	BB	BB	AA	NN	BB	BB	NN	BB	AA	BB	BB	BB	BB	BB	AA	BB	BB	BB	BB	BB	AA	BB	BB	AA
wsnp_Ex_c1374_2630830	BB	BB	BB	BB	BB	BB	BB	BB	BB	BB	AA	NN	BB	BB	BB	NN	BB	BB	BB	BB	BB	BB	BB	BB	BB	BB	BB	AA	NN	BB	BB	NN	BB	BB	BB	BB	BB	BB	BB	AA	BB	BB	BB	BB	BB	BB	BB	AA	NN
wsnp_Ex_c21592_30743513	BB	BB	BB	BB	BB	BB	BB	BB	BB	BB	AA	AA	BB	BB	BB	NN	BB	BB	BB	BB	BB	BB	BB	BB	BB	BB	BB	AA	NN	BB	BB	NN	BB	BB	BB	BB	BB	BB	BB	AA	BB	BB	BB	BB	BB	BB	BB	AA	NN
wsnp_Ku_c37925_46679146	BB	BB	BB	BB	BB	BB	BB	BB	BB	BB	AA	NN	BB	BB	BB	NN	BB	BB	BB	BB	BB	BB	BB	BB	NN	BB	BB	AA	NN	BB	BB	BB	BB	AA	BB	BB	BB	BB	BB	AA	BB	BB	BB	BB	BB	AA	BB	BB	BB
RAC875_c13012_1598	BB	AB	BB	BB	NN	NN	BB	BB	BB	BB	AA	BB	AA	BB	BB	AB	BB	AA	NN	BB	BB	AA	BB	AA	BB	BB	AA	BB	BB	AA	BB	AB	BB	BB	AA	AA	AB	BB	AA	BB	AB	AA	AA	AA	AA	BB	BB	AB	BB
BS00032825_51	AA	AA	BB	BB	AA	BB	BB	BB	BB	AA	BB	NN	BB	BB	BB	AA	BB	BB	BB	BB	BB	BB	BB	BB	BB	BB	BB	BB	NN	BB	BB	BB	BB	BB	BB	BB	AA	BB	BB	BB	AA	BB	BB	BB	BB	BB	NN	AA	NN
BS00041358_51	AA	AA	AA	AA	AA	AA	AA	AA	AA	AA	BB	AA	AA	AA	AA	NN	AA	AA	AA	AA	AA	AA	AA	AA	AA	AA	AA	BB	NN	AA	AA	NN	AA	BB	AA	AA	AA	AA	AA	BB	AA	AA	AA	AA	AA	BB	AA	AA	AA
BS00077199_51	AA	AA	AA	AA	AA	AA	AA	AA	AA	AA	BB	NN	AA	AA	AA	NN	AA	AA	AA	AA	AA	AA	AA	NN	NN	AA	AA	BB	NN	AA	AA	AA	AA	BB	AA	AA	AA	AA	AA	BB	AA	AA	AA	AA	AA	BB	AA	AA	NN
Excalibur_c49588_76	AA	AA	AA	AA	AA	AA	AA	AA	AA	AA	BB	NN	AA	AA	AA	NN	AA	AA	AA	AA	AA	AA	AA	AA	AA	AA	AA	BB	NN	AA	AA	NN	AA	BB	AA	AA	AA	AA	AA	BB	AA	AA	AA	AA	AA	BB	AA	AA	NN
IAAV3919	AA	BB	AA	BB	BB	BB	AA	BB	NN	BB	BB	AA	AA	AA	BB	BB	BB	AA	BB	AA	AA	AA	BB	NN	BB	AA	BB	AA	AA	BB	AA	BB	BB	BB	BB	BB	BB	BB	AA	AA	BB	AA	AA	AA	AA	BB	NN	BB	NN
TA001772-0625	AA	AA	AA	AA	AA	AA	AA	AA	AA	AA	BB	AA	AA	AA	AA	NN	AA	AA	AA	AA	AA	AA	AA	AA	AA	AA	AA	BB	NN	AA	AA	NN	AA	BB	AA	AA	AA	AA	AA	BB	AA	AA	AA	AA	AA	BB	AA	AA	NN
TA002594-0782	AA	AA	AA	AA	AA	AA	AA	AA	AA	AA	AA	AA	AA	AA	BB	AA	AA	AA	AA	AA	AA	AA	AA	BB	AA	AA	AA	AA	AA	AA	AA	BB	BB	AA	AA	AA	AA	AA	AA	AA	AA	AA	BB	BB	AA	AA	AA	AA	AA
Tdurum_contig44888_837	AA	BB	AA	BB	BB	BB	AA	BB	NN	BB	BB	AA	AA	AA	BB	BB	BB	AA	BB	AA	AA	AA	BB	NN	BB	AA	BB	AA	AA	BB	AA	BB	BB	BB	BB	BB	BB	BB	AA	AA	BB	AA	AA	AA	AA	BB	NN	BB	NN
wsnp_Ex_c3986_7217641	AA	AA	AA	AA	AA	AA	AA	AA	AA	AA	BB	NN	AA	AA	AA	NN	AA	AA	AA	AA	AA	AA	AA	AA	AA	AA	AA	BB	NN	AA	AA	NN	AA	BB	AA	AA	AA	AA	AA	BB	AA	AA	AA	AA	AA	BB	AA	AA	AA
wsnp_Ex_c6817_11762714	AA	AA	AA	AA	AA	AA	AA	AA	AA	AA	BB	NN	AA	AA	AA	NN	AA	AA	AA	AA	AA	AA	AA	AA	NN	AA	AA	BB	NN	AA	AA	AA	AA	BB	AA	AA	AA	AA	AA	BB	AA	AA	AA	AA	AA	BB	AA	AA	AA
wsnp_Ku_c37925_46678703	AA	AA	AA	AA	AA	AA	AA	AA	AA	AA	BB	AA	AA	AA	AA	NN	AA	AA	AA	AA	AA	AA	AA	AA	AA	AA	AA	BB	NN	AA	AA	AA	AA	BB	AA	AA	AA	AA	AA	BB	AA	AA	AA	AA	AA	BB	AA	AA	AA
wsnp_Ku_c4413_8008008	AA	AA	AA	AA	AA	AA	AA	AA	AA	AA	BB	NN	AA	AA	AA	NN	AA	AA	AA	AA	AA	AA	AA	AA	NN	AA	AA	BB	NN	AA	AA	AA	AA	BB	AA	AA	AA	AA	AA	BB	AA	AA	AA	AA	AA	BB	AA	AA	AA
Kukri_c63400_54	AA	BB	BB	AA	AA	AA	AA	AA	AA	AA	AA	AA	AB	AA	BB	AA	BB	BB	AA	BB	BB	BB	AA	BB	AA	BB	AA	BB	BB	BB	AA	AA	BB	BB	AA	AA	AA	BB	AA	BB	AA	AA	AA	BB	AA	BB	BB	AB	BB
BobWhite_c12841_56	BB	BB	BB	BB	BB	BB	BB	BB	BB	BB	AA	BB	BB	BB	BB	NN	BB	BB	BB	BB	BB	BB	BB	BB	BB	BB	BB	AA	NN	BB	BB	NN	BB	AA	BB	BB	BB	BB	BB	AA	BB	BB	BB	BB	BB	AA	BB	BB	BB
CAP12_c6266_298	AA	AA	AA	AA	AA	AA	AA	AA	AA	AA	BB	AA	AA	AA	AA	NN	AA	AA	AA	AA	AA	AA	AA	AA	AA	AA	AA	BB	NN	AA	AA	NN	AA	AA	AA	AA	AA	AA	AA	BB	AA	AA	AA	AA	AA	AA	AA	AA	NN
Ex_c6765_2118	BB	BB	BB	BB	BB	BB	BB	BB	BB	BB	AA	NN	BB	BB	BB	NN	BB	BB	BB	BB	BB	BB	BB	BB	BB	BB	BB	AA	NN	BB	BB	NN	BB	AA	BB	BB	BB	BB	BB	AA	BB	BB	BB	BB	BB	AA	BB	AA	NN
GENE-0235_245	BB	BB	BB	BB	BB	BB	BB	BB	BB	BB	AA	AA	BB	BB	BB	AA	BB	BB	BB	BB	BB	BB	BB	BB	AA	BB	BB	AA	AA	BB	BB	BB	BB	AA	BB	BB	BB	BB	BB	AA	BB	BB	BB	BB	BB	AA	BB	BB	BB
IAAV7929	AA	AA	AA	AA	AA	AA	AA	AA	AA	AA	BB	AA	AA	AA	AA	NN	AA	AA	AA	AA	AA	AA	AA	AA	AA	AA	AA	BB	NN	AA	AA	AA	AA	BB	AA	AA	AA	AA	AA	BB	AA	AA	AA	AA	AA	BB	AA	AA	NN
IACX293	BB	BB	BB	BB	BB	BB	BB	BB	BB	BB	AA	BB	BB	BB	BB	NN	BB	BB	BB	BB	BB	BB	BB	BB	BB	BB	BB	AA	NN	BB	BB	NN	BB	AA	BB	BB	BB	BB	BB	AA	BB	BB	BB	BB	BB	AA	BB	BB	NN
Kukri_c2121_2345	NN	AA	AA	BB	NN	BB	BB	BB	BB	BB	AA	AA	AA	BB	AA	BB	BB	BB	NN	AA	AA	BB	AA	BB	BB	NN	AA	AA	NN	AA	BB	AA	BB	BB	BB	BB	AA	BB	BB	AA	AA	BB	AA	BB	BB	BB	BB	BB	BB
Kukri_rep_c106037_96	BB	BB	BB	BB	BB	BB	BB	BB	BB	BB	AA	BB	BB	BB	BB	AA	BB	BB	BB	BB	BB	BB	BB	BB	BB	BB	BB	AA	NN	BB	BB	NN	BB	AA	BB	BB	BB	BB	BB	AA	BB	BB	BB	BB	BB	AA	BB	BB	BB
Kukri_rep_c106359_124	BB	BB	BB	BB	BB	BB	BB	BB	BB	BB	AA	AA	BB	BB	BB	AA	BB	BB	BB	BB	BB	BB	BB	BB	BB	BB	BB	AA	BB	BB	BB	BB	BB	BB	BB	BB	BB	BB	BB	AA	BB	BB	BB	BB	BB	BB	BB	AA	AA
Ra_c6038_588	BB	BB	BB	AA	BB	AA	BB	BB	BB	AA	BB	AA	BB	AA	BB	AA	BB	BB	BB	BB	BB	AA	BB	AA	BB	BB	BB	BB	AA	AA	BB	AA	AA	AA	AA	BB	BB	BB	BB	AA	AA	AA	AA	AA	AA	AA	BB	AA	AA
RAC875_c12808_182	AA	AA	AA	AA	AA	AA	AA	AA	AA	AA	BB	AA	AA	AA	AA	NN	AA	AA	AA	AA	AA	AA	AA	AA	AA	AA	AA	BB	NN	AA	AA	NN	AA	BB	AA	AA	AA	AA	AA	BB	AA	AA	AA	AA	AA	BB	AA	AA	AA
RAC875_c55052_604	AA	AA	AA	AA	AA	AA	AA	AA	AA	AA	BB	AA	AA	AA	AA	NN	AA	AA	AA	AA	AA	AA	AA	AA	AA	AA	AA	BB	NN	AA	AA	AA	AA	AA	AA	AA	AA	AA	AA	BB	AA	AA	AA	AA	AA	AA	AA	AA	NN
RAC875_c57977_121	AA	AA	AA	AA	AA	AA	AA	AA	AA	AA	AA	BB	AA	AA	AA	AA	AA	AA	AA	AA	AA	AA	BB	AA	AA	AA	AA	AA	AA	AA	AA	BB	AA	AA	AA	AA	AA	AA	AA	AA	AA	AA	BB	AA	AA	AA	AA	BB	AA
TA016013-1040	AA	AA	AA	AA	AA	AA	AA	AA	AA	AA	BB	AA	AA	AA	AA	NN	AA	AA	AA	AA	AA	AA	AA	AA	AA	AA	AA	BB	NN	AA	AA	NN	AA	BB	AA	AA	AA	AA	AA	BB	AA	AA	AA	AA	AA	BB	AA	AA	AA
wsnp_BF482891A_Ta_2_2	BB	BB	BB	BB	BB	BB	BB	BB	BB	BB	AA	AA	BB	BB	BB	AA	BB	BB	BB	BB	BB	BB	BB	BB	BB	BB	BB	AA	AA	BB	BB	BB	BB	BB	BB	BB	BB	BB	BB	AA	BB	BB	BB	BB	BB	BB	BB	BB	AA
wsnp_Ex_c10100_16600633	AA	AA	AA	AA	AA	AA	AA	AA	AA	AA	BB	AA	AA	AA	AA	NN	AA	AA	AA	AA	AA	AA	AA	AA	AA	AA	AA	BB	NN	AA	AA	NN	AA	BB	AA	AA	AA	AA	AA	BB	AA	AA	AA	AA	AA	BB	AA	AA	AA
wsnp_Ex_c25628_34888253	AA	AA	AA	AA	AA	AA	AA	AA	AA	AA	BB	NN	AA	AA	AA	NN	AA	AA	AA	AA	AA	AA	AA	AA	AA	AA	AA	BB	NN	AA	AA	NN	AA	BB	AA	AA	AA	AA	AA	BB	AA	AA	AA	AA	AA	BB	AA	AA	AA
wsnp_Ex_c35563_43690084	BB	BB	BB	BB	BB	BB	BB	BB	BB	BB	AA	NN	BB	BB	BB	AA	BB	BB	BB	BB	BB	BB	BB	BB	NN	BB	BB	AA	AA	BB	BB	BB	BB	AA	BB	BB	BB	BB	BB	AA	BB	BB	BB	BB	BB	AA	BB	BB	BB
wsnp_Ex_rep_c68171_66944702	AA	AA	BB	BB	NN	BB	BB	BB	BB	AA	BB	NN	BB	BB	BB	AA	BB	BB	BB	BB	BB	BB	BB	BB	BB	BB	BB	BB	NN	BB	BB	BB	BB	BB	BB	BB	AA	BB	BB	BB	AA	BB	BB	BB	BB	BB	NN	AA	NN
wsnp_Ra_c24776_34331660	BB	BB	BB	BB	BB	BB	BB	BB	BB	BB	AA	AA	BB	BB	BB	AA	BB	BB	BB	BB	BB	BB	BB	BB	BB	BB	BB	AA	AA	BB	BB	BB	BB	AA	BB	BB	BB	BB	BB	AA	BB	BB	BB	BB	BB	AA	BB	BB	AA
wsnp_Ra_c4481_8119609	AA	AA	AA	AA	AA	AA	AA	AA	AA	AA	BB	AA	AA	AA	AA	NN	AA	AA	AA	AA	AA	AA	AA	AA	AA	AA	AA	BB	NN	AA	AA	NN	AA	BB	AA	AA	AA	AA	AA	BB	AA	AA	AA	AA	AA	BB	AA	AA	AA
RAC875_c57095_240	BB	AB	AB	NN	AB	AB	AB	AB	BB	AB	AB	AB	AA	AB	AB	AB	AB	BB	BB	NN	AB	AA	BB	AB	AB	AB	AB	AB	AB	AB	AB	AB	AB	AB	AB	AB	AA	AB	AB	AB	AA	AB	BB	BB	AA	AB	AA	AB	AB
BS00067339_51	BB	AA	BB	BB	BB	AA	BB	AA	BB	BB	BB	BB	BB	BB	BB	AA	AA	BB	AA	AA	BB	BB	BB	BB	AA	AA	AA	BB	AA	BB	BB	AA	BB	AA	BB	AA	BB	AA	BB	BB	BB	BB	BB	BB	BB	AA	BB	BB	BB
CAP12_c6266_187	AA	AA	AA	AA	AA	AA	AA	AA	AA	AA	BB	AA	AA	AA	AA	NN	AA	AA	AA	AA	AA	AA	AA	AA	AA	AA	AA	BB	NN	AA	AA	AA	AA	AA	AA	AA	AA	AA	AA	BB	AA	AA	AA	AA	AA	AA	AA	AA	BB
CAP7_c3269_236	BB	BB	BB	BB	BB	BB	BB	BB	BB	BB	AA	BB	BB	BB	BB	NN	BB	BB	BB	BB	BB	BB	BB	BB	BB	BB	BB	AA	NN	BB	BB	BB	BB	AA	BB	BB	BB	BB	BB	AA	BB	BB	BB	BB	BB	AA	BB	BB	NN
Excalibur_c29605_535	BB	BB	BB	BB	NN	AA	BB	BB	NN	BB	AA	BB	BB	BB	BB	NN	AA	BB	NN	AA	AA	AA	BB	AA	NN	NN	AA	BB	AA	BB	AA	AA	AA	BB	BB	AA	AA	AA	AA	BB	AA	AA	AA	AA	AA	BB	BB	BB	NN
Excalibur_rep_c107489_168	AA	AA	AA	AA	AA	AA	AA	AA	AA	AA	BB	NN	AA	AA	AA	BB	AA	AA	AA	AA	AA	AA	AA	AA	AA	AA	AA	BB	BB	AA	AA	NN	AA	AA	AA	AA	AA	AA	AA	BB	AA	AA	AA	AA	AA	AA	AA	AA	BB
Kukri_rep_c103147_745	BB	BB	BB	BB	BB	BB	BB	BB	BB	BB	AA	AA	BB	BB	BB	AA	BB	BB	BB	BB	BB	BB	BB	BB	BB	BB	BB	AA	AA	BB	BB	BB	BB	BB	BB	BB	BB	BB	BB	AA	BB	BB	BB	BB	BB	BB	BB	BB	AA
RAC875_c105730_397	AA	AA	AA	AA	AA	AA	AA	AA	AA	AA	BB	AA	AA	AA	AA	NN	AA	AA	AA	AA	AA	AA	AA	AA	AA	AA	AA	BB	NN	AA	AA	NN	AA	BB	AA	AA	AA	AA	AA	BB	AA	AA	AA	AA	AA	BB	AA	AA	AA
RAC875_c21673_641	BB	AA	BB	AA	BB	BB	AA	AA	AA	BB	AA	NN	AA	BB	BB	BB	BB	AA	NN	BB	AA	AA	BB	AA	BB	BB	BB	BB	BB	AA	BB	BB	BB	BB	AA	BB	BB	BB	BB	BB	BB	AA	NN	AA	AA	BB	BB	BB	BB
RAC875_c31168_238	BB	BB	BB	BB	BB	BB	BB	BB	BB	BB	AA	NN	BB	BB	BB	AA	BB	BB	BB	BB	BB	BB	BB	BB	BB	BB	BB	AA	AA	BB	BB	BB	BB	AA	BB	BB	BB	BB	BB	AA	BB	BB	BB	BB	BB	AA	BB	BB	BB
RAC875_c38417_246	BB	BB	BB	BB	BB	BB	BB	BB	BB	BB	AA	NN	BB	BB	BB	NN	BB	BB	BB	BB	BB	BB	BB	BB	BB	BB	BB	AA	NN	BB	BB	BB	BB	BB	BB	BB	BB	BB	BB	AA	BB	BB	BB	BB	BB	BB	BB	BB	NN
TA002362-0785	AA	AA	BB	BB	AA	BB	BB	BB	BB	AA	BB	BB	BB	BB	BB	AA	BB	BB	BB	BB	BB	BB	BB	BB	BB	BB	BB	BB	NN	BB	BB	NN	BB	BB	BB	BB	AA	BB	BB	BB	AA	BB	BB	BB	BB	BB	NN	AA	BB
Tdurum_contig51167_390	BB	BB	BB	BB	BB	AA	BB	BB	BB	BB	BB	NN	BB	BB	BB	NN	BB	BB	BB	AA	BB	BB	AA	BB	NN	NN	AA	BB	NN	BB	BB	AA	BB	BB	BB	BB	AA	BB	AA	BB	AA	BB	BB	BB	BB	BB	NN	AA	AA
Tdurum_contig81642_298	NN	AA	BB	AA	BB	BB	AA	AA	AA	BB	AA	AA	AA	BB	BB	AA	BB	AA	AA	BB	AA	AA	BB	AA	BB	BB	BB	BB	BB	AA	BB	BB	BB	BB	AA	BB	BB	BB	BB	BB	BB	AA	AA	AA	AA	BB	NN	AA	BB
wsnp_BF474340A_Ta_2_1	AA	AA	BB	BB	AA	BB	BB	BB	BB	AA	BB	NN	BB	BB	BB	AA	BB	BB	BB	BB	BB	BB	BB	BB	BB	BB	BB	BB	NN	BB	BB	BB	BB	BB	BB	BB	AA	BB	BB	BB	AA	BB	BB	BB	BB	BB	NN	AA	NN
wsnp_Ex_c25628_34888439	AA	AA	AA	AA	AA	AA	AA	AA	AA	AA	NN	NN	AA	AA	AA	BB	AA	AA	AA	AA	AA	AA	AA	AA	NN	AA	AA	BB	BB	AA	AA	AA	AA	BB	AA	AA	AA	AA	AA	BB	AA	AA	AA	AA	AA	BB	AA	AA	AA
wsnp_Ex_c3565_6521098	AA	AA	AA	AA	AA	AA	AA	AA	AA	AA	BB	NN	AA	AA	AA	NN	AA	AA	AA	AA	AA	AA	AA	AA	NN	AA	AA	BB	NN	AA	AA	AA	AA	BB	AA	AA	AA	AA	AA	BB	AA	AA	AA	AA	AA	BB	AA	AA	AA
wsnp_Ex_c5543_9763520	BB	BB	BB	BB	BB	BB	BB	BB	BB	BB	AA	BB	BB	BB	BB	AA	BB	BB	BB	BB	BB	BB	BB	BB	NN	BB	BB	AA	AA	BB	BB	BB	BB	AA	BB	BB	BB	BB	BB	AA	BB	BB	BB	BB	BB	AA	BB	BB	AA
BobWhite_c1488_504	BB	BB	BB	BB	BB	BB	BB	BB	BB	BB	AA	BB	BB	BB	BB	NN	BB	BB	BB	BB	BB	BB	BB	BB	BB	BB	BB	AA	NN	BB	BB	NN	BB	BB	BB	BB	BB	BB	BB	AA	BB	BB	BB	BB	BB	BB	BB	BB	NN
BS00079087_51	AA	AA	BB	AA	AA	BB	AA	AA	AA	AA	AA	AA	AA	AA	BB	AA	BB	AA	AA	BB	AA	AA	BB	AA	BB	BB	BB	AA	AA	AA	BB	BB	BB	BB	AA	BB	BB	BB	BB	AA	BB	AA	AA	AA	AA	BB	AA	BB	BB
Kukri_c31964_109	AA	BB	BB	AA	AA	BB	AA	BB	AA	AA	BB	NN	AA	AA	BB	AA	BB	AA	NN	BB	BB	AA	AA	BB	NN	NN	BB	AA	NN	BB	BB	BB	BB	BB	AA	AA	AA	BB	BB	AA	AA	AA	BB	BB	BB	BB	AA	BB	AA
Kukri_rep_c101946_496	BB	BB	BB	NN	BB	BB	BB	BB	BB	BB	BB	BB	BB	BB	AA	BB	BB	BB	BB	BB	BB	NN	BB	AA	BB	BB	BB	BB	BB	BB	BB	NN	AA	BB	BB	BB	BB	BB	BB	BB	BB	NN	AA	AA	BB	BB	BB	AA	BB
Kukri_rep_c115954_137	AA	AA	AA	AA	AA	AA	AA	AA	AA	AA	BB	AA	AA	AA	AA	BB	AA	AA	AA	AA	AA	AA	AA	AA	AA	AA	AA	BB	NN	AA	AA	NN	AA	BB	AA	AA	AA	AA	AA	BB	AA	AA	AA	AA	AA	BB	AA	AA	NN
RAC875_c10400_791	AA	AA	AA	AA	AA	AA	AA	AA	AA	AA	BB	AA	AA	AA	AA	NN	AA	AA	AA	AA	AA	AA	AA	AA	AA	AA	AA	BB	NN	AA	AA	NN	AA	BB	AA	AA	AA	AA	AA	BB	AA	AA	AA	AA	AA	BB	AA	AA	BB
RAC875_c24560_604	BB	BB	BB	BB	BB	BB	BB	BB	BB	BB	AA	BB	BB	BB	BB	NN	BB	BB	BB	BB	BB	BB	BB	BB	BB	BB	BB	AA	NN	BB	BB	NN	BB	AA	BB	BB	BB	BB	BB	AA	BB	BB	BB	BB	BB	AA	BB	BB	BB
RAC875_c33300_141	BB	BB	BB	BB	BB	BB	BB	BB	BB	BB	AA	BB	BB	BB	BB	AA	BB	BB	BB	BB	BB	BB	BB	BB	BB	BB	BB	AA	NN	BB	BB	NN	BB	BB	BB	BB	BB	BB	BB	AA	BB	BB	BB	BB	BB	BB	BB	BB	AA
TA004725-0348	AA	AA	AA	AA	AA	AA	AA	AA	AA	AA	AA	AA	AA	AA	BB	AA	AA	AA	AA	AA	BB	AA	AA	BB	AA	AA	AA	AA	AA	NN	AA	BB	BB	AA	AA	AA	AA	AA	AA	AA	AA	AA	BB	BB	AA	AA	AA	BB	AA
wsnp_Ex_c13955_21833712	NN	AA	BB	AA	BB	NN	AA	AA	AA	BB	AA	AA	AA	BB	BB	NN	BB	AA	AA	BB	AA	AA	BB	AA	BB	BB	BB	BB	BB	AA	BB	BB	BB	BB	AA	BB	BB	BB	BB	BB	BB	AA	AA	AA	AA	BB	NN	AA	BB
wsnp_Ex_c23143_32376622	NN	AA	BB	AA	BB	BB	AA	AA	AA	BB	AA	AA	AA	BB	BB	AA	BB	AA	AA	BB	AA	AA	BB	AA	BB	BB	BB	BB	BB	AA	BB	BB	BB	BB	AA	BB	AA	BB	BB	BB	BB	AA	AA	AA	AA	BB	AA	AA	BB
wsnp_Ex_c28900_37982485	AA	BB	BB	AA	BB	AA	AA	AA	AA	AA	AA	NN	AA	BB	AA	BB	AA	AA	AA	AA	AA	AA	BB	AA	NN	AA	AA	AA	AA	AA	BB	AA	AA	AA	AA	AA	AA	AA	AA	AA	AA	BB	AA	AA	AA	AA	NN	BB	NN
wsnp_Ex_rep_c66562_64849366	AA	AA	AA	AA	AA	AA	AA	AA	AA	AA	BB	NN	AA	AA	AA	BB	AA	AA	AA	AA	AA	AA	AA	AA	NN	AA	AA	BB	NN	AA	AA	AA	AA	BB	AA	AA	AA	AA	AA	BB	AA	AA	AA	AA	AA	BB	AA	AA	AA
D_contig08749_250	AB	BB	BB	AB	BB	BB	BB	BB	AB	AB	AA	BB	AA	AB	AA	BB	AB	BB	BB	AB	BB	BB	BB	BB	BB	AB	AA	AA	AA	BB	AB	AA	AB	AB	AA	BB	BB	BB	BB	AA	BB	BB	BB	BB	AA	AB	BB	BB	NN
BS00065146_51	AA	AA	AA	AA	AA	AA	AA	AA	AA	AA	BB	NN	AA	AA	AA	BB	AA	AA	AA	AA	AA	AA	AA	AA	NN	AA	AA	BB	NN	AA	AA	AA	AA	BB	AA	AA	AA	AA	AA	BB	AA	AA	AA	AA	AA	BB	AA	AA	AA
BS00110766_51	AA	AA	AA	AA	AA	AA	AA	AA	AA	AA	BB	NN	AA	AA	AA	BB	AA	AA	AA	AA	AA	AA	AA	AA	NN	AA	AA	BB	NN	AA	AA	AA	AA	BB	AA	AA	AA	AA	AA	BB	AA	AA	AA	AA	AA	BB	AA	AA	AA
GENE-0071_115	BB	BB	BB	BB	BB	BB	BB	BB	BB	BB	AA	BB	BB	BB	BB	NN	BB	BB	BB	BB	BB	BB	BB	BB	BB	BB	BB	AA	NN	BB	BB	NN	BB	BB	BB	BB	BB	BB	BB	AA	BB	BB	BB	BB	BB	BB	BB	BB	AA
Kukri_c23985_229	BB	NN	BB	BB	BB	AA	BB	AA	BB	BB	BB	NN	BB	BB	BB	NN	AA	BB	NN	AA	BB	BB	BB	BB	NN	NN	NN	BB	NN	BB	BB	BB	BB	AA	BB	NN	BB	AA	BB	BB	BB	BB	BB	BB	BB	AA	BB	BB	BB
Kukri_c29668_338	AA	AA	AA	AA	AA	AA	AA	AA	AA	AA	BB	AA	AA	AA	AA	NN	AA	AA	AA	AA	AA	AA	AA	AA	AA	AA	AA	BB	NN	AA	AA	AA	AA	BB	AA	AA	AA	AA	AA	BB	AA	AA	AA	AA	AA	BB	AA	AA	BB
RAC875_c25799_457	BB	BB	BB	BB	BB	BB	BB	BB	BB	BB	AA	BB	BB	BB	BB	NN	BB	BB	BB	BB	BB	BB	BB	BB	BB	BB	BB	AA	NN	BB	BB	BB	BB	AA	BB	BB	BB	BB	BB	AA	BB	BB	BB	BB	BB	AA	BB	BB	BB
RFL_Contig530_2305	AA	AA	AA	AA	AA	AA	AA	AA	AA	AA	AA	NN	AA	AA	BB	AA	AA	AA	AA	AA	BB	AA	AA	BB	AA	AA	AA	AA	AA	AA	AA	BB	BB	AA	AA	AA	AA	AA	AA	AA	AA	AA	BB	BB	AA	AA	AA	BB	AA
wsnp_Ex_c12254_19574891	NN	NN	AA	BB	NN	AA	BB	AA	NN	AA	AA	NN	NN	BB	AA	AA	AA	NN	AA	BB	BB	AA	AA	NN	AA	BB	AA	BB	BB	AA	AA	AA	AA	AA	AA	AA	AA	AA	NN	BB	AA	NN	NN	NN	NN	AA	NN	BB	NN
wsnp_Ex_c8364_14095508	AA	AA	AA	AA	AA	AA	AA	AA	AA	AA	BB	NN	AA	AA	AA	NN	AA	AA	AA	AA	AA	AA	AA	AA	AA	AA	AA	BB	NN	AA	AA	BB	AA	AA	AA	AA	AA	AA	AA	BB	AA	AA	AA	AA	AA	AA	AA	AA	BB
BS00064197_51	BB	BB	BB	BB	BB	AA	BB	AA	BB	BB	BB	BB	BB	BB	BB	NN	AA	BB	BB	AA	BB	BB	NN	NN	NN	NN	AA	BB	NN	BB	BB	AA	BB	AA	BB	AA	BB	AA	BB	BB	BB	BB	BB	BB	BB	AA	BB	BB	BB
GENE-3653_323	AA	BB	BB	AA	AA	AB	AA	AB	BB	AA	AB	AA	BB	BB	BB	BB	AB	BB	BB	AB	BB	BB	BB	AB	BB	BB	AB	AA	BB	AB	BB	AA	AB	AB	AA	AA	AA	AB	BB	BB	BB	AA	BB	BB	AB	AB	BB	BB	BB
BobWhite_c31470_532	BB	BB	BB	BB	AA	BB	AB	AA	BB	AA	AA	BB	AB	AB	BB	BB	BB	AB	BB	AB	BB	BB	AA	BB	BB	AB	BB	AB	BB	AA	AA	BB	BB	BB	BB	BB	AA	BB	AB	BB	AA	AB	AB	AB	AB	BB	BB	BB	BB
Tdurum_contig17530_822	AB	BB	AB	AB	AA	AB	AB	BB	AB	AB	BB	BB	AA	AB	AB	BB	AB	AB	AB	BB	AB	AA	AB	AB	AB	BB	BB	AB	AB	AA	AB	BB	AB	AB	AB	AB	AB	AB	AB	AB	AB	AB	AA	AA	AB	AB	AB	AB	AB
CAP8_c2843_226	BB	BB	BB	BB	BB	BB	BB	BB	BB	BB	AA	BB	BB	BB	BB	NN	BB	BB	BB	BB	BB	BB	BB	BB	BB	BB	BB	AA	NN	BB	BB	NN	BB	BB	BB	BB	BB	BB	BB	AA	BB	BB	BB	BB	BB	BB	BB	BB	NN
Excalibur_rep_c111311_58	AA	AA	AA	AA	AA	AA	AA	AA	AA	AA	BB	AA	AA	AA	AA	BB	AA	AA	AA	AA	AA	AA	AA	AA	AA	AA	AA	BB	BB	AA	AA	AA	AA	AA	AA	AA	AA	AA	AA	BB	AA	AA	AA	AA	AA	AA	AA	AA	BB
Kukri_rep_c107771_588	BB	NN	BB	BB	BB	AA	BB	AA	BB	BB	BB	NN	BB	BB	BB	AA	AA	BB	NN	AA	BB	BB	BB	BB	NN	NN	AA	BB	NN	BB	BB	BB	BB	AA	BB	AA	BB	AA	BB	BB	BB	BB	BB	BB	BB	AA	BB	BB	BB
Kukri_rep_c71143_1671	BB	AA	AA	BB	BB	BB	BB	BB	BB	BB	BB	BB	BB	AA	AA	AA	BB	BB	BB	BB	BB	BB	AA	BB	BB	BB	BB	AA	AA	BB	AA	AA	BB	BB	BB	BB	AA	BB	BB	AA	BB	BB	BB	BB	BB	BB	BB	AA	BB
RFL_Contig3232_1224	BB	NN	BB	BB	BB	NN	BB	AA	BB	BB	BB	BB	BB	BB	BB	NN	AA	BB	NN	AA	BB	BB	BB	BB	NN	NN	NN	BB	AA	BB	BB	BB	BB	AA	BB	NN	BB	AA	BB	BB	BB	BB	BB	BB	BB	AA	BB	BB	BB
Tdurum_contig51167_1029	BB	BB	BB	BB	BB	AA	BB	BB	BB	BB	BB	NN	BB	BB	BB	AA	BB	BB	BB	AA	BB	BB	AA	BB	NN	AA	AA	BB	NN	BB	BB	AA	BB	BB	BB	BB	AA	BB	AA	BB	AA	BB	BB	BB	BB	BB	NN	AA	AA
Tdurum_contig51167_534	BB	BB	BB	BB	BB	AA	BB	BB	BB	BB	BB	NN	BB	BB	BB	AA	BB	BB	BB	AA	BB	BB	AA	BB	NN	AA	AA	BB	NN	BB	BB	AA	BB	BB	BB	BB	AA	BB	AA	BB	AA	BB	BB	BB	BB	BB	NN	AA	AA
RAC875_c37031_312	AA	BB	BB	BB	BB	BB	BB	BB	BB	BB	BB	BB	BB	BB	AB	BB	BB	BB	BB	BB	BB	BB	BB	BB	BB	BB	BB	AB	BB	BB	AB	AB	AA	AA	AA	AA	AA	BB	AA	AB	AA	BB	BB	BB	BB	AA	BB	AB	BB
BS00056550_51	NN	NN	AA	BB	BB	BB	BB	BB	BB	BB	BB	NN	BB	BB	AA	BB	BB	BB	BB	BB	BB	AA	BB	BB	BB	BB	BB	BB	BB	BB	BB	AA	BB	BB	BB	BB	BB	BB	BB	BB	BB	BB	BB	BB	BB	BB	NN	AA	BB
CAP7_c2317_217	BB	BB	BB	BB	BB	AA	BB	AA	BB	BB	BB	BB	BB	BB	BB	AA	AA	BB	BB	AA	BB	BB	BB	BB	AA	AA	AA	BB	AA	AA	BB	BB	BB	AA	BB	AA	BB	AA	BB	BB	BB	BB	BB	BB	BB	AA	BB	BB	BB
CAP7_c4833_141	BB	NN	BB	AA	NN	AA	BB	BB	NN	BB	BB	NN	AA	AA	BB	AA	AA	AA	AA	BB	AA	BB	BB	AA	AA	NN	BB	BB	AA	AA	BB	AA	AA	AA	AA	AA	AA	AA	AA	BB	AA	AA	AA	AA	AA	AA	NN	BB	AA
D_contig35755_111	AA	AA	AA	AA	AA	AA	AA	AA	AA	AA	BB	AA	AA	AA	AA	BB	AA	AA	AA	AA	AA	AA	AA	AA	AA	AA	AA	BB	NN	AA	AA	AA	AA	BB	AA	AA	AA	AA	AA	BB	AA	AA	AA	AA	AA	BB	AA	AA	BB
Excalibur_rep_c113303_500	AA	AA	AA	AA	AA	AA	AA	AA	AA	AA	BB	NN	AA	AA	AA	BB	AA	AA	AA	AA	AA	AA	AA	AA	NN	AA	AA	BB	NN	AA	AA	AA	AA	BB	AA	AA	AA	AA	AA	BB	AA	AA	AA	AA	AA	BB	AA	AA	AA
GENE-0053_224	AA	AA	AA	AA	AA	AA	AA	AA	AA	AA	BB	AA	AA	AA	AA	BB	AA	AA	AA	AA	AA	AA	AA	AA	AA	AA	AA	BB	BB	AA	AA	AA	AA	BB	AA	AA	AA	AA	AA	BB	AA	AA	AA	AA	AA	BB	AA	AA	BB
GENE-0126_140	AA	AA	AA	AA	AA	AA	AA	AA	AA	AA	BB	NN	AA	AA	AA	NN	AA	AA	AA	AA	AA	AA	AA	AA	AA	AA	AA	BB	NN	AA	AA	AA	AA	AA	AA	AA	AA	AA	AA	BB	AA	AA	AA	AA	AA	AA	AA	BB	NN
Kukri_c43730_841	AA	AA	AA	AA	AA	AA	AA	AA	AA	AA	BB	NN	AA	AA	AA	NN	AA	AA	AA	AA	AA	AA	AA	AA	AA	AA	AA	BB	NN	AA	AA	AA	AA	AA	AA	AA	AA	AA	AA	BB	AA	AA	AA	AA	AA	AA	AA	BB	NN
RAC875_c68797_400	BB	BB	BB	BB	BB	BB	BB	BB	BB	BB	AA	BB	BB	BB	BB	NN	BB	BB	BB	BB	BB	BB	BB	BB	BB	BB	BB	AA	NN	BB	BB	BB	BB	BB	BB	BB	BB	BB	BB	AA	BB	BB	BB	BB	BB	BB	BB	BB	NN
Tdurum_contig51167_915	BB	BB	BB	BB	BB	AA	BB	BB	BB	BB	BB	BB	BB	BB	BB	AA	BB	BB	BB	AA	BB	BB	AA	BB	NN	AA	AA	BB	NN	BB	BB	AA	BB	BB	BB	BB	AA	BB	AA	BB	AA	BB	BB	BB	BB	BB	NN	AA	AA
wsnp_Ex_c12352_19708127	BB	BB	BB	BB	BB	BB	BB	BB	BB	BB	AA	AA	BB	BB	BB	BB	BB	BB	BB	BB	BB	BB	BB	BB	BB	BB	BB	AA	BB	BB	BB	BB	BB	BB	BB	BB	BB	BB	BB	AA	BB	BB	BB	BB	BB	BB	BB	AA	AA
wsnp_Ex_c3565_6520901	AA	AA	AA	AA	AA	AA	AA	AA	AA	AA	BB	AA	AA	AA	AA	BB	AA	AA	AA	AA	AA	AA	AA	AA	AA	AA	AA	BB	BB	AA	AA	NN	AA	BB	AA	AA	AA	AA	AA	BB	AA	AA	AA	AA	AA	BB	AA	AA	AA
wsnp_Ex_c6817_11761300	AA	AA	AA	AA	AA	AA	AA	AA	AA	AA	BB	NN	AA	AA	AA	BB	AA	AA	AA	AA	AA	AA	AA	AA	NN	AA	AA	BB	NN	AA	AA	AA	AA	BB	AA	AA	AA	AA	AA	BB	AA	AA	AA	AA	AA	BB	AA	AA	AA
wsnp_Ex_rep_c66846_65240088	AA	AA	AA	AA	AA	AA	AA	AA	AA	AA	AA	AA	AA	AA	BB	AA	AA	AA	AA	AA	AA	AA	AA	BB	AA	AA	AA	AA	AA	AA	AA	BB	BB	AA	AA	AA	AA	AA	AA	AA	AA	AA	BB	BB	AA	AA	AA	BB	AA
BS00087437_51	AA	AA	AA	AA	AA	AA	AA	AA	AA	AA	AA	BB	AA	AA	AA	AA	AA	AA	AA	AA	AA	AA	BB	AA	AA	AA	AA	AA	AA	AA	AA	BB	AA	AA	AA	AA	AA	AA	AA	AA	AA	AA	BB	AA	AA	AA	AA	BB	AA
BS00087601_51	AA	AA	AA	AA	NN	NN	AA	NN	AA	AA	BB	AA	AA	NN	BB	NN	BB	AA	NN	BB	AA	BB	BB	BB	NN	NN	BB	BB	BB	BB	AA	NN	BB	BB	AA	BB	BB	BB	AA	BB	BB	AA	BB	BB	BB	BB	AA	AA	NN
D_GBF1XID02F3H8U_128	BB	AA	BB	AA	BB	BB	AA	AA	BB	BB	BB	AA	BB	AA	BB	BB	AA	BB	BB	BB	BB	BB	BB	BB	AA	BB	BB	AA	AA	BB	AA	AA	AA	AA	BB	BB	BB	AA	BB	AA	BB	BB	BB	BB	BB	AA	BB	BB	BB
Excalibur_c39257_634	BB	AA	BB	BB	BB	BB	BB	BB	BB	BB	BB	BB	BB	BB	BB	AA	BB	BB	NN	AA	AA	BB	BB	NN	BB	NN	AA	BB	BB	BB	BB	BB	BB	BB	BB	BB	BB	BB	BB	BB	BB	BB	AA	BB	AA	BB	BB	AA	AA
IAAV2844	BB	AA	AA	AA	AA	AA	AA	AA	AA	BB	BB	AA	AA	AA	BB	BB	AA	AA	AA	AA	BB	AA	AA	AA	AA	AA	AA	AA	AA	BB	AA	AA	AA	AA	AA	AA	AA	AA	AA	AA	AA	AA	BB	BB	BB	AA	AA	AA	AA
Kukri_c31964_56	BB	AA	AA	BB	BB	AA	BB	AA	BB	BB	AA	BB	BB	BB	AA	BB	AA	BB	BB	AA	AA	BB	BB	AA	BB	BB	AA	BB	BB	AA	AA	AA	AA	AA	BB	BB	BB	AA	AA	BB	BB	BB	AA	AA	AA	AA	BB	AA	BB
Kukri_c61766_907	AA	AA	AA	AA	AA	AA	AA	AA	AA	AA	BB	AA	AA	AA	AA	BB	NN	AA	AA	AA	AA	AA	AA	AA	AA	AA	AA	BB	BB	AA	AA	AA	AA	BB	AA	AA	AA	AA	AA	BB	AA	AA	AA	AA	AA	BB	AA	AA	AA
RAC875_c32979_440	AA	AA	AA	AA	AA	BB	AA	AA	AA	AA	BB	AA	AA	AA	BB	AA	AA	AA	AA	AA	AA	AA	AA	AA	BB	AA	AA	BB	BB	AA	BB	BB	BB	AA	AA	AA	AA	BB	AA	BB	BB	BB	AA	AA	AA	AA	AA	AA	AA
Tdurum_contig28774_365	BB	BB	BB	BB	BB	AA	BB	BB	BB	BB	AA	BB	BB	BB	AA	BB	BB	BB	BB	BB	BB	BB	AA	BB	BB	BB	BB	AA	AA	BB	AA	BB	AA	BB	BB	BB	AA	BB	AA	AA	AA	AA	BB	AA	BB	BB	BB	BB	BB
tplb0059i08_441	AA	AA	AA	AA	AA	AA	BB	AA	AA	AA	AA	NN	AA	AA	BB	BB	AA	AA	AA	AA	BB	AA	AA	AA	AA	NN	AA	AA	NN	AA	AA	BB	AA	AA	AA	AA	AA	AA	AA	AA	AA	AA	NN	AA	AA	AA	AA	BB	AA
wsnp_Ex_c3572_6533892	AA	AA	AA	AA	AA	AA	AA	AA	AA	AA	BB	NN	AA	AA	AA	NN	AA	AA	AA	AA	AA	AA	AA	AA	AA	AA	AA	BB	NN	AA	AA	NN	AA	AA	AA	AA	AA	AA	AA	BB	AA	AA	AA	AA	AA	AA	AA	BB	NN
wsnp_Ex_c14866_22995097	AA	AA	AA	AA	AA	AA	AA	AA	AA	AA	BB	BB	AA	AA	AA	BB	AA	AA	AA	AA	AA	AA	AA	AA	AA	AA	AA	BB	NN	AA	AA	AB	AA	AA	AA	AA	AA	AA	AA	BB	AA	AA	AA	AA	AA	AA	AA	BB	BB
BS00081680_51	AA	AB	AA	BB	AB	BB	BB	BB	BB	BB	AA	AB	BB	BB	AA	AB	BB	BB	AB	AA	AA	BB	AA	AB	BB	AB	AA	BB	BB	AA	BB	NN	BB	BB	BB	BB	AA	BB	BB	BB	AA	BB	AA	BB	BB	BB	AB	BB	AB
BobWhite_c104_89	AA	AA	BB	AA	AA	AA	AA	AA	AA	AA	AA	AA	AA	AA	BB	NN	AA	AA	AA	AA	AA	AA	BB	AA	AA	AA	AA	BB	AA	AA	AA	NN	AA	AA	AA	AA	BB	AA	AA	BB	BB	AA	AA	AA	AA	AA	NN	AA	AA
BobWhite_c28971_184	AA	AA	BB	BB	BB	AA	AA	AA	AA	AA	AA	AA	BB	AA	AA	AA	AA	AA	AA	AA	BB	AA	BB	AA	AA	AA	BB	BB	BB	AA	BB	BB	AA	AA	AA	AA	BB	BB	AA	BB	BB	BB	BB	AA	AA	AA	AA	BB	AA
CAP11_c6014_160	AA	AA	AA	AA	AA	AA	AA	AA	AA	AA	BB	BB	AA	AA	AA	NN	AA	AA	AA	AA	AA	AA	AA	AA	AA	AA	AA	BB	NN	AA	AA	NN	AA	BB	AA	AA	AA	AA	AA	BB	AA	AA	AA	AA	AA	BB	AA	BB	NN
Excalibur_c7026_2635	BB	NN	AA	BB	AA	BB	BB	AA	BB	BB	AA	NN	BB	BB	AA	BB	AA	BB	NN	AA	BB	BB	AA	AA	AA	NN	AA	BB	NN	AA	AA	NN	AA	AA	BB	BB	BB	AA	BB	BB	BB	BB	BB	BB	AA	AA	NN	BB	NN
Ku_c1313_1673	AA	NN	AA	AA	NN	BB	AA	AA	AA	AA	BB	NN	AA	AA	AA	NN	BB	AA	NN	BB	AA	BB	AA	AA	BB	NN	BB	AA	BB	AA	BB	AA	AA	AA	AA	AA	BB	BB	AA	AA	BB	BB	AA	AA	AA	AA	NN	AA	BB
Kukri_c49776_192	BB	NN	BB	BB	BB	AA	BB	AA	BB	BB	BB	BB	BB	BB	BB	NN	AA	BB	BB	AA	BB	BB	BB	BB	NN	NN	AA	BB	AA	BB	BB	BB	BB	AA	BB	AA	BB	AA	BB	BB	BB	BB	BB	BB	BB	AA	BB	BB	BB
RFL_Contig22_617	AA	BB	AB	AA	AA	BB	AA	AB	NN	AA	BB	NN	AA	AA	BB	AA	AA	AB	NN	AA	AA	AA	AA	AA	AA	NN	BB	BB	AA	AB	AA	AA	AA	AB	AA	AB	AA	AA	AA	BB	AA	AA	AB	AA	AA	AA	NN	BB	AA
BobWhite_c31322_391	BB	NN	BB	BB	BB	BB	BB	BB	BB	BB	BB	BB	BB	AA	BB	AA	BB	BB	BB	BB	BB	BB	BB	BB	BB	BB	BB	BB	BB	BB	BB	NN	BB	BB	BB	BB	BB	BB	BB	BB	BB	BB	BB	BB	BB	BB	BB	BB	BB
BobWhite_c5242_400	AA	NN	BB	BB	AA	BB	BB	BB	BB	AA	BB	BB	BB	BB	BB	AA	BB	BB	BB	BB	BB	BB	BB	BB	BB	BB	BB	BB	BB	BB	BB	BB	BB	BB	BB	BB	AA	BB	BB	BB	AA	BB	BB	BB	BB	BB	BB	AA	BB
CAP7_c821_239	AA	NN	BB	AA	AA	AA	AA	AA	AA	AA	AA	NN	AA	AA	BB	BB	BB	AA	NN	BB	AA	AA	BB	AA	NN	AA	AA	AA	AA	AA	BB	AA	BB	BB	AA	BB	AA	BB	AA	AA	AA	AA	AA	AA	AA	BB	NN	AA	AA
wsnp_Ex_c1359_2604298	AA	NN	BB	AA	NN	AA	AA	AA	AA	AA	AA	NN	AA	BB	BB	BB	AA	AA	AA	AA	AA	AA	BB	AA	NN	AA	AA	BB	NN	AA	BB	AA	AA	AA	AA	AA	AA	AA	AA	BB	AA	AA	AA	AA	AA	AA	NN	BB	NN
wsnp_Ex_c30552_39457767	AA	NN	BB	BB	AA	BB	BB	BB	BB	AA	BB	BB	BB	BB	BB	AA	BB	BB	BB	BB	BB	BB	BB	BB	BB	BB	BB	BB	BB	BB	BB	BB	BB	BB	BB	BB	AA	BB	BB	BB	AA	BB	BB	BB	BB	BB	BB	AA	BB
D_contig37179_75	BB	BB	BB	BB	BB	BB	BB	BB	AA	AA	BB	BB	AB	BB	BB	AA	AA	AB	BB	BB	AB	AB	AA	AB	BB	BB	BB	BB	AB	BB	BB	BB	AA	AA	BB	BB	AA	AA	AB	BB	AA	AB	AB	AB	AB	AA	BB	BB	BB
wsnp_Ku_rep_c68419_67400635	BB	BB	BB	BB	AB	BB	BB	BB	AB	BB	AB	NN	AB	BB	BB	AB	AB	AB	AB	AB	BB	AB	AA	AB	AB	BB	AB	AB	BB	AB	BB	AA	AB	AB	AB	AB	BB	BB	AB	BB	BB	AB	AB	AB	AB	AB	AB	AA	AB
BS00025755_51	AB	BB	AB	AA	NN	AB	AB	NN	AB	AB	AA	AA	BB	AA	AA	AA	AA	AB	NN	BB	AA	AA	AB	BB	AA	BB	BB	BB	BB	AA	BB	NN	AB	AB	AA	AB	AA	AA	BB	BB	AA	AB	AA	AA	AA	AB	NN	BB	NN
Excalibur_c33881_618	BB	BB	BB	BB	BB	BB	BB	BB	BB	BB	AA	BB	BB	BB	BB	AA	BB	BB	BB	BB	BB	BB	BB	BB	BB	BB	BB	AA	AA	BB	BB	NN	BB	BB	BB	BB	BB	BB	BB	AA	BB	BB	BB	BB	BB	BB	BB	BB	AA
IAAV2694	AA	AA	BB	AA	AA	AA	AA	AA	AA	AA	AA	NN	AA	AA	BB	NN	AA	AA	AA	AA	AA	AA	BB	AA	AA	AA	AA	BB	AA	AA	AA	BB	AA	AA	AA	AA	BB	AA	AA	BB	BB	AA	AA	AA	AA	AA	NN	AA	AA
IAAV2709	AA	AA	AA	AA	AA	AA	AA	AA	AA	AA	BB	AA	AA	AA	AA	BB	AA	AA	AA	AA	AA	AA	AA	AA	AA	AA	AA	BB	BB	AA	AA	BB	AA	AA	AA	AA	AA	AA	AA	BB	AA	AA	AA	AA	AA	AA	AA	AA	BB
Kukri_c136_289	AA	AA	BB	AA	BB	BB	AA	AA	AA	AA	BB	AA	BB	BB	AA	AA	AA	BB	BB	BB	AA	BB	BB	BB	AA	BB	BB	AA	BB	BB	AA	BB	BB	AA	BB	BB	BB	AA	BB	AA	BB	BB	BB	BB	BB	AA	BB	BB	BB
Tdurum_contig13946_329	AA	BB	BB	AA	AA	NN	AA	BB	AA	AA	NN	NN	AA	AA	BB	NN	BB	AA	NN	BB	NN	AA	AA	NN	NN	NN	NN	AA	NN	NN	BB	BB	BB	BB	AA	AA	AA	BB	NN	AA	AA	AA	NN	NN	NN	BB	AA	BB	BB
wsnp_Ex_c48087_53105842	NN	NN	BB	AA	NN	NN	BB	BB	NN	BB	BB	NN	NN	AA	BB	AA	AA	NN	NN	BB	AA	BB	BB	AA	AA	NN	BB	BB	AA	NN	BB	BB	AA	AA	NN	NN	AA	AA	NN	BB	AA	NN	NN	NN	NN	AA	NN	BB	AA
wsnp_Ex_c8885_14842394	AA	AA	AA	AA	AA	AA	AA	AA	AA	AA	BB	BB	AA	AA	AA	NN	AA	AA	AA	AA	AA	AA	AA	AA	AA	AA	AA	BB	NN	AA	AA	AA	AA	AA	AA	AA	AA	AA	AA	BB	AA	AA	AA	AA	AA	AA	AA	BB	BB
BS00067652_51	AA	AA	AA	AA	AA	AA	AA	AA	AA	AA	AA	AA	AA	AA	BB	NN	AA	AA	AA	AA	AA	AA	NN	NN	AA	AA	AA	BB	AA	AA	AA	AA	BB	AA	AA	BB	AA	AA	BB	BB	AA	AA	BB	BB	BB	BB	AA	AA	AA
Excalibur_rep_c107144_405	AA	AA	AA	AA	AA	AA	AA	AA	AA	AA	BB	NN	AA	AA	AA	BB	AA	AA	AA	AA	AA	AA	AA	AA	NN	AA	AA	BB	BB	AA	AA	AA	AA	BB	AA	AA	AA	AA	AA	BB	AA	AA	AA	AA	AA	BB	AA	AA	BB
RAC875_c65431_351	BB	BB	BB	BB	BB	AA	BB	AA	BB	BB	BB	BB	BB	BB	BB	NN	AA	BB	BB	AA	BB	BB	BB	BB	BB	BB	AA	BB	AA	BB	BB	AA	BB	AA	BB	AA	BB	AA	BB	BB	BB	BB	BB	BB	BB	AA	BB	BB	BB
wsnp_Ex_c56097_58351893	AA	BB	AA	AA	AA	AA	AA	AA	AA	AA	AA	BB	AA	AA	AA	NN	AA	AA	AA	AA	AA	AA	AA	BB	AA	AA	AA	AA	AA	AA	AA	AA	BB	AA	AA	AA	AA	AA	AA	AA	AA	AA	BB	BB	AA	AA	AA	BB	AA
wsnp_Ex_c56097_58352130	AA	NN	AA	AA	AA	AA	AA	AA	AA	AA	AA	BB	AA	AA	AA	NN	AA	AA	AA	AA	AA	AA	AA	BB	AA	AA	AA	AA	AA	AA	AA	NN	BB	AA	AA	AA	AA	AA	AA	AA	AA	AA	BB	BB	AA	AA	AA	BB	AA
wsnp_Ex_rep_c101414_86780996	AA	AA	AA	AA	AA	AA	AA	AA	AA	AA	BB	BB	AA	AA	AA	NN	AA	AA	AA	AA	AA	AA	AA	AA	AA	AA	AA	BB	NN	AA	AA	NN	AA	BB	AA	AA	AA	AA	AA	BB	AA	AA	AA	AA	AA	BB	AA	BB	BB
wsnp_Ku_c47386_53862969	AA	AA	AA	AA	AA	AA	AA	AA	AA	AA	BB	NN	AA	AA	AA	BB	AA	AA	AA	AA	AA	AA	AA	AA	NN	AA	AA	BB	BB	AA	AA	AA	AA	BB	AA	AA	AA	AA	AA	BB	AA	AA	AA	AA	AA	BB	AA	AA	BB
BS00110151_51	BB	BB	BB	BB	BB	NN	BB	AA	BB	BB	BB	BB	BB	BB	BB	NN	AA	BB	BB	AA	BB	BB	BB	BB	NN	BB	AA	BB	AA	BB	BB	AA	BB	AA	BB	AA	BB	AA	BB	BB	BB	BB	BB	BB	BB	AA	BB	BB	BB
Kukri_c46608_277	BB	AB	AB	BB	AB	BB	BB	BB	BB	BB	AB	NN	AB	BB	BB	BB	BB	BB	BB	BB	BB	AB	AA	BB	BB	BB	BB	AB	BB	BB	BB	AA	BB	BB	AB	AB	AB	BB	BB	AB	AB	BB	BB	AB	BB	BB	AB	AA	BB
BS00081455_51	AA	AA	AA	AA	AA	AA	AA	AA	AA	AA	BB	BB	AA	AA	AA	NN	AA	AA	AA	AA	AA	AA	AA	AA	AA	AA	AA	BB	NN	AA	AA	NN	AA	BB	AA	AA	AA	AA	AA	BB	AA	AA	AA	AA	AA	BB	AA	BB	BB
GENE-0069_468	NN	BB	BB	AA	BB	AA	AA	AA	AA	AA	AA	NN	AA	BB	AA	BB	BB	AA	AA	AA	AA	AA	BB	AA	BB	AA	AA	AA	AA	AA	BB	AA	AA	AA	AA	AA	AA	BB	AA	AA	AA	BB	AA	AA	AA	AA	NN	BB	AA
RAC875_c3751_96	AA	AA	AA	AA	AA	AA	AA	AA	AA	AA	BB	BB	AA	AA	AA	NN	AA	AA	AA	AA	AA	AA	AA	AA	AA	AA	AA	BB	NN	AA	AA	NN	AA	BB	AA	AA	AA	AA	AA	BB	AA	AA	AA	AA	AA	BB	AA	BB	BB
Tdurum_contig13946_241	AA	BB	BB	AA	AA	NN	AA	BB	AA	AA	NN	NN	AA	AA	BB	NN	BB	AA	NN	BB	NN	AA	AA	NN	NN	NN	NN	AA	NN	NN	BB	BB	BB	BB	AA	AA	AA	BB	NN	AA	AA	AA	NN	NN	NN	BB	AA	BB	BB
Tdurum_contig55009_1153	AA	AA	AA	AA	AA	AA	AA	AA	AA	AA	BB	BB	AA	AA	AA	NN	AA	AA	AA	AA	AA	AA	AA	AA	AA	AA	AA	BB	NN	AA	AA	NN	AA	BB	AA	AA	AA	AA	AA	BB	AA	AA	AA	AA	AA	BB	AA	BB	BB
wsnp_Ex_c4605_8241260	AA	AA	AA	AA	AA	AA	AA	AA	AA	AA	BB	BB	AA	AA	AA	NN	AA	AA	AA	AA	AA	AA	AA	AA	AA	AA	AA	BB	NN	NN	AA	NN	AA	BB	AA	AA	AA	AA	AA	BB	AA	AA	AA	AA	AA	BB	AA	BB	BB
wsnp_Ku_c18611_27943266	BB	AA	AA	BB	BB	BB	BB	BB	BB	BB	BB	BB	AA	BB	BB	BB	BB	BB	BB	BB	BB	AA	AA	AA	BB	AA	AA	BB	BB	AA	AA	NN	BB	BB	BB	AA	AA	BB	BB	BB	AA	AA	BB	BB	AA	AA	AA	BB	BB
wsnp_Ra_rep_c74936_72685894	AA	AA	AA	AA	AA	AA	AA	AA	AA	AA	BB	BB	AA	AA	AA	BB	AA	AA	AA	AA	AA	AA	AA	AA	AA	AA	AA	BB	NN	AA	AA	NN	AA	AA	AA	AA	AA	AA	AA	BB	AA	AA	AA	AA	AA	AA	AA	BB	BB
BobWhite_c46007_582	AA	AA	AA	AA	AA	AA	AA	AA	NN	AA	AA	NN	AA	AA	BB	BB	AA	AA	AA	AA	AA	AA	BB	BB	AA	AA	AA	BB	AA	AA	AA	BB	BB	AA	AA	BB	AA	AA	BB	BB	AA	AA	BB	BB	BB	AA	AA	AA	AA
Ra_c58315_265	AA	BB	AA	AA	AA	AA	AA	AA	AA	AA	AA	BB	AA	AA	AA	BB	AA	AA	AA	AA	AA	AA	NN	BB	AA	AA	AA	AA	AA	AA	AA	AA	BB	AA	AA	AA	AA	AA	AA	AA	AA	AA	BB	BB	AA	AA	AA	BB	AA
RAC875_c30657_82	BB	BB	BB	BB	BB	AA	BB	BB	BB	AA	BB	BB	AA	BB	AA	BB	BB	AA	BB	BB	BB	AA	NN	AA	BB	BB	AA	BB	BB	NN	AA	NN	BB	BB	AA	AA	NN	BB	AA	AA	NN	AA	AA	AA	AA	BB	BB	BB	BB
wsnp_Ex_c10657_17376448	AA	BB	AA	AA	AA	AA	BB	AA	NN	AA	AA	NN	AA	AA	AA	AA	AA	AA	AA	BB	AA	AA	AA	AA	AA	BB	AA	BB	NN	AA	BB	NN	AA	AA	AA	AA	AA	AA	AA	BB	AA	AA	AA	AA	AA	AA	AA	BB	AA
wsnp_Ex_rep_c69738_68695568	AA	AA	AA	AA	AA	AA	AA	AA	AA	AA	BB	NN	AA	AA	AA	NN	AA	AA	AA	AA	AA	AA	AA	AA	AA	AA	AA	BB	NN	AA	AA	BB	AA	BB	AA	AA	AA	AA	AA	BB	AA	AA	AA	AA	AA	BB	AA	BB	NN
BS00021878_51	AA	AA	AA	AA	AA	AA	AA	AA	AA	AA	BB	BB	AA	AA	AA	BB	AA	AA	AA	AA	AA	AA	AA	AA	AA	AA	AA	BB	BB	AA	AA	NN	AA	BB	AA	AA	AA	AA	AA	BB	AA	AA	AA	AA	AA	BB	AA	BB	BB
Excalibur_c25273_149	AA	AA	AA	AA	AA	AA	AA	AA	AA	AA	BB	AA	AA	AA	AA	BB	AA	AA	AA	AA	AA	AA	AA	AA	AA	AA	AA	BB	BB	AA	AA	BB	AA	BB	AA	AA	AA	AA	AA	BB	AA	AA	AA	AA	AA	BB	AA	AA	BB
JD_c63991_766	BB	BB	BB	BB	BB	BB	BB	BB	BB	BB	BB	BB	BB	BB	AA	BB	BB	BB	BB	BB	BB	BB	BB	AA	BB	BB	BB	BB	BB	BB	BB	AA	AA	BB	BB	BB	BB	BB	BB	BB	BB	BB	AA	AA	BB	BB	BB	AA	BB
BS00102492_51	BB	BB	BB	BB	BB	BB	BB	BB	BB	BB	BB	NN	BB	BB	BB	BB	BB	BB	BB	BB	BB	BB	AB	BB	BB	BB	BB	BB	BB	BB	BB	AB	BB	BB	BB	BB	BB	BB	BB	BB	BB	BB	BB	BB	BB	BB	BB	AB	BB
Tdurum_contig47006_2711	AB	AB	AB	AB	AB	AB	BB	AB	AB	AB	AB	NN	AB	AB	BB	BB	AB	AB	AB	AB	BB	AB	AB	AB	AB	NN	AB	AB	BB	AB	AB	AA	AB	AB	AB	AB	AB	AB	AB	AB	AB	AB	AB	AB	AB	AB	AB	BB	AB
Ex_c36987_538	BB	AA	AA	AA	AA	AA	AA	AA	AA	AA	AA	BB	AA	BB	BB	AA	BB	AA	AA	AA	AA	AA	AA	BB	AA	AA	AA	AA	AA	AA	AA	BB	BB	BB	AA	AA	BB	AA	BB	AA	AA	BB	BB	BB	AA	AA	AA	BB	AA
Kukri_c12165_1148	AA	AA	AA	AA	AA	AA	AA	AA	AA	AA	BB	AA	AA	AA	AA	BB	AA	AA	AA	AA	AA	AA	AA	AA	AA	AA	AA	BB	BB	AA	AA	AA	AA	BB	AA	AA	AA	AA	AA	BB	AA	AA	AA	AA	BB	BB	AA	AA	BB
Kukri_c54467_100	AA	AA	AA	AA	AA	AA	AA	AA	AA	AA	BB	BB	AA	AA	AA	NN	AA	AA	AA	AA	AA	AA	AA	AA	AA	AA	AA	BB	NN	AA	AA	BB	AA	BB	AA	AA	AA	AA	AA	BB	AA	AA	AA	AA	AA	BB	AA	BB	BB
Kukri_c82086_387	BB	AA	BB	AA	BB	BB	AA	AA	AA	BB	AA	AA	AA	BB	BB	AA	BB	AA	NN	BB	AA	AA	BB	AA	BB	BB	BB	BB	BB	AA	BB	NN	BB	BB	AA	BB	BB	BB	BB	BB	BB	AA	AA	AA	AA	BB	BB	AA	BB
RAC875_c85031_525	AA	BB	BB	AA	AA	AA	AA	AA	AA	AA	BB	AA	BB	AA	BB	AA	AA	BB	AA	BB	AA	BB	AA	AA	AA	AA	BB	BB	AA	AA	AA	AA	AA	AA	AA	AA	AA	AA	AA	BB	AA	AA	AA	AA	AA	AA	AA	BB	AA
RFL_Contig1703_695	AA	BB	AA	AA	BB	AA	AA	AA	AA	AA	BB	BB	BB	AA	AA	AA	AA	AA	BB	BB	BB	AA	BB	AA	AA	BB	BB	BB	AA	BB	AA	AA	AA	AA	AA	AA	BB	AA	AA	BB	BB	AA	BB	AA	AA	AA	BB	AA	AA
RFL_Contig2270_2610	BB	BB	BB	BB	BB	BB	BB	BB	BB	BB	AA	AA	BB	BB	AA	BB	BB	BB	BB	BB	BB	BB	BB	AA	NN	BB	BB	AA	BB	BB	BB	NN	AA	AA	BB	BB	BB	BB	BB	AA	BB	BB	AA	AA	BB	AA	BB	AA	BB
Tdurum_contig56662_54	AA	BB	AA	BB	AA	AA	BB	BB	BB	AA	BB	NN	BB	AA	AA	BB	AA	BB	NN	AA	BB	BB	AA	BB	AA	AA	AA	AA	AA	BB	AA	NN	AA	AA	BB	AA	BB	AA	AA	AA	BB	BB	BB	BB	BB	AA	NN	BB	AA
wsnp_Ex_c41969_48673442	AA	AA	AA	AA	AA	AA	AA	AA	AA	AA	BB	BB	AA	AA	AA	BB	AA	AA	AA	AA	AA	AA	AA	AA	AA	AA	AA	BB	BB	AA	AA	NN	AA	BB	AA	AA	AA	AA	AA	BB	AA	AA	AA	AA	AA	BB	AA	BB	BB
wsnp_Ku_rep_c69362_68705297	NN	AA	AA	AA	AA	AA	AA	AA	AA	BB	BB	AA	AA	AA	BB	BB	AA	AA	AA	AA	BB	AA	AA	AA	AA	AA	AA	AA	AA	BB	AA	AA	AA	AA	AA	AA	AA	AA	AA	AA	AA	AA	BB	BB	BB	AA	AA	AA	AA
BobWhite_c10251_382	BB	AB	BB	AB	AA	AB	AA	AA	BB	BB	AB	BB	AA	AB	AA	BB	AB	AB	BB	AB	BB	AB	AB	BB	AB	AA	AB	AB	BB	AA	AB	AA	AB	AB	AA	BB	AB	AB	AA	AB	AB	AB	AA	AA	AA	AB	AB	AB	AB
BobWhite_c5967_537	AA	NN	BB	AA	BB	AA	AA	AA	AA	AA	AA	AA	AA	BB	AA	BB	AA	AA	AA	AA	AA	AA	BB	AA	NN	AA	AA	AA	AA	AA	BB	BB	BB	AA	AA	BB	AA	AA	AA	AA	AA	BB	AA	AA	AA	AA	AA	BB	AA
BS00004522_51	AA	AA	AA	AA	AA	NN	AA	AA	AA	AA	AA	BB	AA	AA	BB	BB	AA	AA	AA	AA	AA	AA	AA	BB	AA	AA	AA	AA	AA	AA	AA	BB	BB	AA	AA	AA	AA	AA	AA	AA	AA	AA	BB	BB	AA	AA	AA	BB	AA
Excalibur_c22768_963	AA	NN	BB	AA	BB	AA	AA	AA	AA	AA	AA	AA	AA	BB	AA	BB	AA	AA	AA	AA	AA	AA	BB	AA	NN	AA	AA	AA	AA	AA	BB	BB	BB	AA	AA	BB	AA	AA	AA	AA	AA	BB	AA	AA	AA	AA	AA	BB	AA
Excalibur_c85499_232	NN	NN	AA	AA	AA	AA	AA	AA	NN	BB	BB	AA	AA	AA	BB	BB	AA	AA	NN	AA	BB	AA	AA	AA	AA	AA	AA	AA	AA	BB	AA	AA	AA	AA	AA	AA	AA	AA	AA	AA	AA	AA	BB	BB	BB	AA	AA	AA	AA
IACX5994	AA	NN	BB	AA	BB	AA	AA	AA	AA	AA	AA	AA	AA	BB	AA	BB	AA	AA	AA	AA	AA	AA	BB	AA	NN	AA	AA	AA	AA	AA	BB	BB	BB	AA	AA	BB	AA	AA	AA	AA	AA	BB	AA	AA	AA	AA	AA	BB	AA
Kukri_c1313_1158	AA	AA	AA	AA	NN	BB	AA	AA	AA	AA	BB	AA	AA	AA	AA	NN	BB	AA	AA	BB	AA	BB	AA	AA	NN	AA	BB	AA	BB	AA	BB	AA	AA	AA	AA	AA	BB	BB	AA	AA	BB	BB	AA	AA	AA	AA	AA	AA	NN
Kukri_c25736_184	BB	BB	BB	BB	BB	AA	BB	BB	BB	BB	BB	BB	BB	AA	BB	BB	BB	BB	BB	BB	BB	BB	BB	BB	BB	BB	BB	BB	BB	BB	BB	BB	BB	BB	BB	BB	AA	BB	BB	BB	AA	BB	BB	BB	BB	BB	BB	AA	BB
Kukri_c50414_251	AA	AA	BB	AA	BB	BB	BB	BB	BB	BB	BB	AA	BB	BB	BB	BB	BB	BB	AA	BB	AA	BB	AA	BB	BB	AA	BB	BB	AA	AA	AA	NN	BB	BB	BB	BB	BB	BB	BB	BB	BB	BB	BB	AA	BB	BB	BB	NN	BB
wsnp_Ex_c33452_41938013	AA	NN	BB	AA	BB	AA	AA	AA	AA	AA	AA	NN	AA	BB	AA	BB	AA	AA	AA	AA	AA	AA	BB	AA	NN	AA	AA	AA	AA	AA	BB	BB	BB	AA	AA	BB	AA	AA	AA	AA	AA	BB	AA	AA	AA	AA	NN	BB	AA
wsnp_Ex_c33452_41938159	AA	NN	BB	AA	BB	AA	AA	AA	AA	AA	AA	AA	AA	BB	AA	BB	AA	AA	AA	AA	AA	AA	BB	AA	NN	AA	AA	AA	AA	AA	BB	BB	BB	AA	AA	BB	AA	AA	AA	AA	AA	BB	AA	AA	AA	AA	NN	BB	AA
wsnp_Ex_c759_1493846	AA	AA	BB	AA	BB	BB	BB	BB	BB	BB	BB	AA	BB	BB	BB	BB	BB	BB	AA	BB	AA	BB	AA	BB	BB	AA	BB	BB	AA	AA	AA	NN	BB	BB	BB	BB	BB	BB	BB	BB	BB	BB	BB	AA	BB	BB	BB	AA	BB
BS00066336_51	BB	BB	BB	BB	BB	BB	BB	BB	BB	BB	AB	BB	BB	BB	BB	BB	BB	BB	BB	BB	BB	BB	BB	BB	BB	BB	BB	AB	BB	BB	BB	AB	BB	BB	BB	BB	BB	BB	BB	AB	BB	BB	BB	BB	BB	BB	BB	BB	AB
BS00022201_51	BB	BB	BB	BB	BB	NN	BB	BB	BB	BB	BB	AA	BB	BB	BB	BB	BB	BB	BB	BB	BB	BB	AA	BB	BB	BB	BB	BB	BB	BB	BB	AA	BB	BB	BB	BB	BB	BB	BB	BB	BB	BB	BB	BB	BB	BB	BB	AA	BB
Excalibur_c47654_70	BB	BB	BB	BB	BB	NN	BB	AA	BB	BB	BB	BB	BB	BB	BB	NN	AA	BB	BB	AA	BB	BB	BB	BB	NN	BB	AA	BB	BB	BB	BB	AA	BB	AA	BB	AA	BB	AA	BB	BB	BB	BB	BB	BB	BB	AA	BB	BB	BB
Jagger_c6772_80	BB	BB	AA	AA	BB	BB	AA	AA	AA	BB	AA	NN	AA	AA	BB	NN	AA	AA	AA	BB	AA	AA	AA	AA	NN	BB	BB	AA	BB	AA	AA	AA	AA	AA	AA	AA	BB	AA	BB	AA	BB	AA	AA	AA	AA	AA	NN	BB	BB
Ra_c2322_1067	BB	BB	BB	BB	BB	BB	BB	BB	BB	BB	BB	NN	BB	BB	AA	BB	BB	BB	BB	BB	AA	BB	AA	AA	BB	BB	BB	BB	BB	BB	BB	AA	AA	BB	BB	BB	BB	BB	BB	BB	BB	BB	AA	AA	BB	BB	BB	AA	BB
RAC875_rep_c104557_1245	BB	BB	BB	BB	BB	BB	BB	BB	BB	BB	BB	BB	BB	BB	AA	BB	BB	BB	BB	BB	BB	BB	BB	AA	BB	BB	BB	BB	BB	BB	BB	NN	AA	BB	BB	BB	BB	BB	BB	BB	BB	BB	AA	AA	BB	BB	BB	NN	BB
RFL_Contig22_387	AA	NN	AA	AA	BB	BB	AA	AA	AA	AA	BB	NN	AA	AA	AA	BB	BB	AA	NN	BB	AA	BB	AA	AA	BB	BB	BB	AA	BB	AA	BB	AA	AA	AA	AA	AA	AA	BB	AA	AA	AA	AA	AA	AA	AA	AA	NN	AA	AA
wsnp_Ex_c18169_26977013	AA	AA	AA	AA	AA	AA	AA	AA	AA	AA	BB	BB	AA	AA	AA	BB	AA	AA	AA	AA	AA	AA	AA	AA	AA	AA	AA	BB	BB	AA	AA	NN	AA	BB	AA	AA	AA	AA	AA	BB	AA	AA	AA	AA	AA	BB	AA	BB	BB
RFL_Contig1338_2646	BB	BB	AA	AB	BB	BB	NN	BB	NN	BB	AB	NN	AB	BB	AB	AB	AB	BB	NN	AB	AB	AB	BB	AB	AB	AB	AB	AB	BB	AB	BB	AB	BB	BB	AB	BB	AB	AB	BB	AB	AB	AB	BB	BB	AB	BB	AB	BB	AB
Tdurum_contig46413_779	AB	BB	AB	BB	AB	AB	AB	AB	AB	AB	BB	AB	AB	BB	AB	AB	AB	AB	AB	BB	AB	BB	BB	AB	AB	BB	BB	BB	AB	AB	AB	NN	AB	AB	AB	AB	AB	AB	BB	AB	AB	AB	AB	AB	AB	AB	AB	BB	AB
wsnp_Ex_c10257_16825240	BB	BB	BB	BB	BB	BB	BB	BB	BB	BB	BB	BB	BB	BB	AB	BB	BB	BB	BB	BB	BB	BB	BB	NN	BB	BB	BB	BB	BB	BB	BB	AB	AB	BB	BB	BB	BB	BB	BB	BB	BB	BB	AB	AB	BB	BB	BB	AB	BB
Excalibur_c65227_444	BB	BB	BB	BB	BB	BB	BB	BB	BB	BB	BB	AA	BB	BB	BB	BB	BB	BB	BB	BB	BB	BB	BB	BB	BB	BB	BB	BB	BB	BB	BB	AA	BB	BB	BB	BB	BB	BB	BB	BB	BB	BB	BB	BB	BB	BB	BB	AA	BB
GENE-0283_330	BB	BB	BB	BB	BB	BB	BB	BB	BB	BB	BB	AA	BB	BB	BB	BB	BB	BB	BB	BB	BB	BB	BB	BB	BB	BB	BB	BB	BB	BB	BB	AA	BB	BB	BB	BB	BB	BB	BB	BB	BB	BB	BB	BB	BB	BB	BB	AA	BB
Kukri_c362_91	BB	BB	BB	BB	BB	BB	BB	BB	BB	BB	BB	AA	BB	BB	BB	BB	BB	BB	BB	BB	BB	BB	AA	BB	BB	BB	BB	BB	BB	BB	BB	AA	BB	BB	BB	BB	BB	BB	BB	BB	BB	BB	BB	BB	BB	BB	BB	AA	BB
Kukri_c65610_572	AA	BB	AA	AA	AA	BB	AA	BB	NN	AA	BB	NN	AA	AA	BB	BB	AA	AA	NN	AA	BB	AA	AA	NN	AA	AA	AA	AA	AA	BB	AA	AA	AA	AA	AA	AA	AA	AA	AA	AA	AA	AA	BB	BB	BB	AA	AA	AA	AA
Kukri_c7119_392	AA	BB	BB	AA	BB	AA	AA	AA	AA	AA	AA	NN	AA	BB	AA	BB	AA	AA	AA	AA	AA	AA	BB	AA	NN	AA	AA	AA	AA	AA	BB	AA	BB	AA	AA	BB	AA	AA	AA	AA	AA	BB	AA	AA	AA	AA	NN	BB	AA
Tdurum_contig32437_257	AA	BB	AA	AA	AA	AA	AA	AA	AA	AA	AA	BB	AA	AA	BB	BB	AA	AA	AA	AA	AA	AA	BB	AA	AA	AA	AA	BB	AA	AA	AA	BB	AA	AA	AA	AA	AA	AA	AA	BB	AA	AA	AA	AA	AA	BB	AA	BB	AA
wsnp_Ex_c1557_2973321	AA	BB	AA	AA	AA	BB	AA	BB	NN	AA	BB	NN	AA	AA	BB	BB	AA	AA	NN	AA	BB	AA	AA	NN	AA	AA	AA	AA	AA	BB	AA	AA	AA	AA	AA	AA	AA	AA	AA	AA	AA	AA	BB	BB	BB	AA	AA	AA	AA
wsnp_Ex_c9534_15793556	BB	AA	BB	AA	AA	AA	AA	AA	AA	BB	AA	AA	AA	BB	BB	BB	AA	AA	AA	AA	AA	AA	BB	AA	AA	AA	AA	BB	AA	AA	BB	AA	AA	AA	AA	AA	AA	AA	AA	BB	AA	AA	AA	AA	AA	AA	AA	BB	BB
wsnp_Ex_rep_c102067_87314043	NN	NN	BB	AA	BB	AA	AA	AA	AA	AA	AA	NN	AA	BB	BB	BB	AA	AA	AA	AA	AA	AA	BB	NN	NN	AA	AA	BB	NN	AA	BB	BB	AA	AA	AA	AA	BB	AA	AA	BB	BB	BB	AA	AA	AA	AA	NN	BB	NN
BobWhite_rep_c63819_182	AA	BB	AA	AA	NN	BB	AA	BB	AA	AA	BB	BB	AA	AA	BB	BB	BB	AA	NN	BB	AA	BB	BB	BB	NN	NN	BB	BB	BB	BB	AA	NN	BB	BB	AA	BB	BB	BB	AA	BB	BB	AA	BB	BB	BB	BB	NN	BB	AA
BS00065170_51	BB	BB	AA	AA	AA	AA	AA	AA	NN	BB	BB	NN	AA	AA	BB	BB	AA	AA	NN	AA	BB	AA	AA	NN	AA	AA	AA	AA	AA	BB	AA	AA	AA	AA	AA	AA	AA	AA	AA	AA	AA	BB	NN	BB	BB	AA	AA	AA	AA
D_contig04348_649	AA	AA	AA	AA	AA	AA	AA	AA	AA	AA	BB	BB	AA	AA	AA	BB	AA	AA	AA	AA	AA	AA	AA	AA	AA	AA	AA	BB	BB	AA	AA	NN	AA	BB	AA	AA	AA	AA	AA	BB	AA	AA	AA	AA	AA	BB	AA	BB	BB
Excalibur_c22768_811	AA	BB	BB	AA	BB	AA	AA	AA	AA	AA	AA	AA	AA	BB	AA	BB	AA	AA	AA	AA	AA	AA	BB	AA	NN	AA	AA	AA	AA	AA	BB	NN	BB	AA	AA	BB	AA	AA	AA	AA	AA	BB	AA	AA	AA	AA	NN	BB	AA
Excalibur_c25353_1171	AA	BB	BB	AA	BB	AA	AA	AA	AA	AA	AA	AA	AA	BB	AA	BB	BB	AA	AA	AA	NN	AA	BB	AA	BB	AA	AA	NN	AA	AA	BB	NN	BB	AA	AA	BB	AA	BB	AA	NN	AA	BB	AA	AA	AA	AA	AA	BB	AA
RAC875_c59190_384	BB	BB	BB	AA	BB	AA	AA	AA	AA	BB	AA	AA	AA	AA	BB	NN	BB	AA	BB	BB	AA	AA	BB	AA	BB	NN	AA	AA	BB	AA	BB	AA	BB	BB	AA	BB	AA	BB	AA	AA	AA	AA	AA	AA	AA	BB	BB	AA	AA
Tdurum_contig84252_155	AA	BB	AA	AA	AA	BB	AA	BB	NN	AA	BB	NN	AA	AA	BB	BB	AA	AA	NN	AA	BB	AA	AA	NN	AA	AA	AA	AA	AA	BB	AA	AA	AA	AA	AA	AA	AA	AA	AA	AA	AA	AA	BB	BB	BB	AA	AA	AA	AA
wsnp_BF478737A_Ta_2_1	BB	BB	BB	BB	BB	BB	BB	BB	BB	BB	BB	NN	BB	BB	BB	BB	BB	NN	BB	BB	BB	BB	AA	BB	BB	BB	BB	BB	BB	BB	BB	AA	BB	BB	BB	BB	BB	BB	BB	BB	BB	BB	BB	BB	BB	BB	BB	AA	BB
wsnp_Ex_c46670_52108070	AA	AA	AA	BB	AA	AA	AA	BB	NN	AA	BB	BB	AA	AA	AA	BB	AA	AA	NN	AA	BB	AA	AA	AA	AA	AA	AA	AA	BB	BB	AA	AA	BB	AA	BB	AA	AA	AA	BB	AA	AA	AA	AA	BB	NN	AA	NN	AA	AA
wsnp_Ra_c9209_15425473	AA	AA	AA	AA	AA	NN	AA	AA	NN	AA	AA	NN	AA	AA	BB	NN	AA	AA	AA	AA	AA	AA	BB	BB	AA	AA	AA	BB	AA	AA	AA	AA	BB	AA	AA	BB	BB	AA	BB	BB	BB	AA	BB	BB	BB	BB	NN	AA	AA
tplb0036l23_696	BB	BB	AB	AA	AA	AA	BB	AA	BB	BB	NN	AA	BB	AA	AB	AA	AA	NN	AA	BB	AA	NN	AA	AA	AA	NN	NN	BB	BB	AA	AA	AA	AA	AA	AA	AA	AA	AA	AA	BB	AA	AA	AA	AA	AA	AA	NN	BB	AA
RAC875_c18839_403	BB	BB	BB	BB	BB	BB	BB	BB	BB	BB	BB	BB	BB	BB	AA	AA	BB	BB	BB	BB	BB	BB	BB	BB	BB	BB	BB	BB	BB	BB	BB	BB	BB	BB	BB	BB	AA	BB	BB	BB	AA	BB	BB	BB	BB	BB	BB	BB	BB
BS00066852_51	AA	AA	AA	AA	AA	AA	AA	AA	AA	AA	BB	BB	AA	AA	BB	AA	AA	AA	AA	AA	AA	AA	BB	BB	AA	AA	AA	BB	AA	AA	AA	BB	BB	AA	AA	AA	AA	AA	AA	BB	AA	AA	AA	BB	AA	AA	AA	BB	BB
BS00089894_51	BB	AA	BB	BB	BB	BB	BB	BB	BB	BB	BB	BB	BB	BB	BB	BB	BB	BB	BB	BB	BB	BB	BB	BB	BB	BB	BB	BB	BB	BB	BB	AA	BB	BB	BB	BB	BB	BB	BB	BB	BB	BB	BB	BB	BB	BB	BB	AA	BB
Excalibur_c20133_87	BB	BB	BB	BB	BB	BB	BB	BB	BB	BB	BB	NN	BB	BB	BB	BB	BB	BB	BB	BB	BB	BB	AA	BB	BB	BB	BB	BB	BB	BB	BB	AA	BB	BB	BB	BB	BB	BB	BB	BB	BB	BB	BB	BB	BB	BB	BB	AA	BB
Excalibur_c63671_90	BB	AA	BB	BB	BB	BB	BB	BB	BB	BB	BB	BB	BB	BB	AA	NN	BB	BB	BB	BB	BB	BB	BB	BB	BB	BB	BB	AA	AA	BB	BB	BB	BB	BB	BB	BB	BB	BB	BB	AA	BB	BB	BB	BB	BB	BB	BB	AA	BB
RAC875_c16824_202	AA	BB	AA	BB	NN	BB	BB	BB	BB	AA	BB	BB	BB	AA	AA	BB	AA	BB	BB	BB	BB	BB	AA	BB	NN	NN	BB	AA	BB	BB	AA	BB	BB	AA	BB	BB	BB	AA	BB	AA	BB	BB	BB	BB	BB	AA	NN	BB	AA
RFL_Contig5334_1969	AA	NN	BB	AA	BB	AA	AA	AA	AA	AA	AA	AA	AA	BB	BB	BB	AA	AA	AA	AA	AA	AA	BB	AA	NN	AA	AA	BB	NN	AA	BB	BB	AA	AA	AA	AA	BB	AA	AA	BB	BB	BB	AA	AA	AA	AA	NN	BB	NN
TA003063-0097	AA	BB	AA	AA	NN	BB	AA	AA	AA	AA	BB	BB	AA	AA	AA	AA	BB	AA	NN	BB	AA	BB	AA	AA	NN	NN	BB	AA	BB	AA	BB	BB	AA	AA	AA	BB	BB	BB	AA	AA	BB	NN	AA	AA	AA	AA	NN	BB	AA
Tdurum_contig56158_60	AA	NN	BB	AA	BB	AA	AA	AA	AA	AA	AA	AA	AA	BB	BB	BB	AA	AA	AA	AA	AA	AA	BB	AA	AA	AA	AA	BB	NN	AA	BB	BB	AA	AA	AA	AA	BB	AA	AA	BB	BB	BB	AA	AA	AA	AA	NN	BB	NN
RAC875_c5016_314	AB	AA	AB	BB	BB	AA	BB	AA	AA	AB	AA	BB	AA	AB	AB	BB	AB	AA	AA	AB	AA	AA	BB	AA	BB	BB	BB	AB	AB	AA	AB	AA	BB	AB	AA	BB	BB	AB	BB	AB	BB	AA	AA	AA	AA	AB	BB	BB	AB
Excalibur_c41553_213	BB	BB	AA	BB	BB	AA	BB	BB	BB	BB	BB	AA	BB	AA	AA	BB	AA	BB	BB	AA	BB	BB	AA	BB	AA	AA	AA	BB	BB	BB	AA	AA	AA	AA	BB	AA	AA	AA	AA	AA	AA	BB	BB	BB	BB	AA	AA	AA	AA
Excalibur_c41592_100	BB	AA	AA	AA	AA	AA	AA	AA	BB	BB	AA	BB	AA	AA	AA	BB	AA	AA	NN	AA	BB	AA	AA	NN	AA	AA	AA	AA	BB	BB	AA	AA	AA	AA	AA	BB	AA	AA	BB	AA	AA	AA	BB	BB	BB	AA	AA	AA	AA
Kukri_c37592_531	AA	AA	AA	BB	AA	AA	AA	BB	AA	AA	AA	AA	AA	BB	BB	BB	AA	AA	AA	AA	AA	AA	AA	AA	BB	AA	AA	AA	BB	AA	BB	NN	BB	BB	AA	AA	AA	AA	AA	AA	AA	AA	AA	AA	AA	BB	AA	BB	AA
RAC875_c21411_162	NN	BB	BB	AA	BB	AA	AA	AA	AA	AA	AA	NN	AA	BB	AA	BB	AA	AA	AA	AA	AA	AA	BB	AA	NN	AA	AA	AA	AA	AA	BB	NN	BB	AA	AA	BB	AA	AA	AA	AA	AA	BB	AA	AA	AA	AA	NN	BB	AA
Tdurum_contig31304_527	AA	AA	AA	AA	BB	BB	AA	BB	AA	AA	BB	AA	AA	AA	BB	BB	BB	AA	BB	BB	AA	BB	BB	BB	AA	AA	BB	BB	BB	BB	AA	AA	BB	BB	AA	BB	BB	BB	AA	BB	BB	AA	BB	BB	BB	BB	AA	AA	AA
wsnp_Ex_rep_c69932_68893867	BB	BB	AA	AA	AA	AA	AA	AA	NN	BB	BB	NN	AA	AA	BB	BB	AA	AA	NN	AA	BB	AA	AA	NN	AA	AA	AA	AA	AA	BB	AA	AA	NN	AA	AA	AA	AA	AA	AA	NN	AA	AA	BB	BB	BB	AA	AA	AA	AA
BS00063263_51	AB	BB	AA	NN	AB	NN	AA	AA	AA	BB	AB	BB	NN	NN	BB	BB	AA	BB	BB	AB	AA	BB	BB	BB	NN	BB	AB	NN	AA	BB	BB	NN	NN	AA	NN	BB	BB	AA	NN	NN	AB	BB	BB	NN	NN	AA	BB	AB	BB
Kukri_c30924_203	AB	BB	AB	BB	AB	BB	AA	BB	BB	BB	BB	BB	BB	AB	AB	AB	AB	AA	BB	AB	BB	BB	BB	BB	BB	BB	AB	AB	BB	BB	AB	AB	BB	AB	BB	BB	BB	BB	BB	BB	BB	BB	AA	AA	BB	BB	BB	BB	BB
BS00107306_51	BB	BB	AA	BB	BB	BB	BB	BB	BB	BB	AA	AB	BB	BB	AA	AB	BB	BB	AB	BB	BB	AA	AA	BB	BB	AB	BB	AA	BB	BB	BB	AB	AB	BB	BB	AB	BB	BB	BB	AA	BB	AA	BB	BB	BB	AB	AB	AA	AB
BobWhite_c39668_143	AA	AA	BB	BB	AA	BB	BB	BB	NN	AA	BB	BB	BB	BB	BB	NN	BB	BB	BB	BB	AA	BB	BB	AA	BB	BB	BB	BB	NN	BB	BB	BB	BB	BB	BB	BB	BB	BB	BB	BB	BB	BB	BB	BB	BB	BB	BB	BB	BB
D_contig33331_399	BB	AA	BB	BB	AA	AA	BB	BB	BB	BB	BB	BB	AA	AA	BB	BB	AA	AA	BB	BB	AA	BB	BB	BB	BB	BB	AA	BB	BB	BB	BB	NN	BB	BB	BB	BB	AA	AA	AA	BB	AA	AA	BB	BB	AA	BB	AA	BB	BB
RAC875_rep_c107527_946	AA	BB	AA	BB	BB	AA	BB	AA	AA	AA	BB	BB	AA	BB	AA	BB	AA	AA	BB	AA	AA	BB	BB	BB	AA	BB	AA	AA	BB	AA	AA	BB	BB	AA	AA	BB	AA	AA	AA	AA	BB	BB	AA	AA	BB	AA	BB	BB	AA
Excalibur_c88792_93	BB	BB	AA	AA	NN	BB	AA	AA	AA	BB	AA	NN	AA	AA	AA	BB	AA	AA	AA	AA	AA	AA	AA	AA	BB	BB	BB	AA	BB	AA	AA	AA	AA	AA	AA	AA	BB	AA	BB	AA	BB	AA	AA	AA	AA	AA	NN	BB	BB
Kukri_c35030_266	BB	BB	BB	AA	BB	NN	AA	AA	AA	BB	AA	AA	AA	BB	NN	BB	BB	AA	AA	NN	AA	AA	AA	AA	AA	NN	NN	BB	AA	AA	BB	BB	BB	BB	AA	BB	NN	BB	NN	BB	NN	AA	AA	AA	AA	BB	AA	NN	NN
RAC875_c11899_366	AA	AA	AA	AA	AA	AA	AA	AA	AA	AA	BB	BB	AA	AA	BB	NN	AA	AA	AA	AA	AA	AA	BB	BB	AA	AA	AA	BB	NN	AA	AA	BB	BB	AA	AA	AA	AA	AA	AA	BB	AA	AA	BB	BB	AA	AA	AA	BB	NN
RFL_Contig399_976	BB	AA	BB	BB	AA	AA	BB	BB	BB	BB	BB	NN	BB	BB	BB	AA	BB	BB	NN	AA	BB	BB	BB	BB	NN	AA	AA	BB	AA	BB	BB	NN	AA	BB	BB	AA	AA	BB	AA	BB	AA	BB	BB	BB	BB	BB	NN	AA	BB
wsnp_Ex_c3594_6568869	AA	AA	AA	AA	BB	BB	AB	AA	BB	AB	AA	AA	BB	AA	AB	AA	AB	BB	BB	BB	AB	AB	AB	BB	BB	BB	BB	BB	BB	AA	AA	BB	BB	AA	BB	BB	BB	AB	BB	AA	BB	BB	BB	BB	AA	AB	BB	AA	BB
Ku_c17322_2436	AA	AA	BB	AA	BB	AA	AA	AA	AA	AA	BB	AA	AA	AA	BB	BB	BB	AA	AA	BB	BB	BB	BB	AA	BB	AA	BB	BB	BB	AA	BB	AA	AA	AA	AA	AA	AA	BB	AA	BB	AA	BB	BB	AA	BB	AA	AA	AA	AA
tplb0031l06_747	AA	NN	BB	AA	BB	NN	AA	AA	AA	AA	AA	AA	AA	BB	BB	BB	BB	AA	AA	BB	AA	AA	BB	AA	BB	NN	BB	BB	BB	AA	BB	NN	BB	BB	AA	BB	NN	BB	BB	BB	NN	AA	AA	AA	AA	BB	NN	BB	NN
Excalibur_c87411_54	BB	BB	BB	AA	BB	AB	BB	BB	BB	BB	BB	AA	BB	AA	AA	BB	BB	BB	BB	AA	BB	BB	AA	BB	BB	AA	AB	BB	AA	AB	BB	BB	BB	BB	AB	AB	BB	BB	BB	AA	BB	BB	BB	BB	BB	BB	AA	AA	BB
BS00002216_51	BB	AA	BB	BB	NN	NN	BB	AA	BB	BB	AA	NN	BB	BB	AA	BB	AA	BB	NN	AA	BB	AA	AA	AA	NN	NN	AA	AA	AA	AA	BB	NN	AA	AA	BB	AA	AA	AA	BB	AA	AA	BB	AA	AA	AA	AA	NN	AA	BB
IACX6344	AA	AA	AA	AA	AA	AA	AA	AA	AA	AA	BB	BB	AA	AA	BB	NN	AA	AA	AA	AA	AA	AA	BB	BB	AA	AA	AA	BB	NN	AA	AA	BB	BB	AA	AA	AA	AA	AA	AA	BB	AA	AA	BB	BB	AA	AA	AA	BB	BB
Kukri_c18274_551	AA	BB	BB	AA	AA	AA	AA	AA	AA	AA	AA	NN	AA	BB	BB	BB	AA	AA	AA	AA	AA	AA	BB	AA	BB	AA	AA	BB	BB	AA	BB	AA	AA	AA	AA	AA	AA	AA	AA	BB	AA	AA	AA	AA	AA	AA	BB	BB	BB
RAC875_c24047_284	AA	NN	AA	AA	BB	BB	AA	AA	AA	AA	BB	NN	AA	AA	AA	BB	BB	AA	NN	BB	AA	BB	AA	AA	BB	NN	BB	AA	BB	AA	BB	AA	AA	AA	AA	BB	BB	BB	AA	AA	BB	AA	AA	AA	AA	AA	BB	AA	AA
wsnp_Ex_c1997_3755945	AA	AA	AA	AA	NN	BB	AA	AA	AA	AA	BB	NN	AA	AA	AA	NN	BB	AA	AA	BB	AA	BB	AA	AA	NN	NN	BB	AA	BB	AA	BB	BB	AA	AA	AA	AA	BB	BB	AA	AA	BB	BB	AA	AA	AA	AA	NN	AA	NN
wsnp_Ku_c15214_23756800	AA	NN	AA	AA	BB	BB	AA	AA	AA	AA	BB	BB	AA	AA	AA	BB	BB	AA	NN	BB	AA	BB	AA	NN	BB	NN	BB	AA	BB	AA	BB	BB	AA	AA	AA	AA	AA	BB	AA	AA	AA	AA	BB	AA	AA	AA	NN	AA	AA
wsnp_Ku_c3804_6986527	AA	BB	BB	AA	NN	AA	AA	AA	AA	AA	AA	AA	AA	BB	BB	BB	AA	AA	AA	AA	AA	AA	BB	AA	NN	AA	AA	BB	BB	AA	BB	AA	AA	AA	AA	AA	AA	AA	AA	BB	AA	AA	AA	AA	AA	AA	NN	BB	BB
BS00037255_51	BB	BB	BB	BB	BB	BB	BB	BB	BB	BB	BB	AA	BB	BB	BB	BB	BB	BB	BB	BB	BB	BB	AA	BB	BB	BB	BB	BB	BB	BB	BB	AA	BB	BB	BB	BB	BB	BB	BB	BB	BB	BB	BB	BB	BB	BB	BB	AA	BB
IAAV1142	NN	NN	AA	BB	AA	AA	BB	BB	NN	BB	AA	BB	BB	BB	AA	BB	AA	BB	NN	AA	BB	AA	AA	AA	AA	NN	AA	AA	AA	BB	AA	NN	AA	BB	BB	BB	AA	AA	AA	AA	AA	AA	BB	AA	BB	BB	AA	BB	AA
JD_c107_16	AA	AA	AA	AA	AA	BB	AA	AA	AA	AA	BB	AA	AA	AA	AA	BB	BB	AA	AA	BB	AA	BB	AA	AA	BB	AA	BB	AA	BB	AA	BB	NN	AA	AA	AA	AA	BB	BB	AA	AA	BB	BB	AA	AA	AA	AA	BB	AA	BB
RFL_Contig3919_1348	BB	BB	BB	BB	BB	BB	BB	BB	BB	BB	BB	AA	BB	BB	BB	AA	BB	BB	BB	BB	BB	BB	BB	BB	BB	BB	BB	BB	BB	BB	BB	BB	BB	BB	BB	BB	BB	BB	BB	BB	BB	BB	BB	BB	BB	BB	BB	BB	BB
wsnp_Ra_c26191_35761997	AA	BB	BB	AA	NN	BB	AA	BB	AA	AA	NN	AA	NN	AA	BB	NN	BB	NN	NN	BB	BB	NN	BB	BB	AA	AA	BB	AA	AA	BB	BB	BB	BB	BB	NN	NN	AA	BB	NN	AA	AA	NN	NN	BB	NN	BB	NN	BB	AA
Excalibur_c46365_442	NN	AB	AB	AB	BB	AB	BB	BB	AB	AA	AA	AB	AA	AA	BB	AA	AB	AA	AB	AA	BB	AB	AB	AA	BB	BB	AA	AA	AB	AA	AB	AA	BB	BB	AA	AA	AA	AB	AA	AA	AA	AA	AA	AA	AA	AB	BB	AA	AB
Ex_c4242_1442	BB	BB	BB	BB	BB	BB	BB	BB	BB	BB	BB	BB	BB	BB	AA	BB	BB	BB	BB	BB	BB	BB	BB	AA	BB	BB	BB	BB	BB	BB	BB	AA	AA	BB	BB	BB	BB	BB	BB	BB	BB	BB	AA	AA	BB	BB	BB	NN	BB
IACX4386	BB	AA	BB	BB	AA	AA	BB	AA	BB	BB	AA	AA	BB	BB	AA	BB	AA	BB	AA	AA	BB	AA	AA	AA	NN	NN	AA	AA	AA	AA	BB	BB	AA	AA	BB	AA	AA	AA	BB	AA	AA	BB	AA	AA	AA	AA	NN	AA	BB
Kukri_rep_c115111_251	AA	BB	BB	AA	BB	AA	AA	AA	AA	AA	AA	AA	AA	BB	BB	BB	AA	AA	AA	AA	AA	AA	BB	AA	AA	AA	AA	BB	AA	AA	BB	BB	AA	AA	AA	AA	BB	AA	AA	BB	BB	BB	AA	AA	AA	AA	AA	BB	BB
Ex_c28368_426	BB	AA	AA	BB	BB	BB	BB	BB	BB	BB	AB	NN	AB	BB	AB	BB	BB	BB	BB	AB	AA	BB	BB	BB	BB	AB	AB	AB	NN	BB	BB	AA	BB	BB	BB	BB	BB	BB	BB	AB	BB	BB	BB	BB	BB	BB	NN	BB	NN
GENE-0509_639	BB	BB	AA	BB	NN	BB	BB	BB	BB	BB	BB	BB	NN	BB	AA	BB	BB	BB	BB	BB	BB	BB	AA	BB	BB	BB	BB	BB	BB	BB	AA	AA	BB	BB	BB	BB	BB	BB	BB	BB	BB	BB	BB	BB	BB	BB	NN	BB	BB
RFL_Contig1027_442	BB	BB	BB	BB	AB	BB	BB	BB	BB	BB	AB	AB	BB	BB	BB	AB	BB	BB	AB	BB	BB	BB	AB	BB	BB	BB	AA	BB	BB	AB	BB	NN	BB	BB	BB	BB	AB	BB	BB	BB	NN	BB	BB	BB	BB	BB	AB	BB	BB
BobWhite_c4384_262	AA	AA	AA	BB	AB	AA	AA	BB	BB	AA	BB	BB	AA	BB	AA	BB	BB	BB	BB	BB	AA	BB	AA	BB	BB	AA	AA	BB	BB	AA	AA	AA	BB	BB	AA	BB	BB	BB	BB	BB	BB	BB	AA	BB	BB	BB	BB	AA	BB
BS00078982_51	NN	AA	BB	AA	NN	AA	BB	AA	AA	BB	BB	BB	AA	AA	BB	AA	AA	AA	AA	BB	AA	BB	BB	AA	AA	AA	BB	BB	AA	AA	BB	BB	AA	AA	AA	AA	AA	AA	AA	BB	AA	AA	AA	AA	AA	AA	AA	BB	AA
BS00105601_51	BB	NN	BB	AA	NN	AA	BB	AA	NN	BB	BB	BB	AA	AA	BB	AA	AA	AA	AA	BB	AA	BB	BB	AA	AA	NN	BB	BB	AA	AA	BB	BB	AA	AA	AA	AA	AA	AA	AA	BB	AA	AA	AA	AA	AA	AA	NN	BB	NN
RAC875_c39125_365	AA	AA	AA	AA	AA	AA	AA	AA	AA	AA	BB	BB	AA	BB	AA	BB	AA	AA	AA	AA	AA	AA	AA	BB	AA	AA	AA	BB	BB	AA	AA	AA	AA	BB	AA	AA	AA	AA	AA	BB	AA	AA	AA	AA	AA	BB	AA	BB	BB
wsnp_Ku_c17322_26392311	AA	AA	BB	AA	NN	AA	AA	AA	AA	AA	BB	NN	AA	AA	BB	NN	BB	AA	NN	BB	BB	BB	BB	AA	NN	NN	BB	BB	BB	AA	BB	AA	AA	AA	AA	AA	BB	BB	AA	BB	BB	BB	BB	AA	BB	AA	NN	AA	NN
wsnp_Ku_c5210_9290700	AA	AA	BB	AA	BB	AA	AA	AA	AA	AA	BB	NN	AA	AA	BB	BB	BB	AA	NN	BB	BB	BB	BB	NN	BB	NN	BB	BB	BB	AA	BB	NN	AA	AA	AA	AA	AA	BB	AA	BB	AA	BB	BB	AA	BB	AA	NN	AA	NN
BobWhite_c1361_1187	BB	AA	BB	BB	NN	BB	BB	BB	BB	BB	AA	BB	BB	BB	BB	NN	BB	BB	NN	BB	BB	BB	AA	BB	BB	BB	BB	BB	BB	AA	BB	AA	BB	BB	BB	BB	AA	BB	BB	BB	AA	NN	BB	BB	BB	BB	BB	AA	BB
BS00015608_51	BB	AA	BB	BB	BB	AA	AA	BB	AA	BB	NN	AA	AA	AA	BB	BB	BB	AA	BB	AA	AA	BB	BB	AA	BB	AB	BB	AA	AB	NN	AA	AA	BB	AA	BB	BB	BB	BB	AA	AA	BB	AA	AA	AA	AA	BB	AA	BB	AA
BS00022288_51	AA	BB	AA	AA	AA	AA	AA	AA	AA	AA	BB	BB	BB	AA	BB	AA	AA	AA	AA	BB	AA	BB	AA	AA	AA	BB	BB	BB	BB	AA	AA	BB	AA	AA	AA	AA	AA	AA	AA	BB	AA	NN	AA	AA	AA	AA	BB	BB	AA
BS00022848_51	AA	NN	AA	BB	AA	BB	AA	BB	AA	AA	BB	AA	BB	AA	AA	BB	AA	BB	NN	BB	AA	AA	AA	BB	AA	AA	BB	BB	NN	BB	AA	NN	AA	AA	BB	AA	BB	AA	AA	BB	BB	AA	BB	AA	AA	AA	NN	BB	NN
BS00037976_51	AA	NN	BB	BB	BB	AA	AA	BB	AA	AA	BB	AA	BB	BB	AA	BB	AA	BB	NN	AA	AA	AA	BB	BB	NN	AA	AA	AA	AA	BB	BB	BB	AA	AA	BB	AA	AA	AA	AA	AA	AA	BB	BB	AA	AA	AA	NN	BB	NN
BS00039377_51	AA	AA	BB	AA	NN	AA	AA	AA	AA	AA	BB	AA	AA	AA	BB	NN	BB	AA	AA	BB	BB	BB	BB	AA	NN	AA	BB	BB	BB	AA	BB	AA	AA	AA	AA	AA	BB	BB	AA	BB	BB	BB	BB	AA	BB	AA	NN	AA	NN
Excalibur_rep_c110450_286	BB	BB	BB	BB	BB	BB	BB	BB	BB	BB	BB	NN	BB	BB	BB	BB	BB	BB	BB	BB	BB	BB	AA	BB	BB	BB	BB	BB	BB	BB	BB	AA	BB	BB	BB	BB	BB	BB	BB	BB	BB	BB	BB	BB	BB	BB	BB	AA	BB
IAAV5252	AA	BB	BB	AA	NN	BB	AA	BB	AA	AA	NN	AA	NN	AA	BB	AA	BB	NN	NN	BB	BB	NN	BB	NN	AA	AA	NN	AA	AA	BB	BB	BB	BB	BB	NN	NN	AA	BB	BB	AA	AA	NN	NN	NN	BB	BB	NN	BB	AA
IAAV7172	AA	BB	BB	BB	BB	AA	AA	BB	AA	AA	BB	AA	BB	BB	AA	BB	AA	BB	AA	AA	AA	AA	BB	BB	AA	AA	AA	AA	AA	BB	BB	BB	AA	AA	BB	AA	AA	AA	AA	AA	AA	BB	BB	AA	AA	AA	AA	BB	NN
RAC875_c29540_1109	AA	NN	AA	AA	BB	BB	AA	AA	AA	AA	BB	NN	AA	AA	AA	BB	BB	AA	NN	BB	AA	BB	AA	NN	BB	NN	BB	AA	BB	AA	BB	BB	AA	AA	AA	BB	BB	BB	AA	AA	BB	AA	BB	AA	AA	AA	BB	AA	AA
RAC875_c67771_805	AA	NN	BB	BB	BB	AA	AA	BB	AA	AA	BB	AA	BB	BB	AA	BB	AA	BB	NN	AA	AA	AA	BB	BB	AA	AA	AA	AA	AA	BB	BB	BB	AA	AA	BB	AA	AA	AA	AA	AA	AA	BB	BB	AA	AA	AA	NN	BB	NN
tplb0059d21_1032	AA	NN	BB	BB	BB	AA	AA	BB	AA	AA	BB	NN	BB	BB	AA	BB	AA	BB	NN	AA	AA	AA	BB	BB	NN	AA	AA	AA	AA	BB	BB	BB	AA	AA	BB	AA	AA	AA	AA	AA	AA	BB	BB	AA	AA	AA	NN	BB	NN
wsnp_Ku_c5210_9289260	NN	NN	BB	AA	NN	NN	AA	AA	AA	AA	BB	NN	AA	AA	BB	NN	BB	AA	NN	BB	BB	BB	BB	NN	NN	NN	BB	BB	BB	AA	BB	AA	AA	AA	AA	AA	BB	BB	AA	BB	BB	BB	BB	AA	BB	AA	NN	AA	NN
RAC875_c26820_847	BB	BB	BB	BB	BB	BB	BB	AB	BB	BB	BB	BB	AA	AA	BB	AA	AA	AA	AA	AB	AA	BB	BB	BB	BB	BB	AB	AA	BB	BB	AB	AA	BB	BB	BB	BB	AA	AA	AA	AA	AA	BB	BB	BB	AA	BB	AA	AA	AA
BobWhite_c15557_395	BB	BB	AA	BB	BB	BB	BB	BB	BB	BB	BB	BB	BB	AA	AA	BB	BB	BB	BB	AA	AA	BB	BB	BB	BB	BB	BB	AA	BB	BB	AA	NN	AA	BB	BB	BB	BB	BB	AA	BB	BB	BB	AA	BB	BB	AA	BB	BB	BB
BS00065430_51	AA	AA	BB	AA	NN	AA	AA	AA	AA	AA	BB	AA	AA	AA	BB	NN	BB	AA	NN	BB	BB	BB	BB	AA	NN	AA	BB	BB	BB	AA	BB	AA	AA	AA	AA	AA	BB	BB	AA	BB	BB	BB	BB	AA	BB	AA	NN	AA	NN
CAP12_c2265_240	BB	BB	BB	BB	BB	BB	BB	AA	BB	BB	BB	BB	BB	BB	BB	AA	BB	AA	AA	BB	BB	BB	BB	AA	BB	BB	BB	BB	BB	BB	BB	AA	AA	BB	BB	AA	BB	BB	BB	AA	BB	BB	AA	AA	BB	BB	AA	BB	BB
Excalibur_c65755_51	NN	NN	AA	BB	AA	AA	BB	BB	NN	BB	AA	BB	BB	BB	AA	BB	AA	BB	NN	AA	BB	AA	AA	NN	AA	NN	AA	AA	AA	BB	AA	BB	AA	BB	BB	BB	AA	AA	AA	AA	AA	AA	BB	AA	BB	BB	NN	BB	AA
Excalibur_rep_c112145_271	BB	AA	BB	BB	BB	BB	BB	BB	BB	BB	BB	AA	BB	BB	BB	BB	BB	BB	BB	BB	BB	BB	BB	BB	BB	BB	BB	BB	BB	BB	BB	NN	BB	BB	BB	AA	BB	BB	BB	BB	BB	BB	BB	BB	BB	BB	BB	AA	BB
Ra_c110766_321	BB	NN	AA	AA	AA	AA	AA	AA	AA	BB	AA	AA	AA	AA	BB	BB	BB	AA	NN	BB	AA	AA	AA	AA	NN	BB	BB	BB	BB	AA	AA	NN	AA	BB	AA	AA	BB	BB	BB	BB	BB	AA	AA	AA	AA	BB	NN	BB	NN
RAC875_c1825_188	BB	BB	BB	AA	BB	AA	BB	BB	BB	BB	BB	BB	AA	AA	BB	AA	AA	AA	AA	BB	AA	BB	BB	AA	AA	BB	BB	BB	AA	AA	BB	BB	AA	AA	AA	AA	AA	AA	AA	BB	AA	AA	AA	AA	AA	AA	BB	BB	AA
wsnp_BE445113A_Ta_2_1	BB	AA	BB	BB	AA	AA	BB	BB	NN	BB	AA	BB	BB	BB	AA	BB	AA	BB	NN	AA	BB	AA	AA	NN	AA	AA	AA	AA	AA	BB	AA	BB	AA	BB	BB	BB	AA	AA	AA	AA	AA	BB	BB	AA	AA	AA	AA	AA	BB
wsnp_BE490041A_Ta_2_1	BB	BB	AA	BB	BB	AA	BB	AA	BB	BB	NN	BB	NN	BB	AA	NN	AA	NN	NN	AA	BB	AA	AA	NN	NN	NN	AA	AA	BB	AA	BB	AA	AA	AA	NN	NN	BB	AA	NN	AA	BB	NN	NN	AA	AA	AA	BB	BB	AA
wsnp_Ex_c19353_28290651	AA	NN	BB	AA	BB	NN	AA	AA	AA	AA	AA	AA	AA	BB	BB	BB	BB	AA	AA	BB	AA	AA	BB	AA	BB	NN	BB	BB	BB	AA	BB	NN	BB	BB	AA	BB	BB	BB	BB	BB	BB	AA	AA	AA	AA	BB	NN	BB	NN
BS00085235_51	AA	AB	AA	BB	AB	BB	AA	AB	AA	AA	AB	BB	BB	AB	AB	AA	AA	AA	AB	AB	AB	BB	BB	AB	BB	BB	BB	AB	BB	AB	BB	AA	AA	AA	BB	BB	AB	AA	BB	AB	AB	AA	AB	BB	BB	BB	AB	AB	BB
BS00022396_51	AA	BB	AA	BB	AA	BB	AA	BB	AA	AA	BB	NN	BB	AA	AA	BB	AA	BB	BB	BB	BB	AA	AA	BB	AA	NN	BB	BB	NN	BB	AA	AA	AA	AA	AA	AA	BB	AA	AA	BB	BB	AA	BB	BB	BB	AA	NN	BB	BB
Excalibur_c26688_138	AA	BB	BB	BB	BB	AA	AA	BB	AA	AA	BB	AA	BB	BB	AA	BB	AA	BB	AA	AA	AA	AA	BB	BB	AA	AA	AA	AA	AA	BB	BB	BB	AA	AA	BB	AA	AA	AA	AA	AA	AA	BB	BB	AA	AA	AA	AA	BB	NN
Excalibur_c77035_156	AA	AA	BB	AA	AA	BB	AA	BB	AA	AA	AA	AA	AA	AA	BB	NN	BB	NN	NN	BB	AA	AA	BB	BB	NN	AA	BB	AA	AA	BB	AA	BB	BB	BB	AA	BB	AA	BB	AA	AA	AA	AA	BB	BB	BB	BB	AA	AA	AA
Ku_c10813_1122	AA	NN	AA	AA	BB	BB	AA	AA	AA	AA	BB	NN	AA	AA	AA	BB	BB	AA	NN	BB	AA	BB	AA	AA	BB	NN	BB	AA	BB	AA	BB	BB	AA	AA	AA	AA	BB	BB	AA	AA	BB	BB	AA	AA	AA	AA	NN	AA	BB
RAC875_c43389_105	AA	AA	AA	BB	AA	AA	BB	BB	NN	AA	BB	BB	AA	AA	AA	BB	AA	AA	NN	AA	BB	AA	AA	AA	AA	AA	AA	AA	NN	BB	AA	AA	BB	AA	BB	AA	AA	AA	BB	AA	AA	AA	NN	BB	AA	AA	NN	AA	AA
BS00010287_51	BB	BB	BB	BB	BB	BB	BB	BB	BB	BB	BB	NN	BB	BB	BB	BB	BB	BB	BB	BB	BB	BB	AB	BB	BB	BB	BB	BB	BB	BB	BB	AB	BB	BB	NN	NN	BB	BB	BB	BB	BB	BB	NN	BB	BB	BB	BB	AB	BB
Ex_c15768_799	BB	BB	AA	BB	AA	AA	BB	BB	NN	BB	AA	BB	BB	BB	AA	BB	AA	BB	NN	AA	BB	AA	AA	AA	AA	NN	AA	AA	AA	BB	AA	AA	AA	BB	BB	BB	AA	AA	AA	AA	AA	AA	BB	AA	BB	BB	AA	BB	AA
RFL_Contig399_1005	AA	BB	AA	BB	BB	BB	BB	BB	BB	AA	BB	BB	BB	AA	AA	BB	AA	BB	BB	BB	BB	BB	AA	BB	AA	BB	BB	AA	BB	BB	AA	BB	BB	AA	BB	BB	BB	AA	BB	AA	BB	BB	BB	BB	BB	AA	BB	BB	AA
wsnp_Ex_c4186_7560575	NN	AA	AA	AA	AA	BB	BB	AA	AA	AA	AA	AA	AA	BB	BB	BB	AA	BB	AA	AA	BB	AA	AA	AA	AA	AA	BB	AA	BB	AA	AA	BB	AA	AA	AA	AA	BB	AA	AA	AA	AA	AA	BB	AA	AA	AA	AA	BB	AA
Excalibur_c55370_192	BB	BB	BB	BB	BB	BB	BB	BB	BB	BB	BB	AB	BB	BB	BB	AB	BB	AB	BB	BB	BB	AA	AB	BB	BB	BB	BB	BB	BB	BB	BB	AB	AA	AA	BB	BB	BB	BB	BB	BB	BB	BB	BB	BB	BB	BB	BB	AB	AA
BS00065324_51	AA	BB	AA	AA	NN	NN	AA	AA	NN	AA	BB	NN	AA	AA	BB	BB	BB	AA	NN	BB	AA	BB	BB	NN	NN	NN	BB	BB	BB	AA	BB	AA	BB	AA	AA	AA	AA	BB	BB	BB	AA	AA	AA	BB	BB	BB	NN	BB	AA
IACX7695	BB	BB	BB	BB	BB	BB	BB	BB	BB	BB	BB	NN	BB	BB	AA	BB	BB	BB	BB	BB	AA	BB	AA	NN	BB	BB	BB	BB	BB	BB	BB	AA	AA	BB	BB	BB	BB	BB	BB	BB	BB	BB	AA	AA	BB	BB	BB	AA	BB
Kukri_c18608_729	NN	AA	AA	AA	NN	BB	BB	NN	AA	NN	AA	NN	NN	BB	BB	BB	AA	BB	AA	AA	BB	AA	AA	AA	AA	NN	BB	AA	BB	AA	AA	BB	AA	AA	NN	NN	BB	AA	AA	AA	BB	AA	NN	AA	AA	AA	NN	BB	AA
wsnp_Ex_c19353_28290393	AA	NN	BB	AA	BB	NN	AA	AA	AA	AA	AA	AA	AA	BB	BB	BB	BB	AA	NN	BB	AA	AA	BB	AA	BB	NN	BB	BB	BB	AA	BB	BB	BB	BB	AA	BB	BB	BB	BB	BB	BB	AA	AA	AA	AA	BB	NN	BB	NN
Excalibur_rep_c106310_500	BB	BB	BB	BB	AA	AA	BB	BB	BB	BB	AB	AA	AB	BB	BB	NN	BB	AB	AA	BB	BB	AB	AA	AB	BB	BB	AB	BB	BB	AB	BB	AA	BB	BB	AB	AB	AA	BB	AB	BB	NN	AB	AB	AB	AB	BB	BB	AA	BB
BS00079538_51	BB	BB	BB	BB	BB	BB	BB	BB	BB	BB	BB	NN	BB	BB	BB	BB	BB	BB	BB	BB	BB	BB	BB	BB	BB	BB	BB	BB	BB	BB	BB	NN	BB	BB	BB	BB	AA	BB	BB	BB	AA	BB	BB	BB	BB	BB	NN	BB	BB
Excalibur_c71158_54	BB	BB	AA	BB	NN	AA	AA	BB	AA	AA	AA	NN	BB	BB	AA	AA	AA	AA	NN	BB	BB	BB	AA	NN	AA	BB	BB	BB	NN	AA	BB	AA	AA	AA	AA	AA	AA	AA	BB	BB	AA	BB	BB	BB	BB	AA	NN	BB	NN
Jagger_c5280_407	AA	NN	NN	AA	BB	BB	AA	AA	AA	AA	BB	NN	AA	AA	AA	BB	BB	AA	NN	BB	AA	BB	AA	AA	BB	NN	BB	AA	BB	AA	BB	BB	AA	AA	AA	AA	BB	BB	AA	AA	BB	BB	AA	AA	AA	AA	NN	AA	BB
Kukri_c47131_569	AA	NN	BB	AA	BB	BB	AA	AA	AA	AA	AA	AA	AA	BB	BB	BB	BB	AA	AA	BB	AA	AA	BB	AA	BB	NN	BB	BB	BB	AA	BB	BB	BB	BB	AA	BB	BB	BB	BB	BB	BB	AA	AA	AA	AA	BB	NN	BB	NN
RAC875_c1599_342	BB	BB	BB	AA	BB	AA	AA	AA	NN	BB	AA	AA	AA	BB	AA	BB	BB	AA	NN	BB	AA	BB	BB	AA	NN	NN	AA	BB	NN	AA	BB	AA	BB	BB	AA	AA	AA	BB	AA	BB	AA	AA	AA	AA	AA	BB	NN	AA	AA
TA005289-1104	AA	BB	BB	BB	BB	AA	AA	BB	AA	AA	BB	AA	BB	BB	AA	BB	AA	BB	BB	AA	AA	AA	BB	BB	NN	AA	AA	AA	AA	BB	BB	AA	AA	AA	BB	AA	AA	AA	AA	AA	AA	BB	BB	AA	AA	AA	NN	BB	BB
wsnp_Ex_c27940_37101775	BB	BB	BB	BB	BB	BB	BB	BB	BB	BB	BB	BB	BB	BB	BB	BB	BB	BB	BB	BB	BB	BB	BB	NN	BB	BB	BB	BB	BB	BB	BB	AA	AA	BB	BB	AA	BB	BB	BB	BB	BB	BB	AA	AA	BB	BB	BB	BB	BB
wsnp_Ex_c52086_55808193	AA	AA	AA	BB	AA	AA	BB	BB	NN	AA	BB	BB	AA	AA	AA	BB	AA	AA	BB	AA	BB	AA	AA	AA	AA	AA	AA	AA	BB	BB	AA	AA	BB	AA	BB	AA	AA	AA	BB	AA	AA	AA	AA	BB	AA	AA	NN	AA	AA
wsnp_JD_c6544_7697412	AA	NN	NN	AA	BB	BB	AA	AA	AA	AA	BB	NN	AA	AA	AA	BB	BB	AA	NN	BB	AA	BB	AA	AA	BB	NN	BB	AA	BB	AA	BB	BB	AA	AA	AA	AA	BB	BB	AA	AA	BB	BB	AA	AA	AA	AA	NN	AA	BB
CAP7_c1645_359	AA	BB	AA	AB	BB	AB	BB	AB	BB	BB	BB	AB	AB	AB	AA	AB	AB	BB	BB	BB	BB	BB	BB	AB	AB	AA	BB	AB	AB	BB	AB	AB	AB	AB	AB	AB	BB	AB	AB	AB	BB	AB	BB	AB	AB	AB	NN	BB	AB
Excalibur_rep_c92985_510	BB	NN	BB	BB	BB	BB	BB	BB	BB	BB	BB	BB	BB	BB	BB	NN	BB	BB	BB	BB	BB	BB	BB	BB	BB	BB	BB	BB	BB	BB	BB	AA	BB	BB	BB	BB	NN	BB	BB	BB	NN	BB	BB	NN	BB	BB	BB	NN	BB
BS00010004_51	BB	BB	BB	BB	BB	NN	BB	BB	BB	BB	BB	NN	BB	BB	BB	BB	BB	BB	BB	BB	BB	BB	AA	BB	BB	BB	BB	BB	BB	BB	BB	AA	BB	BB	BB	BB	BB	BB	BB	BB	BB	BB	BB	BB	BB	BB	BB	AA	BB
BS00021889_51	BB	AA	BB	BB	BB	BB	BB	BB	BB	BB	BB	AA	BB	BB	BB	BB	BB	BB	BB	BB	BB	BB	BB	BB	BB	BB	BB	BB	BB	BB	BB	AA	BB	BB	BB	AA	BB	BB	BB	BB	BB	BB	BB	BB	BB	BB	BB	AA	BB
BS00037007_51	BB	BB	BB	BB	BB	NN	BB	BB	BB	BB	BB	AA	BB	BB	BB	BB	BB	BB	BB	BB	BB	BB	AA	BB	BB	BB	BB	BB	BB	BB	BB	AA	BB	BB	BB	BB	BB	BB	BB	BB	BB	BB	BB	BB	BB	BB	BB	AA	BB
CAP11_c1021_200	AA	AA	BB	AA	AA	AA	AA	AA	AA	AA	BB	AA	AA	AA	BB	AA	BB	AA	AA	BB	BB	BB	BB	AA	BB	AA	BB	BB	BB	AA	BB	BB	AA	AA	AA	AA	BB	BB	AA	BB	BB	BB	BB	AA	BB	AA	AA	AA	AA
CAP7_c490_123	BB	BB	AA	AA	BB	BB	AA	AA	AA	BB	AA	AA	AA	BB	AA	BB	AA	AA	AA	AA	AA	AA	AA	AA	AA	BB	BB	BB	BB	AA	AA	BB	AA	AA	AA	AA	BB	AA	BB	BB	BB	AA	AA	AA	AA	AA	AA	BB	BB
Excalibur_c3145_70	AA	NN	BB	AA	BB	AA	AA	AA	AA	AA	BB	NN	AA	AA	BB	BB	BB	AA	BB	BB	BB	BB	BB	AA	BB	BB	BB	BB	BB	AA	BB	AA	AA	AA	AA	AA	AA	BB	AA	BB	AA	BB	BB	AA	BB	AA	BB	AA	BB
Kukri_c22434_513	BB	BB	BB	BB	BB	BB	BB	BB	BB	BB	AA	NN	BB	BB	BB	BB	BB	BB	BB	BB	BB	BB	BB	NN	BB	BB	BB	AA	BB	BB	BB	BB	AA	AA	BB	BB	BB	BB	BB	AA	BB	BB	AA	AA	BB	AA	BB	AA	BB
Kukri_c29150_143	AA	NN	AA	BB	AA	AA	AA	BB	AA	AA	BB	BB	BB	BB	AA	AA	AA	AA	AA	BB	AA	BB	AA	NN	AA	BB	BB	BB	NN	AA	BB	NN	AA	AA	AA	AA	AA	AA	BB	BB	AA	AA	AA	BB	BB	AA	NN	BB	AA
Ra_c5683_1762	AA	NN	BB	AA	BB	BB	AA	AA	AA	AA	AA	NN	AA	BB	BB	BB	BB	AA	AA	BB	AA	AA	BB	AA	BB	NN	BB	BB	BB	AA	BB	AA	BB	BB	AA	BB	BB	BB	BB	BB	BB	AA	AA	AA	AA	BB	NN	BB	NN
RAC875_c20823_707	NN	AA	AA	BB	AA	AA	BB	BB	BB	AA	BB	BB	AA	AA	AA	BB	AA	AA	BB	AA	BB	AA	AA	AA	AA	AA	AA	AA	BB	BB	AA	BB	BB	AA	BB	AA	AA	AA	BB	AA	AA	AA	BB	BB	AA	AA	AA	AA	AA
RAC875_c39401_502	AA	BB	AA	BB	AA	BB	AA	BB	AA	AA	BB	NN	BB	AA	AA	BB	AA	BB	BB	BB	AA	AA	AA	BB	AA	AA	BB	BB	BB	BB	AA	NN	AA	AA	BB	AA	BB	AA	AA	BB	BB	AA	BB	AA	AA	AA	BB	BB	BB
wsnp_BE445113A_Ta_2_2	BB	AA	BB	BB	AA	AA	BB	BB	BB	BB	AA	BB	BB	BB	AA	BB	AA	BB	BB	AA	BB	AA	AA	AA	AA	BB	AA	AA	AA	BB	AA	NN	AA	BB	BB	BB	AA	AA	AA	AA	AA	BB	BB	AA	AA	AA	AA	AA	BB
wsnp_Ex_rep_c72011_70562321	NN	AA	AA	AA	NN	BB	BB	NN	AA	NN	AA	NN	NN	BB	BB	BB	AA	BB	AA	AA	BB	AA	AA	AA	AA	NN	BB	AA	BB	AA	AA	BB	AA	AA	NN	NN	BB	AA	AA	AA	BB	AA	NN	AA	AA	AA	NN	BB	AA
wsnp_JD_c20553_18260731	AA	AA	BB	AA	BB	AA	AA	AA	AA	AA	AA	AA	AA	AA	BB	BB	BB	AA	AA	BB	AA	AA	BB	AA	BB	AA	BB	BB	BB	AA	BB	AA	BB	BB	AA	BB	AA	BB	AA	AA	BB	AA	AA	AA	AA	BB	AA	BB	AA
BS00059424_51	AA	BB	AA	BB	AA	AA	BB	AA	BB	AA	AA	AA	BB	BB	AA	AA	AA	BB	BB	BB	BB	AA	AA	BB	AA	BB	AA	BB	BB	AA	AA	AA	AA	AA	AA	AA	AA	AA	BB	BB	AA	BB	BB	BB	BB	AA	BB	BB	BB
RAC875_c63624_1002	AA	BB	AB	BB	NN	NN	AA	BB	AA	AA	AA	BB	AA	BB	BB	AB	AB	AA	NN	BB	BB	AA	BB	AA	AB	NN	AA	BB	BB	AA	BB	AB	AB	AB	AA	AA	BB	AB	AA	BB	BB	AA	AA	AA	AA	AB	BB	BB	AB
Excalibur_c16947_114	AA	BB	AA	BB	AA	AA	BB	BB	BB	AA	BB	BB	BB	BB	AA	BB	AA	BB	NN	AA	BB	BB	AA	BB	AA	AA	AA	BB	AA	BB	AA	NN	AA	AA	BB	AA	AA	AA	AA	BB	AA	BB	BB	BB	BB	AA	AA	AA	AA
Kukri_c13593_203	BB	BB	BB	BB	BB	BB	BB	AA	BB	BB	AA	BB	BB	BB	BB	BB	AA	BB	NN	AA	BB	BB	BB	AA	NN	NN	AA	BB	BB	AA	BB	AA	AA	AA	BB	BB	BB	AA	BB	BB	BB	BB	BB	BB	AA	AA	BB	BB	BB
Ra_c22663_367	BB	NN	BB	BB	BB	BB	BB	BB	BB	BB	BB	NN	BB	BB	BB	BB	BB	BB	BB	BB	BB	BB	BB	BB	BB	BB	BB	BB	BB	BB	BB	NN	BB	BB	BB	BB	BB	BB	BB	BB	BB	BB	BB	BB	BB	BB	BB	AA	BB
wsnp_RFL_Contig4735_5673999	BB	AB	BB	BB	NN	AA	AA	BB	AA	AA	AA	BB	BB	BB	BB	AA	AA	BB	NN	BB	BB	BB	AA	BB	AA	BB	AA	AA	BB	AA	BB	AA	AA	AA	AA	AA	AA	AA	BB	AA	AA	BB	BB	BB	BB	AA	NN	BB	NN
BobWhite_c4499_153	BB	NN	BB	BB	AA	AA	BB	AA	BB	BB	AA	NN	BB	AA	BB	AA	AA	BB	NN	AA	BB	AA	BB	AA	AA	AA	AA	AA	AA	AA	BB	NN	AA	AA	BB	BB	BB	AA	BB	AA	BB	BB	BB	BB	AA	AA	BB	BB	BB
BS00022173_51	BB	BB	BB	BB	BB	BB	BB	BB	BB	BB	BB	BB	BB	BB	BB	BB	BB	BB	BB	BB	BB	BB	BB	BB	BB	BB	BB	BB	BB	BB	BB	AA	BB	BB	BB	BB	AA	BB	BB	BB	AA	BB	BB	BB	BB	BB	NN	BB	BB
Excalibur_c5033_587	BB	NN	AA	BB	AA	AA	BB	BB	NN	BB	AA	BB	BB	BB	BB	BB	AA	BB	NN	AA	BB	AA	AA	AA	AA	NN	AA	AA	AA	BB	AA	AA	AA	BB	BB	BB	BB	AA	AA	AA	BB	AA	BB	AA	BB	BB	NN	BB	AA
RAC875_rep_c107325_644	BB	BB	AA	BB	AA	BB	BB	BB	BB	BB	BB	BB	BB	AA	AA	AA	BB	BB	BB	BB	BB	AA	BB	BB	BB	BB	BB	AA	NN	BB	AA	BB	BB	BB	BB	BB	BB	BB	AA	AA	BB	BB	AA	AA	BB	BB	BB	BB	AA
wsnp_BG263358A_Ta_2_1	NN	NN	AA	BB	AA	BB	BB	BB	BB	BB	BB	NN	BB	AA	AA	BB	AA	BB	AA	AA	AA	AA	AA	NN	AA	NN	AA	AA	NN	BB	AA	BB	BB	BB	BB	BB	AA	AA	BB	AA	AA	AA	AA	BB	AA	BB	AA	BB	AA
BS00065168_51	BB	AA	BB	BB	AA	BB	BB	BB	BB	BB	AA	BB	AA	AA	AA	BB	AA	AA	BB	BB	BB	AA	AA	AA	BB	BB	AA	BB	BB	AA	AA	NN	AA	AA	NN	AA	BB	AA	AA	BB	BB	BB	AA	AA	AA	AA	AA	BB	AA
BS00068391_51	AA	BB	BB	BB	BB	AA	AA	BB	AA	AA	BB	AA	BB	BB	AA	BB	AA	BB	AA	AA	AA	AA	BB	BB	AA	AA	AA	AA	AA	BB	BB	BB	AA	AA	BB	AA	AA	AA	AA	AA	AA	BB	BB	AA	AA	AA	BB	BB	BB
Excalibur_c44668_382	AA	AA	AA	AA	NN	BB	AA	AA	NN	AA	BB	NN	AA	AA	BB	NN	BB	AA	NN	BB	AA	BB	BB	NN	NN	NN	BB	BB	BB	AA	BB	BB	BB	AA	AA	AA	BB	BB	BB	BB	BB	BB	AA	BB	AA	AA	NN	AA	NN
IACX3047	BB	AA	BB	BB	NN	AA	BB	BB	BB	BB	AA	NN	BB	BB	AA	NN	AA	BB	NN	AA	BB	BB	NN	BB	NN	NN	AA	AA	AA	AA	AA	AA	BB	BB	BB	AA	AA	AA	BB	AA	AA	BB	BB	BB	BB	AA	NN	AA	BB
Kukri_c18017_1696	BB	BB	AA	BB	AA	AA	BB	BB	NN	BB	AA	BB	BB	BB	BB	BB	AA	BB	NN	AA	BB	AA	AA	AA	AA	NN	AA	AA	AA	BB	AA	NN	AA	BB	BB	BB	BB	AA	AA	AA	BB	AA	BB	AA	BB	BB	NN	BB	AA
wsnp_Ex_c271_521429	BB	NN	AA	BB	AA	NN	AA	BB	NN	BB	BB	NN	AA	BB	BB	BB	AA	AA	NN	AA	BB	AA	AA	AA	AA	AA	AA	BB	AA	BB	AA	AA	AA	AA	BB	BB	AA	AA	AA	BB	AA	BB	BB	BB	BB	AA	AA	AA	AA
wsnp_Ex_c4612_8254533	NN	BB	BB	BB	BB	AA	AA	BB	AA	AA	BB	NN	BB	BB	AA	BB	AA	BB	NN	AA	AA	AA	BB	BB	NN	AA	AA	AA	AA	BB	BB	BB	AA	AA	BB	AA	AA	AA	AA	AA	AA	BB	BB	AA	AA	AA	BB	BB	BB
Tdurum_contig42479_1624	BB	BB	BB	BB	AA	AA	BB	BB	AA	BB	AA	AA	AA	BB	BB	AA	BB	AA	AA	AA	BB	AA	BB	AA	BB	BB	AA	AA	BB	AA	BB	AA	BB	BB	AA	AA	BB	BB	AA	AA	BB	AA	AA	AA	AA	BB	BB	AA	BB
Tdurum_contig43943_1165	AB	BB	AB	BB	NN	AB	AB	BB	AB	AB	BB	BB	AA	BB	BB	AB	AB	AB	NN	BB	AB	BB	AB	NN	AB	BB	AA	BB	BB	AB	BB	AA	AB	AB	AB	AB	AB	AB	AA	BB	AB	AB	AB	BB	BB	AB	BB	BB	NN
Excalibur_c46833_204	BB	BB	AA	BB	BB	AA	BB	AA	BB	BB	BB	BB	BB	BB	AA	NN	AA	BB	NN	AA	BB	AA	AA	NN	NN	BB	AA	AA	BB	AA	BB	AA	AA	AA	BB	BB	BB	AA	BB	AA	BB	BB	BB	AA	AA	AA	BB	BB	AA
IAAV5535	BB	AA	BB	BB	NN	AA	BB	BB	BB	BB	AA	NN	BB	BB	AA	NN	AA	BB	NN	AA	BB	BB	AA	BB	NN	NN	AA	AA	AA	AA	AA	AA	BB	BB	BB	AA	AA	AA	BB	AA	AA	BB	BB	BB	BB	AA	NN	AA	BB
IACX662	BB	AA	BB	BB	AA	AA	BB	AA	BB	BB	AA	NN	BB	AA	AA	NN	AA	BB	NN	AA	BB	BB	AA	BB	NN	NN	AA	AA	AA	AA	AA	BB	BB	AA	BB	BB	AA	AA	BB	AA	AA	BB	BB	BB	AA	AA	NN	AA	BB
RAC875_c56994_301	BB	AA	AA	BB	BB	BB	BB	BB	BB	BB	BB	AA	BB	BB	BB	BB	BB	BB	BB	BB	BB	BB	AA	BB	BB	BB	BB	BB	BB	BB	BB	AA	BB	BB	BB	BB	BB	BB	BB	BB	BB	BB	BB	BB	BB	AA	BB	AA	BB
BS00022207_51	BB	BB	BB	BB	BB	BB	BB	BB	BB	BB	BB	AA	BB	BB	BB	BB	BB	BB	BB	BB	BB	BB	AA	BB	BB	BB	BB	BB	BB	BB	BB	AA	BB	BB	BB	BB	BB	BB	BB	BB	BB	BB	BB	BB	BB	BB	BB	AA	BB
BS00028146_51	AA	BB	BB	AA	BB	AA	AA	AA	AA	AA	AA	NN	AA	BB	AA	BB	BB	AA	NN	BB	BB	BB	BB	AA	BB	NN	BB	BB	BB	AA	BB	NN	AA	AA	AA	AA	BB	BB	AA	BB	BB	BB	BB	AA	BB	AA	NN	BB	NN
BS00048118_51	BB	BB	BB	BB	BB	BB	BB	BB	BB	BB	BB	NN	BB	BB	BB	BB	BB	BB	BB	BB	BB	BB	AA	BB	BB	BB	BB	BB	BB	BB	BB	AA	BB	BB	BB	BB	BB	BB	BB	BB	BB	BB	BB	BB	BB	BB	BB	AA	BB
Excalibur_c60388_189	AA	BB	BB	BB	AA	AA	BB	BB	BB	AA	BB	BB	BB	BB	BB	AA	AA	BB	BB	AA	BB	BB	BB	BB	AA	AA	AA	BB	AA	BB	BB	BB	AA	AA	BB	AA	AA	AA	AA	BB	AA	BB	BB	BB	BB	AA	BB	BB	BB
IAAV4238	BB	NN	AA	AA	BB	AA	AA	AA	AA	BB	BB	AA	AA	BB	BB	BB	AA	AA	NN	BB	BB	AA	AA	BB	AA	NN	AA	BB	NN	BB	AA	BB	AA	AA	AA	BB	AA	AA	AA	BB	AA	BB	BB	BB	BB	AA	AA	AA	AA
Kukri_c136_857	BB	BB	AA	BB	AA	AA	BB	BB	BB	BB	AA	BB	AA	AA	BB	BB	BB	AA	AA	AA	BB	AA	BB	AA	BB	AA	AA	BB	AA	AA	BB	AA	AA	BB	AA	AA	AA	BB	AA	BB	AA	BB	AA	BB	AA	BB	AA	AA	AA
wsnp_Ex_c22284_31478675	AA	AA	AA	AA	NN	BB	AA	AA	AA	AA	BB	AA	AA	AA	BB	NN	BB	AA	AA	BB	AA	BB	BB	NN	NN	AA	BB	BB	BB	AA	BB	BB	BB	AA	AA	AA	BB	BB	BB	BB	BB	BB	AA	BB	AA	AA	AA	AA	NN
wsnp_JD_c9290_10155594	BB	AA	BB	BB	BB	BB	BB	AA	BB	BB	AA	BB	BB	BB	BB	BB	AA	BB	BB	AA	BB	BB	BB	BB	AA	AA	AA	BB	BB	AA	BB	NN	AA	AA	BB	BB	BB	AA	BB	BB	BB	BB	BB	BB	AA	AA	BB	BB	BB
wsnp_Ra_c59303_60669172	BB	BB	NN	NN	AA	BB	BB	BB	BB	BB	BB	BB	BB	AA	BB	BB	BB	BB	NN	AA	BB	NN	BB	AA	BB	AA	BB	AA	BB	BB	BB	NN	BB	BB	BB	AA	BB	BB	BB	AA	BB	NN	BB	BB	BB	BB	NN	BB	BB
BobWhite_c20553_568	AA	NN	BB	AA	BB	BB	AA	AA	AA	AA	AA	AA	AA	BB	BB	BB	BB	AA	AA	BB	AA	AA	BB	AA	BB	NN	BB	BB	BB	AA	BB	NN	BB	BB	AA	BB	BB	BB	BB	BB	BB	AA	AA	AA	AA	BB	NN	BB	NN
BS00022677_51	BB	AA	BB	BB	AA	BB	BB	BB	BB	BB	AA	BB	BB	BB	BB	BB	BB	BB	BB	BB	BB	BB	AA	BB	BB	BB	BB	BB	BB	AA	BB	AA	BB	BB	BB	BB	AA	BB	BB	BB	AA	BB	BB	BB	BB	BB	BB	AA	BB
BS00084995_51	BB	AA	AA	BB	AA	BB	AA	BB	AA	BB	BB	BB	AA	BB	BB	BB	AA	AA	AA	AA	BB	AA	AA	AA	AA	AA	AA	BB	AA	BB	AA	AA	AA	AA	BB	BB	AA	AA	AA	BB	AA	BB	BB	BB	AA	AA	AA	AA	AA
BS00089098_51	BB	BB	BB	BB	AA	AA	AA	BB	BB	BB	BB	AA	BB	AA	AA	AA	BB	BB	AA	AA	BB	BB	AA	AA	BB	AA	BB	AA	AA	AA	BB	BB	BB	BB	BB	BB	BB	BB	BB	AA	BB	AA	AA	BB	BB	BB	BB	BB	BB
CAP12_c3758_112	BB	BB	AA	BB	BB	AA	BB	BB	BB	BB	BB	BB	BB	AA	AA	BB	AA	BB	NN	AA	BB	BB	AA	BB	AA	AA	AA	AA	NN	BB	AA	AA	AA	AA	BB	AA	AA	AA	AA	AA	AA	BB	BB	BB	BB	AA	AA	AA	AA
GENE-0004_635	BB	AA	BB	BB	AA	AA	BB	AA	BB	BB	AA	AA	BB	BB	AA	NN	AA	BB	AA	AA	BB	AA	AA	BB	AA	NN	AA	AA	AA	AA	BB	BB	BB	AA	BB	BB	AA	AA	BB	AA	AA	BB	BB	BB	AA	AA	NN	AA	BB
Kukri_c3582_87	BB	NN	BB	BB	AA	AA	BB	AA	BB	BB	AA	NN	BB	AA	AA	NN	AA	BB	NN	AA	BB	BB	AA	BB	NN	NN	AA	AA	AA	AA	AA	BB	BB	AA	BB	AA	AA	AA	BB	AA	AA	BB	BB	BB	AA	AA	NN	BB	BB
RAC875_c95364_259	NN	BB	BB	AA	NN	AA	BB	AA	AA	AA	BB	NN	AA	AA	AA	AA	AA	AA	NN	BB	AA	BB	BB	AA	AA	NN	AA	BB	AA	BB	BB	BB	AA	AA	AA	AA	BB	AA	AA	BB	BB	AA	AA	AA	AA	AA	NN	BB	AA
RAC875_rep_c112044_340	BB	BB	BB	BB	BB	AA	BB	BB	BB	BB	AA	NN	BB	BB	AA	BB	AA	BB	BB	AA	BB	BB	AA	NN	BB	BB	AA	AA	AA	BB	AA	AA	AA	BB	BB	BB	AA	AA	AA	AA	AA	BB	AA	AA	AA	AA	BB	BB	BB
wsnp_Ex_c11939_19147514	BB	NN	AA	BB	AA	NN	AA	BB	AA	BB	BB	NN	AA	BB	BB	BB	AA	AA	NN	AA	BB	AA	AA	AA	AA	AA	AA	BB	AA	BB	AA	NN	AA	AA	BB	BB	AA	AA	AA	BB	AA	BB	BB	BB	BB	AA	AA	AA	AA
wsnp_Ku_c816_1684613	NN	NN	BB	AA	NN	NN	AA	AA	AA	BB	AA	AA	AA	AA	BB	BB	BB	AA	NN	BB	AA	AA	BB	AA	BB	BB	BB	AA	BB	AA	BB	BB	BB	BB	AA	BB	BB	BB	BB	AA	BB	AA	AA	AA	AA	BB	NN	BB	BB
BS00011787_51	BB	BB	BB	BB	BB	BB	BB	AB	BB	BB	AB	BB	BB	BB	BB	BB	AB	BB	BB	AB	BB	BB	BB	NN	BB	BB	AB	BB	BB	AB	BB	AB	AB	AB	BB	BB	BB	AB	BB	BB	BB	BB	BB	BB	AB	AB	BB	BB	BB
GENE-0431_601	BB	BB	BB	BB	BB	BB	BB	BB	BB	BB	AA	NN	AA	BB	BB	BB	BB	AA	BB	BB	BB	AA	AB	AA	BB	BB	AA	BB	NN	AA	BB	AB	BB	BB	BB	BB	BB	BB	AA	BB	BB	AA	AA	AA	AA	BB	BB	AB	BB
BS00021895_51	BB	BB	BB	BB	BB	BB	BB	BB	BB	BB	BB	NN	BB	BB	BB	BB	BB	BB	BB	BB	BB	BB	AA	BB	BB	BB	BB	BB	BB	BB	BB	AA	BB	BB	BB	BB	BB	BB	BB	BB	BB	BB	BB	BB	BB	BB	BB	NN	BB
TA003382-0407	BB	BB	BB	BB	BB	BB	BB	BB	BB	BB	BB	NN	BB	BB	BB	BB	BB	BB	BB	BB	BB	BB	AA	BB	BB	BB	BB	BB	BB	BB	BB	AA	BB	BB	BB	BB	BB	BB	BB	BB	BB	BB	BB	BB	BB	BB	BB	AA	BB
Tdurum_contig78830_745	BB	BB	BB	AA	BB	BB	AA	AA	AA	BB	AA	NN	AA	BB	BB	BB	BB	AA	NN	BB	AA	AA	BB	AA	BB	BB	BB	BB	BB	AA	BB	NN	BB	BB	AA	BB	BB	BB	BB	BB	BB	AA	AA	AA	AA	BB	NN	BB	BB
tplb0036k16_751	BB	AA	BB	BB	AA	AA	BB	AA	BB	BB	AA	AA	BB	AA	AA	BB	AA	BB	AA	AA	BB	BB	AA	BB	AA	BB	AA	AA	AA	BB	AA	AA	BB	AA	BB	BB	AA	AA	BB	AA	AA	BB	BB	BB	AA	AA	AA	AA	BB
BS00107935_51	AB	BB	AA	AB	BB	BB	BB	BB	BB	AB	BB	NN	BB	AB	BB	BB	AA	AA	BB	BB	BB	AA	AA	BB	BB	BB	AA	AB	BB	AA	AA	AA	AA	AA	AB	AB	BB	AA	AA	AB	AA	AB	BB	BB	AA	AA	BB	AA	BB
BS00022261_51	BB	BB	AA	AA	AA	AA	BB	AA	BB	BB	AA	BB	AA	AA	BB	BB	AA	AA	NN	BB	BB	BB	AA	NN	AA	BB	BB	AA	NN	AA	AA	AA	BB	BB	AA	BB	AA	AA	BB	AA	AA	AA	BB	BB	BB	BB	AA	BB	BB
BS00048887_51	BB	BB	BB	BB	BB	BB	BB	BB	BB	BB	BB	NN	BB	BB	BB	BB	BB	BB	BB	BB	BB	BB	AA	BB	BB	BB	BB	BB	BB	BB	BB	AA	BB	BB	BB	BB	BB	BB	BB	BB	BB	BB	BB	BB	BB	BB	BB	AA	BB
IAAV1185	BB	AA	BB	BB	AA	AA	BB	BB	BB	BB	AA	AA	BB	BB	AA	BB	AA	BB	AA	AA	BB	BB	AA	BB	AA	AA	AA	AA	AA	AA	AA	NN	BB	BB	BB	AA	AA	AA	BB	AA	AA	BB	BB	BB	BB	AA	BB	AA	BB
IAAV7479	AA	NN	AA	BB	BB	AA	AA	BB	AA	AA	BB	NN	BB	NN	BB	AA	AA	AA	BB	BB	BB	BB	BB	BB	AA	BB	NN	NN	AA	BB	BB	NN	AA	AA	AA	AA	BB	AA	BB	NN	NN	AA	BB	BB	BB	AA	BB	NN	NN
Kukri_c12984_465	AA	AA	AA	AA	NN	BB	AA	AA	AA	AA	BB	AA	AA	AA	BB	NN	BB	AA	AA	BB	AA	BB	BB	NN	NN	AA	BB	BB	BB	AA	BB	BB	BB	AA	AA	AA	BB	BB	BB	BB	BB	BB	AA	BB	AA	AA	AA	AA	NN
RAC875_c32379_216	NN	BB	BB	AA	BB	NN	BB	AA	BB	AA	AA	NN	AA	BB	BB	BB	AA	AA	AA	AA	BB	BB	BB	NN	NN	AA	AA	BB	NN	AA	BB	AA	AA	AA	AA	AA	BB	AA	AA	BB	BB	BB	AA	BB	BB	AA	NN	BB	NN
RAC875_c67106_97	AA	BB	AA	BB	AA	BB	BB	BB	BB	BB	AA	BB	AA	BB	AA	BB	BB	BB	AA	AA	AA	BB	AA	BB	BB	AA	AA	AA	NN	AA	BB	AA	BB	BB	BB	BB	AA	BB	BB	AA	AA	NN	AA	BB	BB	BB	NN	BB	BB
RAC875_c97040_104	AA	BB	AA	AA	BB	AA	AA	AA	AA	AA	BB	BB	BB	AA	BB	AA	AA	AA	BB	BB	BB	BB	BB	AA	AA	BB	BB	BB	BB	BB	AA	BB	AA	AA	AA	AA	BB	AA	AA	BB	BB	AA	BB	AA	AA	AA	BB	BB	AA
wsnp_Ex_c3142_5808713	BB	BB	BB	BB	BB	NN	BB	BB	BB	BB	BB	AA	BB	BB	BB	BB	BB	BB	BB	BB	BB	BB	AA	BB	BB	BB	BB	BB	BB	BB	BB	AA	BB	BB	BB	BB	BB	BB	BB	BB	BB	BB	BB	BB	BB	BB	BB	AA	BB
wsnp_Ku_c5687_10068945	BB	AA	AA	BB	AA	BB	AA	BB	AA	BB	BB	BB	AA	BB	BB	BB	AA	AA	AA	AA	BB	AA	AA	AA	AA	AA	AA	BB	AA	BB	AA	AA	AA	AA	BB	BB	AA	AA	AA	BB	AA	BB	BB	BB	BB	AA	AA	AA	AA
wsnp_Ra_c6474_11298858	BB	BB	BB	BB	BB	NN	BB	BB	BB	BB	BB	NN	BB	BB	BB	BB	BB	BB	BB	BB	BB	BB	AA	BB	BB	BB	BB	BB	BB	BB	BB	AA	BB	BB	BB	BB	BB	BB	BB	BB	BB	BB	BB	BB	BB	BB	BB	AA	BB
BS00081035_51	AB	BB	AB	BB	BB	AB	AB	BB	AB	AB	BB	BB	BB	BB	AB	AB	AB	AB	BB	BB	BB	BB	AA	BB	AB	BB	BB	BB	BB	AA	BB	AB	AB	AB	AB	AB	BB	AB	BB	BB	BB	AB	BB	BB	BB	AB	BB	BB	AB
BS00062876_51	BB	NN	AA	BB	NN	BB	BB	BB	BB	BB	AA	NN	BB	BB	AA	BB	AA	BB	NN	AA	AA	AA	AA	BB	NN	NN	AA	AA	AA	BB	AA	BB	BB	BB	BB	BB	AA	AA	BB	AA	AA	AA	AA	BB	AA	BB	NN	BB	NN
BS00069278_51	AA	NN	AA	BB	NN	AA	AA	BB	AA	AA	AA	BB	BB	BB	BB	AA	AA	AA	BB	BB	AA	BB	AA	BB	AA	BB	AA	AA	BB	AA	BB	BB	AA	AA	AA	AA	AA	AA	BB	AA	AA	AA	AA	BB	BB	AA	BB	BB	AA
GENE-0002_856	BB	BB	AA	BB	AA	BB	BB	BB	BB	BB	BB	BB	BB	AA	AA	AA	BB	BB	BB	BB	BB	AA	BB	BB	BB	BB	BB	AA	BB	BB	AA	BB	BB	BB	BB	BB	BB	BB	AA	AA	BB	BB	AA	AA	BB	BB	BB	BB	AA
Ku_c2742_638	BB	BB	BB	BB	BB	NN	BB	BB	BB	BB	BB	NN	BB	BB	BB	BB	BB	BB	BB	BB	BB	BB	AA	BB	BB	BB	BB	BB	BB	BB	BB	NN	BB	BB	BB	BB	BB	BB	BB	BB	BB	BB	BB	BB	BB	BB	BB	AA	BB
Kukri_c49170_655	AA	AA	AA	AA	NN	BB	AA	AA	NN	AA	BB	NN	AA	AA	BB	NN	BB	AA	NN	BB	AA	BB	BB	NN	NN	NN	BB	BB	BB	AA	BB	BB	BB	AA	AA	AA	BB	BB	BB	BB	BB	BB	AA	BB	AA	AA	NN	AA	NN
RAC875_c6798_467	BB	BB	AA	AA	AA	AA	BB	AA	BB	BB	AA	BB	AA	AA	BB	BB	AA	AA	NN	BB	BB	BB	AA	AA	AA	BB	BB	AA	AA	AA	AA	NN	BB	BB	AA	BB	AA	AA	BB	AA	AA	AA	BB	BB	BB	BB	AA	BB	BB
TA001430-0733	BB	NN	BB	AA	NN	BB	AA	AA	AA	BB	AA	AA	AA	AA	BB	BB	BB	AA	NN	BB	AA	AA	BB	AA	BB	BB	BB	AA	BB	AA	BB	BB	BB	BB	AA	BB	BB	BB	BB	AA	BB	AA	AA	AA	AA	BB	NN	BB	BB
wsnp_Ex_c9343_15514531	NN	BB	BB	AA	BB	AA	AA	AA	BB	BB	BB	NN	BB	BB	AA	AA	BB	AA	NN	AA	BB	BB	BB	BB	BB	AA	AA	AA	NN	BB	BB	AA	BB	BB	AA	AA	AA	BB	AA	AA	AA	AA	BB	BB	BB	BB	NN	AA	BB
BS00011521_51	BB	BB	BB	AA	NN	AA	AA	AA	BB	BB	BB	BB	BB	AA	AA	BB	BB	AA	NN	AA	BB	BB	BB	BB	BB	AA	AA	AA	NN	BB	BB	AA	BB	BB	AA	AA	AA	BB	AA	AA	AA	AA	BB	BB	BB	BB	NN	AA	BB
BS00100120_51	AA	AA	AA	AA	NN	BB	AA	AA	AA	AA	BB	BB	AA	AA	BB	BB	BB	AA	AA	BB	AA	AA	BB	BB	BB	AA	BB	BB	BB	AA	BB	AA	BB	AA	AA	AA	BB	BB	BB	BB	BB	AA	BB	BB	BB	BB	NN	AA	AA
BS00109991_51	BB	BB	AA	AA	AA	AA	BB	AA	BB	BB	AA	BB	AA	AA	BB	BB	AA	AA	NN	BB	BB	BB	AA	NN	AA	BB	BB	AA	NN	AA	AA	AA	BB	BB	AA	BB	AA	AA	BB	AA	AA	AA	BB	BB	BB	BB	AA	BB	BB
GENE-0392_97	BB	BB	AA	BB	NN	BB	BB	BB	BB	BB	AA	BB	BB	BB	AA	BB	AA	BB	BB	AA	AA	AA	AA	BB	NN	BB	AA	AA	AA	BB	AA	BB	BB	BB	BB	BB	AA	AA	BB	AA	AA	AA	AA	BB	AA	BB	NN	BB	NN
IAAV3846	BB	BB	BB	BB	BB	BB	BB	BB	BB	BB	BB	NN	BB	BB	BB	BB	BB	BB	BB	BB	BB	BB	AA	BB	BB	BB	BB	BB	BB	BB	BB	NN	BB	BB	BB	BB	BB	BB	BB	BB	BB	BB	BB	BB	BB	BB	BB	AA	BB
Ku_c12688_352	BB	BB	AA	BB	AA	BB	BB	BB	BB	BB	BB	BB	BB	AA	AA	BB	AA	BB	AA	AA	AA	AA	AA	BB	AA	AA	AA	AA	BB	BB	AA	BB	BB	BB	BB	BB	AA	AA	BB	AA	AA	AA	AA	BB	AA	BB	AA	BB	AA
Kukri_c22508_119	BB	BB	BB	BB	BB	BB	BB	AA	BB	BB	AA	BB	BB	BB	BB	BB	AA	BB	BB	AA	BB	BB	BB	BB	BB	BB	AA	BB	BB	AA	BB	AA	AA	AA	BB	BB	BB	AA	BB	BB	BB	BB	BB	BB	AA	AA	BB	BB	BB
RAC875_c39721_351	BB	BB	BB	BB	BB	BB	BB	BB	BB	BB	AA	AA	BB	BB	BB	AA	BB	BB	BB	BB	BB	BB	BB	BB	BB	BB	BB	AA	AA	BB	BB	BB	BB	AA	BB	BB	BB	BB	BB	AA	BB	BB	BB	BB	BB	AA	BB	BB	AA
wsnp_Ex_c3906_7086162	BB	AA	AA	BB	BB	BB	BB	AA	BB	AA	BB	BB	AA	AA	AA	BB	AA	BB	AA	BB	AA	AA	AA	BB	BB	AA	AA	BB	BB	AA	AA	AA	BB	BB	AA	AA	AA	AA	AA	BB	AA	AA	AA	AA	AA	BB	AA	BB	BB
wsnp_Ex_c57982_59470152	BB	BB	AA	BB	NN	AA	AA	BB	AA	AA	AA	BB	BB	BB	AA	AA	AA	AA	NN	BB	BB	BB	NN	BB	AA	BB	BB	BB	BB	AA	BB	AA	AA	AA	AA	AA	AA	AA	BB	BB	AA	BB	BB	BB	BB	AA	BB	BB	NN
wsnp_Ex_rep_c68493_67320068	BB	BB	AA	BB	NN	BB	BB	BB	BB	BB	AA	BB	BB	BB	AA	BB	AA	BB	BB	AA	AA	AA	AA	BB	NN	NN	AA	AA	AA	BB	AA	NN	BB	BB	BB	BB	AA	AA	BB	AA	AA	AA	AA	BB	AA	BB	NN	BB	NN
BS00021990_51	BB	BB	AA	BB	NN	BB	AA	BB	NN	BB	BB	BB	AA	BB	BB	BB	AA	AA	BB	AA	BB	AA	AA	NN	AA	AA	AA	BB	AA	BB	AA	AA	AA	AA	BB	BB	AA	AA	AA	BB	AA	BB	BB	BB	BB	AA	AA	AA	AA
Ex_c14361_506	BB	BB	BB	BB	BB	BB	BB	BB	BB	BB	BB	BB	BB	BB	AA	BB	BB	BB	BB	BB	BB	BB	BB	AA	BB	BB	BB	BB	BB	BB	BB	AA	AA	BB	BB	BB	BB	BB	BB	BB	BB	BB	AA	AA	BB	BB	BB	NN	BB
Excalibur_c32608_64	BB	BB	BB	BB	BB	BB	BB	BB	BB	BB	BB	NN	BB	BB	BB	BB	BB	BB	BB	BB	BB	BB	AA	BB	BB	BB	BB	BB	BB	BB	BB	AA	BB	BB	BB	BB	BB	BB	BB	BB	BB	BB	BB	BB	BB	BB	BB	NN	BB
Kukri_c7691_212	BB	BB	AA	BB	BB	AA	BB	BB	BB	BB	BB	BB	BB	BB	AA	BB	AA	BB	AA	AA	BB	BB	AA	BB	AA	AA	AA	BB	BB	BB	AA	NN	AA	AA	BB	AA	AA	AA	AA	BB	AA	BB	AA	BB	BB	AA	AA	AA	AA
RAC875_rep_c101110_474	AA	BB	AA	BB	NN	AA	AA	BB	AA	AA	AA	BB	BB	BB	AA	AA	AA	AA	NN	BB	AA	BB	AA	BB	AA	BB	BB	BB	BB	AA	BB	AA	AA	AA	AA	AA	AA	AA	BB	BB	AA	AA	AA	BB	BB	AA	BB	BB	NN
wsnp_Ex_c3142_5808220	BB	BB	BB	BB	BB	BB	BB	BB	BB	BB	BB	NN	BB	BB	BB	BB	BB	BB	BB	BB	BB	BB	AA	BB	BB	BB	BB	BB	BB	BB	BB	AA	BB	BB	BB	BB	BB	BB	BB	BB	BB	BB	BB	BB	BB	BB	BB	AA	BB
wsnp_JD_c13903_13781269	BB	AA	BB	BB	AA	AA	BB	AA	BB	BB	AA	AA	BB	AA	AA	BB	AA	BB	AA	AA	BB	BB	AA	BB	AA	BB	AA	AA	AA	AA	AA	BB	BB	AA	BB	BB	AA	AA	BB	AA	AA	BB	BB	BB	AA	AA	BB	AA	BB
wsnp_Ku_c330_683203	BB	NN	AA	BB	BB	AA	BB	BB	BB	BB	BB	BB	AA	AA	BB	BB	AA	AA	BB	BB	BB	AA	AA	BB	NN	BB	AA	BB	NN	BB	AA	AA	BB	AA	BB	BB	AA	AA	BB	BB	AA	AA	NN	BB	BB	AA	NN	AA	AA
BobWhite_c29908_113	AA	NN	AA	AA	BB	BB	AA	AA	NN	AA	BB	BB	AA	AA	BB	BB	BB	AA	NN	BB	AA	BB	BB	BB	BB	NN	BB	BB	BB	AA	BB	AA	BB	AA	AA	AA	BB	BB	BB	BB	BB	AA	AA	BB	BB	BB	NN	AA	AA
Ex_c14515_220	BB	BB	BB	BB	BB	BB	BB	BB	BB	BB	BB	NN	BB	BB	BB	BB	BB	BB	BB	BB	BB	BB	AA	BB	BB	BB	BB	BB	BB	BB	BB	AA	BB	BB	BB	BB	BB	BB	BB	BB	BB	BB	BB	BB	BB	BB	BB	AA	BB
Excalibur_rep_c69012_742	BB	BB	BB	BB	BB	BB	BB	BB	BB	BB	BB	AA	BB	BB	BB	BB	BB	BB	BB	BB	BB	BB	AA	BB	BB	BB	BB	BB	BB	BB	BB	NN	BB	BB	BB	BB	BB	BB	BB	BB	BB	BB	BB	BB	BB	BB	BB	AA	BB
IACX9106	BB	BB	BB	BB	BB	BB	BB	BB	BB	BB	BB	BB	BB	BB	BB	BB	BB	BB	BB	BB	BB	BB	AA	BB	BB	BB	BB	BB	BB	BB	BB	AA	BB	BB	BB	BB	BB	BB	BB	BB	BB	BB	BB	BB	BB	BB	BB	AA	BB
RAC875_rep_c101110_563	AA	BB	AA	BB	NN	AA	AA	BB	AA	AA	AA	BB	BB	BB	AA	AA	AA	AA	NN	BB	AA	BB	AA	BB	AA	BB	BB	BB	BB	AA	BB	AA	AA	AA	AA	AA	AA	AA	BB	BB	AA	AA	AA	BB	BB	AA	BB	BB	NN
wsnp_Ex_c18196_27006489	BB	BB	BB	BB	BB	BB	BB	BB	BB	BB	BB	NN	BB	BB	BB	BB	BB	BB	BB	BB	BB	BB	AA	BB	BB	BB	BB	BB	BB	BB	BB	AA	BB	BB	BB	BB	BB	BB	BB	BB	BB	BB	BB	BB	BB	BB	BB	NN	BB
wsnp_Ex_c5634_9907829	BB	BB	BB	BB	BB	BB	BB	BB	BB	BB	AA	NN	BB	BB	AA	AA	BB	BB	BB	BB	AA	BB	BB	AA	BB	BB	BB	AA	NN	BB	BB	BB	AA	BB	BB	BB	BB	BB	BB	AA	BB	BB	AA	AA	BB	BB	BB	BB	AA
Excalibur_c9196_313	AB	BB	AB	BB	NN	AB	AB	BB	AB	AB	AA	BB	BB	BB	BB	AB	AB	AB	BB	BB	AB	BB	AB	NN	AB	BB	BB	BB	BB	AB	BB	AA	AB	AB	AB	AB	AB	AB	AA	BB	AB	AB	AB	BB	BB	AB	BB	BB	BB
BS00012042_51	AA	BB	BB	AA	BB	AA	AA	AA	AA	AA	AA	NN	AA	BB	AA	BB	BB	AA	NN	BB	BB	AA	BB	AA	BB	NN	BB	BB	BB	AA	BB	AA	BB	AA	AA	BB	BB	BB	AA	BB	BB	BB	BB	BB	BB	AA	NN	BB	BB
Excalibur_c11941_675	BB	NN	BB	AA	BB	AA	BB	AA	AA	BB	BB	BB	BB	BB	BB	AA	AA	AA	AA	BB	BB	BB	BB	AA	AA	BB	BB	BB	NN	AA	BB	BB	AA	AA	AA	AA	AA	AA	BB	BB	AA	AA	BB	BB	AA	AA	AA	BB	AA
IAAV8743	AA	BB	BB	BB	BB	BB	AA	BB	AA	AA	AA	AA	BB	BB	AA	AA	BB	BB	AA	BB	BB	BB	BB	AA	NN	AA	BB	BB	BB	AA	BB	BB	AA	AA	AA	AA	BB	BB	AA	BB	BB	BB	BB	AA	BB	AA	BB	BB	NN
Kukri_c82555_88	AA	BB	BB	AA	BB	NN	AA	BB	AA	AA	BB	BB	AA	BB	BB	NN	BB	AA	AA	BB	AA	BB	AA	NN	NN	NN	BB	BB	BB	BB	BB	BB	BB	BB	AA	AA	AA	BB	BB	BB	AA	AA	BB	BB	BB	BB	AA	BB	BB
Ra_c29200_300	NN	NN	BB	AA	BB	NN	AA	AA	AA	BB	AA	NN	AA	BB	BB	BB	BB	AA	NN	BB	AA	AA	NN	NN	BB	BB	BB	BB	BB	AA	BB	AA	BB	BB	AA	BB	BB	BB	BB	BB	BB	AA	AA	AA	AA	BB	NN	BB	BB
wsnp_Ku_c183_358844	BB	BB	AA	BB	NN	AA	AA	BB	AA	AA	AA	BB	BB	BB	AA	AA	AA	AA	NN	BB	BB	BB	AA	BB	AA	BB	BB	BB	BB	AA	BB	AA	AA	AA	AA	AA	AA	AA	BB	BB	AA	BB	BB	BB	BB	AA	BB	BB	NN
GENE-0249_122	AB	BB	BB	BB	AB	AB	BB	BB	BB	AB	AB	BB	AB	AB	BB	BB	BB	AB	BB	AB	BB	BB	NN	AB	BB	AB	AB	BB	BB	BB	BB	AA	BB	BB	AB	AB	BB	BB	AB	AB	BB	AB	AB	AB	AB	BB	AB	BB	BB
BS00009808_51	BB	BB	AA	BB	NN	BB	BB	BB	BB	BB	AA	BB	BB	BB	AA	BB	AA	BB	NN	AA	AA	AA	AA	BB	AA	NN	AA	AA	BB	BB	AA	BB	BB	BB	BB	BB	AA	AA	BB	AA	AA	AA	AA	BB	AA	BB	NN	BB	NN
Excalibur_c32167_59	BB	NN	BB	BB	NN	NN	BB	NN	BB	BB	NN	NN	BB	BB	AA	AA	AA	BB	NN	AA	BB	AA	AA	BB	NN	NN	AA	AA	AA	AA	BB	BB	BB	AA	BB	BB	AA	AA	BB	AA	AA	BB	BB	BB	AA	AA	NN	BB	BB
Kukri_c20480_121	BB	BB	BB	NN	BB	AA	AA	AA	BB	BB	BB	NN	BB	BB	AA	NN	BB	AA	NN	NN	BB	BB	BB	BB	BB	AA	AA	NN	BB	BB	BB	NN	BB	BB	AA	AA	AA	BB	AA	NN	AA	AA	BB	BB	BB	BB	BB	AA	BB
Kukri_c2338_533	BB	BB	AA	BB	BB	AA	BB	BB	BB	BB	BB	NN	BB	BB	AA	BB	AA	BB	NN	AA	BB	BB	AA	BB	AA	NN	AA	BB	NN	BB	AA	AA	AA	AA	BB	AA	AA	AA	AA	BB	AA	BB	BB	BB	BB	AA	NN	AA	AA
RAC875_c16136_129	BB	BB	BB	BB	BB	BB	NN	BB	BB	NN	BB	BB	BB	NN	AA	BB	BB	BB	NN	NN	BB	NN	NN	BB	BB	BB	BB	AA	BB	BB	BB	AA	BB	BB	NN	BB	BB	BB	BB	AA	BB	BB	BB	BB	BB	BB	BB	BB	NN
RAC875_rep_c100394_536	BB	BB	AA	BB	BB	BB	BB	BB	BB	BB	BB	BB	BB	BB	AA	BB	AA	BB	BB	BB	BB	BB	BB	BB	NN	BB	BB	BB	NN	BB	AA	NN	AA	AA	BB	AA	BB	AA	BB	BB	BB	BB	BB	BB	BB	AA	BB	BB	BB
wsnp_Ex_c3142_5808330	BB	BB	BB	BB	BB	BB	BB	BB	BB	BB	BB	NN	BB	BB	BB	BB	BB	BB	BB	BB	BB	BB	AA	BB	BB	BB	BB	BB	BB	BB	BB	AA	BB	BB	BB	BB	BB	BB	BB	BB	BB	BB	BB	BB	BB	BB	BB	AA	BB
wsnp_Ex_c7684_13109335	BB	BB	AA	BB	BB	NN	BB	BB	BB	BB	BB	NN	BB	BB	AA	BB	AA	BB	NN	AA	BB	BB	AA	BB	AA	NN	AA	BB	NN	BB	AA	AA	AA	AA	BB	AA	AA	AA	AA	BB	AA	BB	BB	BB	BB	AA	NN	AA	AA
wsnp_Ku_c23926_33870364	BB	NN	BB	BB	AA	AA	BB	AA	BB	BB	AA	NN	BB	BB	AA	AA	AA	BB	NN	AA	BB	AA	AA	BB	NN	NN	AA	AA	AA	AA	BB	BB	BB	AA	BB	BB	AA	AA	BB	AA	AA	BB	BB	BB	AA	AA	NN	BB	BB
wsnp_Ra_c3270_6136601	AA	NN	AA	AA	BB	BB	AA	AA	NN	AA	BB	BB	AA	AA	BB	BB	BB	AA	NN	BB	AA	BB	BB	BB	BB	NN	BB	BB	BB	AA	BB	AA	BB	AA	AA	AA	BB	BB	BB	BB	BB	AA	AA	BB	BB	BB	BB	AA	AA
Ex_c2389_1633	BB	AB	BB	AB	BB	NN	BB	BB	NN	BB	BB	BB	BB	AB	BB	BB	BB	BB	AB	AB	BB	AB	BB	BB	BB	BB	BB	BB	AB	AB	AB	AA	AB	BB	AB	AB	BB	BB	BB	BB	BB	AB	AB	AB	BB	BB	BB	BB	AB
RAC875_c38756_141	BB	BB	BB	BB	NN	AA	AA	BB	AA	AA	AA	BB	BB	BB	BB	AA	AA	BB	NN	BB	BB	BB	AA	BB	AA	BB	AA	BB	BB	AA	BB	AA	AA	AA	AA	AA	AA	AA	BB	BB	AA	BB	BB	BB	BB	AA	BB	BB	NN
RFL_Contig1118_65	AB	BB	AA	AA	AB	BB	BB	BB	BB	BB	BB	AB	AA	AA	AA	BB	AA	BB	AB	BB	AB	BB	AA	BB	NN	BB	BB	AA	BB	AA	AA	AB	AA	AA	BB	BB	AA	AA	BB	AA	AB	BB	AA	BB	BB	AA	AB	BB	BB
BobWhite_c19182_280	AA	BB	AA	BB	NN	AA	BB	BB	BB	AA	BB	BB	BB	BB	AA	BB	AA	BB	BB	AA	BB	BB	BB	BB	AA	AA	AA	BB	AA	BB	AA	BB	AA	AA	BB	AA	AA	AA	AA	BB	AA	BB	NN	BB	BB	AA	NN	AA	AA
BS00066659_51	BB	NN	BB	AA	BB	BB	AA	AA	AA	BB	AA	NN	AA	BB	BB	BB	BB	AA	NN	BB	AA	AA	BB	AA	BB	BB	BB	BB	BB	AA	BB	BB	BB	BB	AA	BB	BB	BB	BB	BB	BB	AA	AA	AA	AA	BB	NN	BB	BB
BS00110627_51	AA	NN	BB	BB	BB	BB	AA	BB	AA	AA	BB	AA	BB	BB	AA	BB	BB	BB	NN	BB	AA	AA	BB	NN	NN	NN	BB	BB	NN	BB	BB	NN	AA	AA	BB	AA	BB	BB	AA	BB	BB	BB	AA	AA	AA	AA	BB	BB	NN
Excalibur_c30974_65	NN	AA	BB	AA	BB	NN	AA	AA	AA	BB	AA	AA	AA	BB	BB	BB	BB	AA	AA	BB	AA	AA	BB	AA	BB	BB	BB	BB	BB	AA	BB	BB	BB	BB	AA	BB	BB	BB	BB	BB	BB	AA	AA	AA	AA	BB	AA	BB	BB
wsnp_Ex_c5634_9906981	BB	BB	BB	BB	BB	BB	BB	BB	BB	BB	AA	NN	BB	BB	AA	AA	BB	BB	BB	BB	AA	BB	BB	AA	BB	BB	BB	AA	AA	BB	BB	BB	AA	BB	BB	BB	BB	BB	BB	AA	BB	BB	AA	AA	BB	BB	BB	BB	AA
wsnp_Ex_rep_c66919_65342127	BB	BB	BB	BB	BB	BB	NN	BB	BB	NN	BB	BB	BB	NN	AA	BB	BB	BB	NN	NN	BB	NN	NN	BB	BB	BB	BB	AA	BB	BB	BB	AA	BB	BB	NN	BB	BB	BB	BB	AA	BB	BB	BB	BB	BB	BB	BB	BB	NN
BS00033750_51	BB	AA	BB	AA	NN	AA	BB	AA	AA	AA	NN	BB	BB	BB	AA	NN	AA	BB	NN	BB	BB	BB	NN	BB	AA	BB	AA	BB	BB	NN	BB	BB	AA	AA	AA	AA	NN	AA	BB	BB	NN	BB	BB	BB	BB	AA	NN	BB	BB
TA003411-0583	BB	BB	BB	AA	BB	NN	AA	AA	AA	BB	AA	NN	AA	AA	BB	BB	BB	AA	NN	BB	AA	AA	BB	AA	BB	BB	BB	AA	BB	AA	BB	BB	BB	BB	AA	BB	BB	BB	BB	AA	BB	AA	AA	AA	AA	BB	NN	BB	BB
wsnp_BE518393A_Td_2_3	BB	BB	BB	BB	BB	BB	BB	BB	BB	BB	BB	NN	BB	BB	BB	BB	BB	BB	BB	BB	BB	BB	AA	BB	BB	BB	BB	BB	BB	BB	BB	AA	BB	BB	BB	BB	BB	BB	BB	BB	BB	BB	BB	BB	BB	BB	BB	AA	BB
wsnp_CAP12_rep_c8598_3608465	NN	NN	BB	AA	BB	BB	AA	AA	AA	BB	AA	AA	AA	BB	BB	BB	BB	AA	AA	BB	AA	AA	BB	AA	BB	BB	BB	BB	BB	AA	BB	BB	BB	BB	AA	BB	BB	BB	BB	BB	BB	AA	AA	AA	AA	BB	NN	BB	BB
wsnp_Ex_c20489_29564938	BB	AA	BB	BB	AA	AA	BB	BB	BB	BB	AA	AA	BB	BB	BB	NN	AA	BB	NN	AA	BB	AA	BB	BB	AA	NN	AA	BB	AA	BB	AA	BB	BB	BB	BB	AA	BB	AA	BB	BB	BB	BB	BB	BB	BB	BB	BB	AA	BB
wsnp_JD_c825_1223506	BB	BB	BB	NN	BB	NN	BB	BB	NN	BB	BB	NN	BB	BB	NN	BB	NN	BB	NN	BB	BB	NN	BB	NN	NN	NN	AA	BB	BB	NN	BB	NN	BB	BB	NN	NN	AA	NN	AA	BB	AA	NN	BB	BB	NN	BB	BB	NN	AA
BS00082567_51	AA	BB	BB	BB	AA	BB	BB	BB	BB	BB	AA	NN	AB	BB	BB	NN	BB	AB	NN	BB	BB	AA	AA	AB	BB	BB	AB	BB	BB	AA	BB	AA	BB	BB	AB	AB	AA	BB	AB	BB	AA	AB	AB	AB	AB	BB	NN	BB	BB
CAP12_c6629_301	NN	NN	BB	NN	BB	NN	AA	AA	AA	BB	AA	AA	AA	BB	BB	BB	BB	AA	AA	BB	AA	AA	BB	AA	BB	BB	BB	BB	BB	AA	BB	AB	BB	BB	AA	BB	BB	BB	BB	BB	BB	AA	AA	AA	AA	BB	NN	BB	BB
RAC875_c63359_1446	NN	NN	BB	BB	BB	NN	BB	BB	NN	AB	AA	NN	AB	AA	BB	AA	BB	AA	BB	AA	BB	BB	BB	AA	BB	BB	AA	AA	BB	AA	BB	AA	BB	BB	AB	AB	AA	BB	AA	AA	AA	AA	AA	AA	AA	BB	BB	AA	BB
wsnp_Ku_c10292_17066821	BB	AB	AA	BB	NN	AB	BB	AA	BB	BB	AB	BB	BB	AA	BB	BB	AB	AA	BB	AB	BB	AB	AA	BB	NN	BB	AB	BB	AB	BB	AB	AB	AA	BB	BB	AA	BB	AB	BB	BB	BB	AA	AA	BB	BB	BB	BB	AB	BB
BobWhite_c46857_82	BB	NN	BB	AA	BB	BB	AA	AA	AA	BB	AA	AA	AA	BB	BB	BB	BB	AA	AA	BB	AA	AA	BB	AA	BB	BB	BB	BB	BB	AA	BB	BB	BB	BB	AA	BB	BB	BB	BB	BB	BB	AA	AA	AA	AA	BB	NN	BB	BB
BS00022943_51	AA	NN	AA	BB	BB	AA	AA	BB	AA	AA	BB	NN	BB	BB	AA	NN	AA	AA	BB	BB	BB	BB	BB	BB	AA	BB	BB	BB	NN	BB	BB	BB	AA	AA	AA	AA	BB	AA	BB	BB	BB	AA	BB	BB	BB	AA	BB	BB	NN
BS00026003_51	BB	BB	BB	AA	AA	BB	BB	BB	BB	BB	AA	AA	AA	AA	BB	BB	BB	AA	AA	AA	AA	AA	BB	AA	BB	BB	BB	AA	AA	AA	BB	BB	BB	BB	BB	BB	BB	BB	AA	AA	BB	AA	AA	AA	AA	BB	BB	BB	BB
Kukri_c4126_240	BB	BB	AA	BB	BB	BB	BB	BB	BB	BB	AA	AA	BB	BB	BB	BB	BB	BB	BB	AA	BB	BB	BB	BB	BB	BB	AA	BB	BB	BB	BB	AA	BB	BB	BB	BB	BB	BB	BB	BB	BB	BB	BB	BB	BB	BB	BB	BB	BB
Kukri_c46939_83	NN	NN	AA	BB	BB	NN	NN	BB	NN	NN	BB	NN	BB	BB	AA	NN	AA	NN	BB	BB	BB	BB	BB	NN	AA	BB	BB	BB	NN	BB	BB	BB	AA	AA	NN	NN	BB	AA	BB	BB	BB	NN	BB	BB	BB	AA	BB	BB	NN
Tdurum_contig46733_6628	BB	BB	AA	BB	BB	AA	BB	AA	AA	AA	BB	BB	BB	BB	AA	BB	AA	BB	BB	BB	BB	BB	NN	AA	AA	BB	AA	BB	BB	BB	AA	NN	AA	AA	AA	AA	BB	AA	AA	BB	BB	BB	BB	AA	AA	AA	BB	BB	AA
Tdurum_contig68827_61	AA	NN	AA	BB	BB	AA	AA	BB	AA	AA	BB	NN	BB	BB	AA	NN	AA	AA	BB	BB	BB	BB	BB	BB	AA	BB	BB	BB	NN	BB	BB	BB	AA	AA	AA	AA	BB	AA	BB	BB	BB	AA	BB	BB	BB	AA	BB	BB	NN
Tdurum_contig8224_378	BB	BB	AA	BB	BB	AA	BB	BB	BB	BB	BB	BB	BB	BB	AA	BB	AA	BB	NN	AA	BB	BB	AA	BB	AA	AA	AA	BB	NN	BB	AA	NN	AA	AA	BB	AA	AA	AA	AA	BB	AA	BB	BB	BB	BB	AA	AA	AA	AA
tplb0031d22_1107	BB	BB	AA	BB	AA	BB	BB	BB	BB	BB	AA	BB	BB	BB	AA	BB	AA	BB	BB	AA	AA	AA	AA	BB	AA	BB	AA	AA	AA	BB	AA	BB	BB	BB	BB	BB	BB	AA	BB	AA	BB	AA	AA	BB	AA	BB	BB	BB	AA
Excalibur_c11258_1700	BB	BB	BB	BB	BB	BB	AA	BB	NN	BB	BB	BB	AA	AA	BB	BB	BB	AA	BB	AA	AA	BB	BB	AA	BB	AA	BB	AA	AA	BB	NN	AB	BB	BB	BB	BB	BB	BB	AA	AA	BB	AA	AA	AA	AA	BB	NN	BB	AA
Excalibur_c88081_143	BB	NN	AA	BB	BB	BB	BB	BB	BB	BB	BB	BB	BB	BB	AA	BB	AA	BB	BB	AA	BB	BB	AA	BB	BB	BB	BB	BB	BB	BB	AA	AB	AA	AA	BB	AA	BB	AA	BB	BB	BB	BB	NN	BB	BB	AA	BB	NN	BB
RAC875_c14066_452	BB	BB	BB	BB	AB	AA	BB	BB	BB	BB	AA	BB	AA	AB	BB	BB	BB	AA	BB	BB	BB	AB	BB	AA	BB	BB	AA	AB	NN	AA	BB	AB	BB	BB	AA	AA	BB	BB	AA	AB	BB	AA	AA	AA	AA	BB	BB	BB	NN
BS00100774_51	BB	BB	BB	BB	AA	BB	BB	BB	BB	BB	AA	AA	BB	BB	BB	BB	BB	BB	AA	BB	BB	BB	AA	BB	BB	BB	BB	BB	BB	AA	BB	NN	BB	BB	BB	BB	AA	BB	BB	BB	AA	BB	BB	BB	BB	BB	NN	NN	BB
Excalibur_c14859_394	BB	BB	BB	AA	BB	NN	BB	AA	NN	BB	BB	NN	AA	AA	AA	BB	BB	BB	BB	BB	BB	AA	BB	BB	BB	BB	BB	AA	BB	BB	AA	NN	AA	BB	BB	AA	AA	BB	AA	AA	AA	AA	BB	BB	AA	BB	NN	BB	BB
BS00010488_51	BB	BB	BB	BB	BB	BB	AB	BB	BB	BB	BB	BB	AB	AB	BB	BB	BB	AB	BB	AB	AB	BB	NN	AB	BB	AB	BB	AB	AB	BB	BB	AA	BB	BB	BB	BB	NN	BB	AB	AB	BB	AB	AB	AB	AB	BB	AB	BB	AB
Ku_c7975_644	BB	AA	BB	BB	AA	AA	BB	BB	BB	BB	AA	AA	BB	BB	BB	AA	AA	BB	AA	AA	BB	AA	BB	BB	AA	AA	AA	BB	AA	BB	AA	AA	BB	BB	BB	BB	BB	AA	BB	BB	BB	BB	BB	BB	BB	BB	AA	AA	BB
Tdurum_contig62584_770	BB	NN	BB	NN	BB	BB	AA	AA	AA	BB	AA	AA	AA	BB	BB	BB	BB	AA	AA	BB	AA	AA	BB	AA	BB	BB	BB	BB	BB	AA	BB	AB	BB	BB	AA	BB	BB	BB	BB	BB	BB	AA	AA	AA	AA	BB	NN	BB	BB
BobWhite_c24825_349	NN	NN	BB	AA	BB	BB	AA	AA	AA	BB	AA	AA	AA	BB	BB	BB	BB	AA	AA	BB	AA	AA	BB	AA	BB	BB	BB	BB	BB	AA	BB	BB	BB	BB	AA	BB	BB	BB	BB	BB	BB	AA	AA	AA	AA	BB	NN	BB	BB
BS00022698_51	BB	NN	BB	BB	NN	AA	BB	AA	BB	BB	AA	BB	BB	BB	AA	NN	AA	BB	NN	AA	BB	AA	AA	BB	NN	NN	AA	AA	AA	AA	BB	BB	BB	AA	BB	BB	AA	AA	BB	AA	AA	BB	BB	BB	AA	AA	NN	BB	BB
IAAV2162	AA	BB	AA	AA	AA	BB	BB	BB	BB	AA	BB	BB	AA	AA	AA	BB	AA	BB	BB	AA	BB	AA	AA	AA	AA	BB	BB	AA	AA	BB	AA	BB	AA	AA	AA	AA	BB	AA	BB	AA	BB	AA	BB	BB	BB	AA	BB	BB	AA
IAAV3156	BB	NN	BB	AA	BB	BB	AA	AA	AA	BB	AA	AA	AA	BB	BB	BB	BB	AA	AA	BB	AA	AA	BB	AA	BB	BB	BB	BB	BB	AA	BB	BB	BB	BB	AA	BB	BB	BB	BB	BB	BB	AA	AA	AA	AA	BB	NN	BB	BB
IAAV5567	BB	BB	AA	BB	BB	AA	BB	BB	BB	BB	BB	BB	BB	BB	AA	BB	AA	BB	AA	AA	BB	BB	AA	BB	AA	AA	AA	BB	AA	BB	AA	NN	AA	AA	BB	AA	AA	AA	AA	BB	AA	BB	BB	BB	BB	AA	AA	AA	AA
Kukri_c6106_470	BB	BB	BB	BB	BB	BB	BB	BB	BB	BB	BB	BB	BB	BB	BB	BB	BB	BB	BB	BB	BB	BB	BB	BB	BB	BB	BB	BB	BB	BB	BB	BB	BB	BB	BB	BB	BB	BB	BB	BB	BB	BB	BB	BB	BB	BB	BB	NN	BB
RAC875_c34888_65	AA	BB	AA	BB	BB	BB	BB	BB	BB	BB	AA	NN	BB	BB	AA	BB	BB	BB	BB	AA	BB	BB	BB	BB	BB	AA	AA	BB	BB	BB	BB	BB	BB	BB	BB	BB	BB	BB	BB	BB	BB	BB	BB	BB	BB	BB	BB	BB	NN
RAC875_c53725_217	BB	BB	BB	AA	BB	AA	AA	AA	BB	BB	BB	NN	BB	BB	AA	AA	BB	AA	NN	AA	BB	BB	BB	BB	BB	AA	AA	AA	BB	BB	BB	AA	BB	BB	AA	AA	AA	BB	AA	AA	AA	AA	BB	BB	BB	BB	BB	AA	BB
RFL_Contig4231_575	BB	NN	BB	BB	AA	AA	BB	AA	BB	BB	AA	BB	BB	BB	AA	NN	AA	BB	AA	AA	BB	AA	AA	BB	AA	NN	AA	AA	AA	AA	BB	BB	BB	AA	BB	BB	BB	AA	BB	AA	BB	BB	BB	BB	AA	AA	BB	BB	BB
wsnp_BE495786A_Ta_2_1	BB	NN	BB	BB	NN	NN	BB	AA	BB	BB	AA	BB	BB	BB	AA	NN	AA	BB	NN	AA	BB	AA	NN	BB	NN	NN	AA	AA	AA	AA	BB	BB	BB	AA	BB	BB	AA	AA	BB	AA	AA	BB	BB	BB	AA	AA	NN	BB	BB
wsnp_Ex_c2389_4478587	BB	BB	BB	BB	BB	BB	BB	BB	BB	BB	BB	AA	BB	BB	NN	BB	BB	BB	BB	BB	BB	BB	AA	BB	BB	BB	BB	BB	BB	BB	BB	AA	BB	BB	BB	BB	BB	BB	BB	BB	BB	BB	BB	BB	BB	BB	BB	AA	BB
GENE-0543_577	NN	BB	BB	BB	BB	NN	BB	BB	NN	AB	AA	NN	AB	AA	BB	AA	BB	AA	BB	AA	BB	BB	BB	AA	BB	BB	AA	AA	BB	AA	BB	AA	BB	BB	AB	AB	AA	BB	AA	AA	AA	AA	AA	AA	AA	BB	BB	AA	BB
Excalibur_c23598_1632	BB	NN	BB	AA	BB	BB	AA	AA	AA	BB	AA	AA	AA	BB	BB	BB	BB	AA	AA	BB	AA	AA	BB	AA	BB	BB	BB	BB	BB	AA	BB	BB	BB	BB	AA	BB	BB	BB	BB	BB	BB	AA	AA	AA	AA	BB	AA	BB	BB
IAAV3650	BB	NN	BB	AA	BB	BB	AA	AA	AA	BB	AA	NN	AA	BB	BB	BB	BB	AA	NN	BB	AA	AA	NN	AA	BB	BB	BB	BB	BB	AA	BB	BB	BB	BB	AA	BB	BB	BB	BB	BB	BB	AA	AA	AA	AA	BB	NN	BB	BB
IAAV8804	AA	AA	AA	AA	BB	BB	AA	AA	AA	AA	BB	BB	AA	AA	BB	NN	BB	AA	AA	BB	AA	BB	BB	BB	BB	AA	BB	BB	BB	AA	BB	AA	BB	AA	AA	AA	BB	BB	BB	NN	BB	AA	AA	NN	BB	BB	BB	AA	AA
RAC875_c29540_413	AA	BB	AA	AA	NN	BB	AA	AA	AA	AA	BB	AA	AA	AA	BB	BB	BB	AA	AA	BB	AA	BB	BB	BB	BB	AA	BB	BB	BB	AA	BB	BB	BB	AA	AA	BB	BB	BB	BB	BB	BB	AA	BB	BB	BB	BB	AA	BB	AA
Tdurum_contig18174_283	BB	NN	BB	AA	BB	BB	AA	AA	AA	BB	AA	NN	AA	BB	BB	BB	BB	AA	AA	BB	AA	AA	BB	AA	BB	BB	BB	BB	BB	AA	BB	BB	BB	BB	AA	BB	BB	BB	BB	BB	BB	AA	AA	AA	AA	BB	NN	BB	BB
wsnp_CAP7_rep_c5385_2417464	BB	NN	BB	AA	BB	BB	AA	AA	AA	BB	AA	NN	AA	BB	BB	BB	BB	AA	AA	BB	AA	AA	BB	AA	BB	BB	BB	BB	BB	AA	BB	BB	BB	BB	AA	BB	BB	BB	BB	BB	BB	AA	AA	AA	AA	BB	NN	BB	BB
wsnp_Ex_c3201_5910642	BB	BB	BB	BB	BB	AA	AA	AA	BB	BB	BB	BB	BB	AA	AA	BB	BB	AA	NN	AA	BB	BB	BB	BB	BB	AA	AA	AA	NN	BB	BB	AA	BB	BB	BB	AA	AA	BB	AA	AA	AA	BB	BB	BB	BB	BB	BB	AA	BB
wsnp_JD_c13024_13129681	BB	NN	BB	AA	BB	BB	AA	AA	AA	BB	AA	NN	AA	BB	BB	BB	BB	AA	NN	BB	AA	AA	BB	AA	BB	BB	BB	BB	BB	AA	BB	BB	BB	BB	AA	BB	BB	BB	BB	BB	BB	AA	AA	AA	AA	BB	NN	BB	BB
wsnp_Ku_c10065_16730445	BB	BB	BB	BB	AA	AA	BB	AA	BB	BB	AA	BB	BB	BB	AA	BB	AA	BB	AA	AA	BB	AA	AA	BB	AA	AA	AA	AA	AA	AA	BB	AA	BB	AA	BB	BB	AA	AA	BB	AA	AA	BB	AA	BB	AA	AA	BB	BB	BB
wsnp_Ku_c21316_31053776	BB	BB	BB	BB	BB	BB	BB	BB	NN	BB	BB	AA	BB	BB	AA	AA	BB	BB	BB	BB	BB	BB	BB	AA	BB	BB	BB	AA	BB	BB	BB	AA	AA	BB	BB	BB	AA	BB	AA	AA	AA	BB	BB	AA	AA	AA	NN	BB	BB
BS00067277_51	BB	BB	BB	BB	AB	BB	BB	BB	BB	BB	AB	NN	AB	BB	BB	BB	BB	NN	BB	BB	BB	AB	AA	AB	BB	BB	AB	BB	BB	AB	BB	AA	BB	BB	AB	AB	BB	BB	AB	BB	BB	AB	NN	BB	AB	BB	BB	AA	BB
wsnp_Ex_c534_1058778	BB	AB	BB	BB	AB	AB	BB	AB	BB	BB	AB	BB	BB	AB	AB	BB	AB	BB	BB	AB	BB	BB	AB	BB	BB	BB	AB	AB	AB	AB	AB	BB	BB	AB	BB	BB	AB	AB	BB	AB	AB	BB	BB	BB	AB	AB	BB	AB	BB
Ex_c27351_850	BB	BB	AA	BB	BB	BB	AA	BB	BB	BB	BB	NN	AA	BB	BB	BB	BB	BB	BB	BB	BB	AA	AA	BB	BB	BB	BB	AA	AA	BB	BB	NN	BB	BB	BB	BB	BB	BB	BB	AA	BB	BB	BB	BB	BB	BB	BB	AB	BB
BobWhite_c44164_151	BB	NN	BB	AA	BB	BB	AA	AA	AA	BB	AA	AA	AA	BB	BB	BB	BB	NN	AA	BB	NN	AA	BB	AA	BB	BB	BB	BB	BB	AA	BB	BB	BB	BB	AA	BB	BB	BB	BB	BB	BB	AA	AA	AA	AA	BB	NN	BB	BB
BS00023114_51	NN	BB	BB	AA	BB	AA	AA	AA	BB	BB	BB	NN	BB	BB	BB	BB	BB	AA	NN	BB	BB	BB	BB	BB	NN	AA	AA	BB	NN	BB	BB	AA	BB	BB	AA	BB	AA	BB	AA	BB	AA	AA	BB	BB	BB	BB	NN	AA	AA
BS00076278_51	AA	BB	AA	BB	BB	AA	AA	NN	AA	AA	BB	BB	BB	BB	AA	AA	AA	AA	BB	BB	BB	BB	BB	BB	AA	BB	BB	BB	NN	BB	BB	NN	AA	AA	NN	AA	BB	AA	BB	BB	BB	AA	BB	BB	BB	AA	BB	BB	AA
Kukri_c10065_415	BB	BB	BB	BB	AA	AA	BB	AA	BB	BB	AA	BB	BB	BB	AA	NN	AA	BB	AA	AA	BB	AA	AA	BB	AA	AA	AA	AA	AA	AA	BB	BB	BB	AA	BB	BB	AA	AA	BB	AA	AA	BB	BB	BB	AA	AA	NN	BB	BB
Kukri_c10453_875	BB	BB	BB	BB	AA	AA	BB	AA	BB	BB	AA	BB	BB	AA	AA	BB	AA	BB	AA	AA	BB	BB	AA	BB	AA	BB	AA	AA	AA	AA	AA	AA	BB	AA	BB	AA	AA	AA	BB	AA	AA	BB	BB	BB	AA	AA	BB	BB	BB
RAC875_c65515_283	BB	BB	BB	BB	BB	BB	BB	BB	BB	BB	BB	AA	BB	BB	AA	BB	BB	BB	BB	BB	AA	BB	AA	AA	BB	BB	BB	BB	BB	BB	BB	AA	AA	BB	BB	BB	BB	BB	BB	BB	BB	BB	AA	AA	BB	BB	BB	AA	BB
RAC875_rep_c85118_294	BB	BB	BB	BB	BB	BB	BB	BB	BB	BB	BB	BB	BB	BB	BB	BB	BB	BB	BB	BB	BB	BB	BB	BB	BB	BB	BB	BB	BB	BB	BB	BB	BB	BB	BB	BB	BB	BB	BB	BB	BB	BB	BB	BB	BB	BB	BB	BB	BB
wsnp_Ex_rep_c70593_69508988	BB	BB	BB	BB	AA	AA	BB	BB	BB	BB	AA	AA	AA	BB	BB	BB	BB	AA	AA	BB	BB	AA	AA	AA	BB	BB	AA	BB	BB	AA	BB	NN	BB	BB	AA	AA	BB	BB	AA	BB	BB	AA	AA	AA	AA	BB	AA	AA	BB
wsnp_Ra_c4184_7637695	BB	BB	BB	AA	BB	BB	AA	AA	AA	BB	AA	AA	AA	BB	BB	BB	BB	AA	AA	BB	AA	AA	BB	AA	BB	BB	BB	BB	BB	AA	BB	BB	BB	BB	AA	BB	BB	BB	BB	BB	BB	AA	NN	AA	AA	BB	AA	BB	BB
BobWhite_c39996_85	AA	BB	AA	BB	BB	AA	AA	BB	AA	AA	BB	BB	BB	BB	BB	AA	AA	AA	BB	BB	BB	BB	BB	BB	AA	BB	BB	NN	AA	BB	BB	BB	AA	AA	AA	AA	BB	AA	BB	BB	BB	AA	BB	BB	BB	AA	BB	BB	AA
BS00067420_51	AA	BB	AA	AA	BB	BB	AA	BB	AA	AA	BB	BB	AA	BB	BB	BB	BB	AA	BB	BB	AA	AA	BB	BB	NN	NN	BB	BB	BB	BB	BB	AA	BB	BB	AA	BB	BB	BB	AA	BB	BB	AA	BB	BB	BB	BB	NN	BB	AA
Excalibur_c82557_201	AA	BB	AA	BB	BB	AA	AA	BB	AA	AA	BB	NN	BB	BB	BB	AA	AA	AA	BB	BB	BB	BB	BB	NN	AA	BB	BB	BB	NN	BB	BB	NN	AA	AA	AA	AA	BB	AA	BB	BB	BB	AA	BB	BB	BB	AA	BB	BB	AA
Kukri_c29121_226	BB	AA	BB	BB	AA	AA	BB	BB	BB	BB	AA	NN	BB	BB	BB	NN	AA	BB	NN	AA	BB	AA	BB	BB	AA	NN	AA	BB	AA	BB	AA	NN	BB	BB	BB	BB	BB	AA	BB	BB	BB	BB	BB	BB	BB	BB	NN	AA	BB
Kukri_c53935_265	BB	AA	BB	BB	NN	AA	BB	BB	BB	BB	AA	NN	BB	BB	BB	NN	AA	BB	NN	AA	BB	AA	BB	BB	AA	NN	AA	BB	AA	BB	AA	NN	BB	BB	BB	BB	BB	AA	BB	BB	BB	BB	BB	BB	BB	BB	NN	AA	BB
Ra_c11042_1500	BB	BB	BB	BB	BB	BB	BB	BB	BB	BB	BB	NN	BB	BB	BB	BB	BB	BB	BB	BB	BB	BB	AA	BB	BB	BB	BB	BB	BB	BB	BB	AA	BB	BB	BB	BB	BB	BB	BB	BB	BB	BB	BB	BB	BB	BB	BB	AA	BB
Tdurum_contig75762_406	BB	NN	BB	AA	BB	BB	AA	AA	AA	BB	AA	NN	AA	BB	BB	BB	BB	AA	NN	BB	AA	AA	BB	AA	BB	BB	BB	BB	BB	AA	BB	BB	BB	BB	AA	BB	BB	BB	BB	BB	BB	AA	AA	AA	AA	BB	NN	BB	BB
Tdurum_contig80278_250	BB	BB	BB	AA	BB	BB	AA	AA	AA	BB	AA	AA	AA	BB	BB	BB	BB	AA	AA	BB	AA	AA	BB	AA	BB	BB	BB	BB	BB	AA	BB	BB	BB	BB	AA	BB	BB	BB	BB	BB	BB	AA	AA	AA	AA	BB	NN	BB	BB
wsnp_Ex_c3572_6531810	BB	BB	BB	BB	BB	BB	BB	BB	BB	BB	AA	AA	BB	BB	BB	NN	BB	BB	BB	BB	BB	BB	BB	BB	BB	BB	BB	AA	NN	BB	BB	BB	BB	BB	BB	BB	BB	BB	BB	AA	BB	BB	BB	BB	BB	BB	BB	AA	AA
wsnp_Ku_c21356_31093507	BB	BB	BB	BB	BB	BB	BB	BB	BB	BB	BB	NN	BB	BB	AB	BB	BB	BB	BB	BB	BB	BB	BB	NN	BB	BB	BB	BB	BB	BB	BB	NN	AA	BB	BB	AA	BB	BB	BB	BB	BB	BB	AA	AA	BB	BB	BB	NN	BB
RAC875_c13829_144	BB	BB	AB	AB	NN	BB	BB	BB	BB	BB	BB	BB	AB	AB	BB	BB	AB	BB	NN	AB	BB	AA	AB	NN	AB	AB	BB	AA	BB	BB	AB	AB	AB	AB	AB	AB	BB	AB	BB	AA	BB	BB	BB	BB	BB	AB	NN	BB	NN
BS00010267_51	AA	BB	AA	BB	BB	AA	AA	BB	AA	AA	BB	BB	BB	BB	BB	AA	AA	AA	BB	BB	BB	BB	BB	BB	AA	BB	BB	BB	NN	BB	BB	BB	AA	AA	AA	AA	BB	AA	BB	BB	BB	AA	BB	BB	BB	AA	BB	BB	AA
BS00087588_51	NN	NN	AA	BB	AA	BB	BB	BB	BB	BB	BB	NN	BB	AA	BB	BB	AA	BB	NN	AA	AA	AA	AA	NN	AA	NN	AA	AA	NN	BB	AA	BB	BB	BB	BB	BB	BB	AA	BB	AA	BB	AA	AA	BB	AA	BB	NN	BB	AA
CAP11_c2581_302	AA	BB	AA	BB	BB	AA	AA	BB	AA	AA	BB	NN	BB	BB	BB	NN	AA	AA	BB	BB	BB	BB	BB	BB	AA	BB	BB	BB	NN	BB	BB	BB	AA	AA	AA	AA	BB	AA	BB	BB	BB	AA	BB	BB	BB	AA	BB	BB	NN
CAP7_c1083_283	BB	AA	BB	BB	AA	AA	BB	BB	BB	BB	AA	NN	BB	BB	BB	NN	AA	BB	NN	AA	BB	AA	BB	BB	AA	NN	AA	BB	AA	BB	AA	AA	BB	BB	BB	BB	BB	AA	BB	BB	BB	BB	BB	BB	BB	BB	NN	AA	BB
Excalibur_c10736_1051	BB	BB	BB	BB	BB	AA	AA	AA	AA	BB	NN	AA	BB	BB	AA	BB	BB	AA	NN	BB	BB	BB	BB	BB	BB	NN	AA	BB	BB	NN	BB	BB	BB	BB	BB	BB	AA	BB	AA	BB	AA	BB	NN	NN	NN	BB	NN	AA	BB
IAAV8446	BB	NN	AA	AA	NN	BB	BB	NN	BB	BB	BB	BB	AA	BB	NN	BB	AA	NN	NN	BB	BB	AA	AA	BB	AA	BB	BB	BB	NN	BB	AA	BB	AA	AA	AA	AA	BB	AA	NN	BB	BB	NN	BB	NN	BB	AA	AA	BB	AA
Kukri_c12758_617	BB	AA	BB	BB	AA	AA	BB	BB	BB	BB	AA	BB	BB	BB	BB	NN	AA	BB	NN	AA	BB	AA	BB	BB	AA	NN	AA	BB	AA	BB	AA	NN	BB	BB	BB	BB	BB	AA	BB	BB	BB	BB	BB	BB	BB	BB	NN	AA	BB
Kukri_c29655_239	AA	BB	AA	BB	BB	AA	AA	BB	AA	AA	BB	NN	BB	BB	BB	AA	AA	AA	BB	BB	BB	BB	BB	NN	AA	BB	BB	BB	NN	BB	BB	BB	AA	AA	AA	AA	BB	AA	BB	BB	BB	AA	BB	BB	BB	AA	BB	BB	AA
Ra_c56967_900	BB	BB	BB	BB	BB	BB	BB	BB	BB	BB	AA	AA	BB	BB	BB	NN	BB	BB	BB	BB	BB	BB	BB	BB	BB	BB	BB	AA	NN	BB	BB	BB	BB	BB	BB	BB	BB	BB	BB	AA	BB	BB	BB	BB	BB	BB	BB	AA	AA
wsnp_Ex_c3475_6362087	BB	AA	BB	BB	AA	AA	BB	BB	BB	BB	AA	NN	BB	BB	BB	NN	AA	BB	NN	AA	BB	AA	BB	BB	AA	NN	AA	BB	AA	BB	AA	NN	BB	BB	BB	BB	BB	AA	BB	BB	BB	BB	BB	BB	BB	BB	NN	AA	BB
wsnp_CAP12_c2438_1180601	BB	BB	BB	BB	NN	NN	BB	BB	BB	BB	NN	BB	NN	BB	BB	BB	BB	NN	BB	BB	BB	AA	BB	NN	BB	BB	NN	AA	BB	NN	BB	AA	BB	BB	NN	NN	BB	BB	NN	AA	BB	NN	NN	NN	NN	BB	BB	BB	AA
BobWhite_c1027_1127	AA	NN	AA	AA	BB	BB	BB	BB	BB	AA	BB	BB	AA	BB	BB	BB	AA	BB	NN	BB	BB	AA	AA	BB	NN	BB	BB	BB	NN	BB	AA	BB	AA	AA	AA	AA	BB	AA	BB	BB	BB	BB	BB	BB	BB	AA	NN	BB	AA
BobWhite_c15256_225	AA	BB	AA	BB	BB	AA	BB	BB	BB	AA	BB	BB	BB	BB	AA	BB	AA	BB	BB	AA	BB	BB	BB	BB	AA	AA	AA	BB	AA	BB	AA	NN	AA	AA	BB	AA	AA	AA	AA	BB	AA	BB	BB	BB	BB	AA	BB	AA	AA
BobWhite_c16159_288	BB	BB	AA	AA	AA	BB	BB	BB	BB	BB	BB	BB	AA	AA	BB	BB	AA	BB	AA	AA	BB	AA	AA	AA	AA	AA	BB	AA	BB	AA	AA	AA	AA	AA	AA	AA	BB	AA	BB	AA	BB	BB	BB	BB	BB	AA	AA	BB	AA
BS00043441_51	BB	BB	BB	BB	BB	AA	AA	AA	BB	AA	BB	AA	BB	BB	BB	AA	BB	AA	AA	AA	BB	BB	BB	BB	BB	AA	AA	BB	AA	BB	BB	AA	BB	BB	BB	AA	AA	BB	AA	BB	AA	BB	BB	BB	BB	BB	AA	AA	BB
BS00063363_51	NN	BB	NN	BB	NN	BB	NN	BB	BB	NN	NN	BB	BB	NN	BB	NN	BB	NN	NN	NN	BB	BB	BB	BB	BB	NN	BB	BB	NN	BB	NN	BB	BB	BB	BB	BB	BB	BB	BB	BB	BB	BB	NN	BB	NN	NN	NN	BB	BB
BS00065601_51	BB	AA	BB	BB	AA	AA	BB	BB	BB	BB	AA	BB	BB	BB	BB	NN	AA	BB	NN	AA	BB	AA	BB	BB	AA	NN	AA	BB	AA	BB	AA	AA	BB	BB	BB	BB	BB	AA	BB	BB	BB	BB	BB	BB	BB	BB	NN	AA	BB
Excalibur_c12932_2102	AA	NN	AA	AA	BB	BB	BB	BB	BB	AA	BB	BB	AA	BB	BB	BB	AA	BB	NN	BB	BB	AA	AA	BB	NN	BB	BB	BB	NN	BB	AA	BB	AA	AA	AA	AA	BB	AA	BB	BB	BB	BB	BB	BB	BB	AA	NN	BB	AA
Excalibur_c21298_515	AA	BB	AA	BB	BB	AA	AA	BB	AA	AA	BB	NN	BB	BB	BB	AA	AA	AA	BB	BB	BB	BB	BB	BB	AA	BB	BB	BB	NN	BB	BB	BB	AA	AA	AA	AA	BB	AA	BB	BB	BB	AA	BB	BB	BB	AA	BB	BB	AA
GENE-1214_288	BB	BB	BB	BB	BB	BB	BB	BB	BB	BB	AA	BB	BB	BB	BB	AA	BB	BB	BB	BB	BB	BB	BB	BB	BB	BB	BB	AA	AA	BB	BB	AA	BB	BB	BB	BB	BB	BB	BB	AA	BB	BB	BB	BB	BB	BB	BB	BB	AA
Ra_c112300_429	NN	NN	BB	AA	BB	BB	AA	AA	NN	AA	BB	NN	AA	AA	BB	BB	BB	AA	NN	BB	AA	BB	BB	BB	BB	NN	BB	BB	BB	AA	BB	BB	BB	AA	AA	AA	BB	BB	BB	BB	BB	BB	AA	BB	AA	AA	NN	AA	BB
RAC875_c11613_469	AA	NN	BB	BB	NN	BB	BB	BB	BB	NN	BB	BB	BB	BB	BB	NN	BB	BB	BB	BB	BB	BB	BB	BB	BB	BB	BB	BB	NN	BB	BB	BB	BB	BB	BB	BB	BB	BB	BB	BB	BB	BB	BB	BB	BB	BB	BB	BB	BB
Tdurum_contig51833_439	AA	BB	BB	BB	AA	AA	BB	BB	BB	AA	BB	BB	BB	BB	BB	BB	AA	BB	NN	AA	BB	BB	BB	BB	NN	AA	AA	BB	NN	BB	BB	BB	AA	AA	BB	AA	AA	AA	AA	BB	AA	BB	BB	BB	BB	AA	NN	BB	NN
wsnp_Ex_c18499_27344859	BB	BB	BB	AA	BB	AA	AA	AA	BB	BB	BB	BB	BB	BB	BB	BB	BB	AA	NN	BB	BB	BB	BB	BB	AA	AA	AA	BB	NN	BB	BB	NN	BB	BB	AA	BB	AA	BB	AA	BB	AA	AA	BB	BB	BB	BB	NN	AA	AA
wsnp_Ex_c3145_5812670	AA	AA	BB	AA	NN	AA	AA	AA	AA	AA	BB	AA	AA	AA	BB	NN	BB	AA	NN	BB	BB	BB	BB	BB	NN	AA	BB	BB	BB	AA	BB	BB	BB	AA	AA	BB	BB	BB	BB	BB	BB	BB	BB	BB	BB	AA	AA	AA	NN
wsnp_Ex_c34594_42877243	BB	BB	BB	AA	BB	BB	AA	AA	AA	BB	AA	NN	AA	BB	BB	BB	BB	AA	NN	BB	AA	AA	BB	AA	BB	BB	BB	BB	BB	AA	BB	NN	BB	BB	AA	BB	BB	BB	BB	BB	BB	AA	AA	AA	AA	BB	BB	BB	BB
wsnp_Ex_c4685_8377545	AA	BB	BB	AA	BB	AA	AA	AA	AA	AA	BB	AA	AA	BB	AA	AA	BB	AA	BB	BB	BB	BB	BB	BB	AA	AA	BB	BB	BB	BB	BB	BB	BB	AA	AA	BB	BB	BB	AA	BB	BB	BB	BB	BB	BB	AA	AA	BB	AA
Ra_c23068_380	BB	BB	BB	AB	BB	BB	BB	BB	BB	BB	BB	BB	BB	AB	BB	BB	BB	BB	AB	AB	AB	BB	AB	BB	BB	BB	AA	AB	AB	BB	AB	BB	BB	BB	AA	BB	BB	BB	BB	AB	BB	BB	AB	BB	BB	BB	AB	BB	BB
GENE-0543_113	AA	NN	AA	AA	BB	BB	BB	BB	BB	AA	BB	BB	AA	BB	BB	BB	AA	BB	NN	BB	BB	AA	AA	BB	AA	BB	BB	BB	AA	BB	AA	BB	AA	AA	AA	AA	BB	AA	BB	BB	BB	BB	BB	BB	BB	AA	AA	BB	AA
Kukri_c4204_1673	AA	NN	AA	AA	BB	BB	BB	BB	BB	AA	BB	BB	AA	BB	BB	BB	AA	BB	NN	BB	BB	AA	AA	BB	AA	BB	BB	BB	NN	BB	AA	BB	AA	AA	AA	AA	BB	AA	BB	NN	BB	BB	BB	BB	BB	AA	AA	BB	AA
Kukri_s115525_295	BB	BB	BB	BB	BB	BB	AA	BB	BB	BB	BB	BB	AA	AA	BB	BB	BB	AA	BB	AA	AA	BB	BB	AA	BB	AA	BB	AA	AA	BB	BB	BB	BB	BB	BB	BB	BB	BB	AA	AA	BB	AA	AA	AA	AA	BB	NN	BB	AA
RAC875_c19751_166	BB	BB	AA	BB	BB	BB	BB	BB	BB	BB	BB	BB	BB	BB	AA	BB	AA	BB	NN	AA	BB	BB	AA	BB	NN	NN	BB	BB	BB	BB	AA	BB	AA	AA	BB	AA	BB	AA	BB	BB	BB	BB	BB	BB	BB	AA	NN	BB	BB
RAC875_c42285_1007	BB	AA	BB	BB	AA	BB	BB	AA	BB	BB	AA	BB	BB	AA	AA	BB	AA	BB	BB	AA	BB	BB	AA	BB	BB	BB	AA	AA	AA	AA	AA	BB	BB	AA	BB	BB	AA	AA	BB	BB	AA	BB	BB	BB	BB	AA	BB	AA	BB
RFL_Contig4781_1792	BB	BB	AA	BB	BB	BB	BB	BB	BB	BB	AA	BB	BB	BB	AA	BB	AA	BB	BB	AA	BB	AA	AA	BB	AA	BB	AA	AA	AA	BB	AA	AA	BB	BB	BB	BB	AA	AA	BB	AA	AA	AA	AA	BB	AA	BB	BB	BB	BB
Tdurum_contig43943_56	AA	BB	AA	BB	BB	AA	AA	BB	AA	AA	BB	BB	BB	BB	BB	NN	AA	AA	BB	BB	BB	BB	BB	BB	AA	BB	BB	BB	NN	BB	BB	BB	AA	AA	AA	AA	BB	AA	BB	BB	BB	AA	BB	BB	BB	AA	BB	BB	AA
tplb0046g22_1351	AA	BB	AA	AA	AA	BB	AA	BB	AA	AA	BB	BB	AA	AA	BB	BB	BB	AA	NN	BB	AA	AA	BB	NN	NN	NN	BB	BB	BB	BB	AA	BB	BB	BB	AA	BB	BB	BB	AA	BB	BB	AA	BB	BB	BB	BB	NN	BB	AA
wsnp_CAP8_rep_c3938_1936666	BB	NN	BB	BB	BB	NN	AA	BB	AA	BB	AA	AA	AA	BB	BB	BB	BB	AA	NN	BB	AA	AA	BB	AA	BB	BB	BB	BB	BB	AA	BB	BB	BB	BB	BB	BB	BB	BB	BB	BB	BB	BB	AA	AA	AA	BB	NN	BB	BB
BobWhite_c6820_199	NN	BB	BB	BB	NN	NN	BB	BB	BB	AA	BB	NN	BB	BB	BB	BB	BB	BB	BB	BB	BB	BB	BB	BB	NN	NN	NN	BB	AA	BB	BB	BB	BB	BB	BB	BB	NN	BB	NN	BB	NN	BB	BB	BB	BB	BB	NN	NN	NN
BS00030043_51	BB	BB	AA	BB	AA	AA	BB	BB	BB	BB	BB	AA	BB	BB	AA	BB	BB	BB	NN	AA	BB	BB	AA	BB	NN	AA	AA	BB	AA	BB	BB	BB	AA	BB	BB	AA	AA	BB	AA	BB	AA	BB	BB	BB	BB	BB	NN	AA	BB
BS00065005_51	AA	BB	BB	AA	BB	AA	AA	BB	AA	AA	BB	BB	AA	BB	BB	AA	BB	AA	AA	BB	BB	BB	BB	BB	AA	AA	BB	BB	BB	BB	BB	BB	BB	BB	AA	AA	AA	BB	BB	BB	AA	AA	BB	BB	BB	BB	AA	BB	AA
CAP7_c6531_308	BB	BB	BB	BB	BB	BB	BB	BB	BB	BB	BB	BB	BB	BB	BB	BB	BB	BB	BB	BB	BB	BB	BB	BB	BB	BB	BB	BB	BB	BB	BB	BB	BB	BB	BB	BB	BB	BB	BB	BB	BB	BB	BB	BB	BB	BB	BB	AA	BB
GENE-0543_594	NN	AA	AA	AA	BB	BB	BB	BB	BB	AA	BB	BB	AA	BB	BB	BB	AA	BB	AA	BB	BB	AA	AA	BB	AA	BB	BB	BB	AA	BB	AA	BB	AA	AA	AA	AA	BB	AA	BB	BB	BB	BB	BB	BB	BB	AA	AA	BB	AA
Kukri_c24615_364	BB	BB	BB	BB	BB	BB	BB	BB	BB	BB	AA	BB	BB	BB	BB	BB	BB	BB	BB	BB	AA	BB	AA	BB	BB	BB	AA	AA	BB	AA	BB	BB	BB	AA	BB	BB	AA	BB	BB	BB	BB	BB	BB	BB	BB	BB	BB	BB	BB
RAC875_c5831_1486	AA	BB	AA	BB	BB	AA	AA	BB	AA	AA	BB	BB	BB	BB	BB	AA	AA	AA	BB	BB	BB	BB	BB	BB	AA	BB	BB	BB	BB	BB	BB	BB	AA	AA	AA	AA	BB	AA	BB	BB	BB	AA	BB	BB	BB	AA	BB	BB	AA
RFL_Contig2963_429	AA	BB	BB	AA	BB	BB	AA	AA	AA	BB	AA	AA	AA	BB	BB	BB	BB	AA	AA	BB	AA	BB	BB	BB	BB	BB	BB	BB	BB	AA	BB	AA	BB	BB	AA	BB	BB	BB	BB	BB	BB	AA	NN	AA	AA	BB	BB	BB	BB
wsnp_Ex_c10903_17717179	BB	BB	BB	AA	BB	BB	AA	AA	AA	BB	AA	AA	AA	BB	BB	BB	BB	AA	AA	BB	AA	AA	BB	AA	BB	BB	BB	BB	BB	NN	BB	BB	BB	BB	AA	BB	BB	BB	BB	BB	BB	AA	AA	NN	AA	BB	AA	BB	BB
wsnp_Ex_c20495_29571203	AA	AA	BB	AA	NN	AA	AA	AA	AA	AA	BB	AA	AA	AA	BB	NN	BB	AA	BB	BB	BB	BB	BB	BB	NN	AA	BB	BB	BB	BB	BB	BB	BB	AA	AA	BB	BB	BB	BB	BB	BB	BB	BB	BB	BB	AA	NN	AA	NN
wsnp_Ex_c23143_32377033	BB	AA	BB	AA	BB	BB	AA	AA	AA	BB	AA	AA	AA	BB	BB	BB	BB	BB	AA	BB	AA	BB	BB	AA	BB	BB	BB	BB	BB	AA	BB	BB	BB	BB	AA	BB	BB	BB	BB	BB	BB	AA	AA	AA	AA	BB	AA	BB	BB
wsnp_Ex_c3264_6017750	NN	BB	BB	BB	NN	NN	BB	BB	BB	AA	BB	NN	BB	BB	BB	BB	BB	BB	BB	BB	BB	BB	BB	BB	NN	NN	NN	BB	AA	BB	BB	BB	BB	BB	BB	BB	NN	BB	NN	BB	NN	BB	BB	BB	BB	BB	NN	NN	NN
BS00004903_51	AB	BB	BB	BB	NN	NN	AB	BB	AB	AB	AB	BB	AB	BB	BB	BB	BB	AB	NN	BB	BB	AB	BB	AB	BB	NN	AB	BB	BB	AB	BB	AB	BB	BB	AB	AB	BB	BB	AB	BB	BB	AB	AB	AB	AB	BB	BB	BB	BB
BS00022733_51	AA	BB	AA	AA	NN	BB	AA	BB	AA	AA	BB	BB	AA	AA	BB	BB	BB	AA	NN	BB	AA	BB	BB	BB	NN	NN	BB	BB	BB	BB	AA	BB	BB	BB	AA	BB	BB	BB	AA	BB	BB	AA	BB	BB	BB	BB	NN	BB	AA
BS00080187_51	BB	BB	AA	BB	BB	AA	AA	BB	AA	AA	BB	BB	BB	BB	BB	AA	AA	AA	BB	BB	BB	BB	BB	BB	AA	BB	BB	BB	NN	BB	BB	NN	AA	AA	AA	AA	BB	AA	BB	BB	BB	BB	BB	BB	BB	AA	BB	BB	AA
Excalibur_c3789_967	BB	BB	AA	BB	BB	BB	BB	BB	BB	BB	BB	BB	BB	BB	BB	BB	BB	BB	BB	BB	BB	AA	BB	BB	BB	BB	BB	BB	BB	BB	BB	AA	AA	BB	BB	BB	AA	BB	AA	BB	AA	AA	AA	BB	BB	BB	BB	BB	AA
RAC875_c42285_977	BB	AA	BB	BB	AA	AA	BB	AA	BB	BB	AA	BB	BB	AA	AA	BB	AA	BB	BB	BB	BB	BB	AA	BB	BB	BB	BB	AA	BB	BB	AA	BB	BB	AA	BB	BB	AA	AA	BB	AA	AA	BB	BB	BB	BB	AA	BB	AA	BB
tplb0041a22_935	BB	AA	BB	BB	BB	NN	BB	AA	BB	BB	BB	BB	BB	BB	BB	NN	AA	BB	NN	AA	BB	BB	NN	BB	NN	NN	AA	BB	AA	AA	BB	BB	BB	BB	BB	AA	NN	AA	BB	BB	AA	BB	BB	BB	AA	BB	NN	BB	BB
wsnp_Ex_rep_c67665_66326492	BB	BB	BB	BB	AA	AA	BB	BB	BB	BB	AA	AA	AA	BB	BB	BB	BB	AA	AA	BB	BB	AA	AA	AA	BB	BB	AA	BB	BB	AA	BB	NN	BB	BB	AA	AA	BB	BB	AA	BB	BB	AA	AA	AA	AA	BB	BB	AA	BB
wsnp_Ku_c14496_22838796	BB	NN	AA	BB	BB	BB	BB	BB	NN	BB	NN	BB	AA	BB	BB	BB	AA	BB	NN	BB	BB	AA	AA	BB	AA	BB	BB	BB	BB	AA	AA	BB	AA	AA	BB	BB	BB	AA	BB	BB	BB	BB	AA	AA	AA	AA	NN	BB	AA
Kukri_c29652_858	BB	BB	BB	BB	NN	NN	BB	BB	BB	BB	AA	AB	AA	BB	BB	BB	BB	AA	NN	BB	BB	AA	AB	NN	BB	BB	AA	BB	BB	AA	BB	NN	BB	BB	AA	AA	BB	BB	AA	BB	BB	AA	AA	AA	AA	BB	NN	AB	BB
BS00080076_51	AA	BB	BB	BB	BB	AA	BB	BB	BB	AA	BB	NN	BB	BB	BB	BB	AA	BB	NN	AA	BB	BB	BB	BB	NN	AA	AA	BB	NN	BB	BB	AA	AA	AA	BB	AA	BB	AA	AA	BB	BB	BB	BB	BB	BB	AA	BB	BB	NN
CAP11_s8920_357	BB	BB	BB	AA	BB	BB	AA	AA	AA	BB	AA	BB	AA	BB	BB	BB	BB	AA	AA	BB	AA	AA	BB	AA	BB	BB	BB	BB	BB	AA	AA	BB	BB	BB	AA	BB	BB	BB	BB	BB	BB	AA	AA	AA	AA	BB	BB	BB	BB
GENE-3933_371	BB	BB	BB	AA	BB	BB	AA	AA	AA	BB	AA	AA	AA	BB	BB	BB	BB	AA	AA	BB	AA	AA	BB	AA	BB	BB	BB	BB	BB	AA	BB	BB	BB	BB	AA	BB	BB	BB	BB	BB	BB	AA	AA	AA	AA	BB	BB	BB	BB
Jagger_c3646_235	AA	BB	BB	AA	BB	AA	AA	AA	AA	AA	BB	AA	AA	BB	AA	AA	BB	AA	BB	BB	BB	BB	BB	BB	BB	AA	BB	BB	BB	BB	BB	BB	BB	AA	AA	BB	BB	BB	AA	BB	BB	BB	BB	BB	BB	AA	AA	BB	BB
Kukri_c24402_564	BB	BB	BB	BB	NN	NN	BB	BB	BB	BB	NN	NN	NN	BB	BB	BB	BB	NN	NN	BB	BB	NN	AA	NN	BB	BB	NN	BB	BB	NN	BB	AA	BB	BB	NN	NN	BB	BB	NN	BB	BB	NN	NN	NN	NN	BB	BB	AA	BB
Tdurum_contig15967_90	AA	BB	BB	BB	AA	AA	BB	BB	BB	AA	BB	BB	BB	BB	BB	BB	AA	BB	NN	AA	BB	BB	BB	BB	NN	AA	AA	BB	NN	BB	BB	AA	AA	AA	BB	AA	AA	AA	AA	BB	AA	BB	BB	BB	BB	AA	NN	BB	NN
wsnp_Ex_c12117_19381493	BB	BB	BB	BB	BB	BB	BB	BB	BB	BB	AA	AA	BB	BB	BB	BB	BB	BB	BB	BB	BB	BB	BB	BB	BB	BB	BB	AA	AA	BB	BB	BB	BB	BB	BB	BB	BB	BB	BB	AA	BB	BB	BB	BB	BB	BB	BB	AA	AA
wsnp_Ex_c14733_22819350	BB	BB	BB	BB	BB	NN	BB	BB	BB	BB	BB	AA	BB	BB	BB	BB	BB	BB	BB	BB	BB	BB	AA	BB	BB	BB	BB	BB	BB	BB	BB	NN	BB	BB	BB	BB	BB	BB	BB	BB	BB	BB	BB	BB	BB	BB	BB	AA	BB
wsnp_Ex_c2389_4477096	BB	BB	BB	BB	BB	BB	BB	BB	BB	BB	BB	AA	BB	BB	BB	BB	BB	BB	BB	BB	BB	BB	NN	BB	BB	BB	BB	BB	BB	BB	BB	AA	BB	BB	BB	BB	BB	BB	BB	BB	BB	BB	BB	BB	BB	BB	BB	NN	BB
Kukri_c33586_75	BB	BB	AA	BB	NN	NN	BB	BB	BB	BB	AB	BB	AB	BB	BB	BB	BB	AB	NN	BB	BB	AB	AA	AB	BB	BB	AB	BB	BB	AB	BB	AA	BB	BB	AB	AB	BB	BB	AB	AA	BB	AB	AB	AB	AB	BB	NN	AA	BB
RAC875_c64603_663	NN	BB	BB	BB	BB	BB	BB	BB	BB	NN	NN	BB	AA	BB	BB	BB	BB	AA	AA	NN	BB	AA	NN	AA	BB	NN	NN	BB	BB	AA	BB	AB	BB	BB	AA	AA	BB	BB	AA	BB	BB	AA	AA	BB	AA	BB	BB	BB	BB
RAC875_rep_c104986_200	BB	BB	BB	BB	BB	BB	BB	BB	BB	BB	AB	AB	BB	BB	BB	BB	BB	BB	BB	BB	BB	BB	BB	BB	BB	BB	BB	AB	AB	BB	BB	NN	BB	BB	BB	BB	BB	BB	BB	AB	BB	BB	BB	BB	BB	BB	BB	AB	AB
wsnp_Ex_rep_c105244_89727546	BB	BB	BB	BB	AB	AB	BB	BB	BB	BB	AB	NN	AB	BB	BB	BB	BB	AB	AB	BB	BB	AB	AA	AB	BB	BB	AB	BB	BB	AB	BB	AA	BB	BB	AB	AB	BB	BB	AB	BB	BB	AB	AB	AB	AB	BB	NN	NN	BB
BS00101392_51	AA	BB	BB	BB	BB	BB	BB	BB	BB	BB	AA	BB	AA	BB	BB	BB	BB	BB	BB	AA	AA	BB	AA	BB	BB	AA	AA	AA	BB	AA	BB	NN	BB	BB	BB	BB	AA	BB	BB	AA	AA	BB	AA	BB	BB	BB	BB	BB	BB
Ex_c2226_244	AA	BB	BB	BB	BB	AA	BB	BB	BB	AA	BB	BB	BB	BB	BB	BB	AA	BB	AA	AA	BB	BB	BB	BB	NN	AA	AA	BB	NN	BB	BB	NN	AA	AA	BB	AA	BB	AA	AA	BB	BB	BB	BB	BB	BB	AA	BB	BB	NN
Excalibur_rep_c67492_1119	AA	NN	AA	AA	BB	BB	BB	BB	BB	AA	BB	BB	AA	BB	BB	BB	AA	BB	AA	BB	BB	AA	AA	BB	AA	BB	BB	BB	NN	BB	AA	BB	AA	AA	AA	AA	BB	AA	BB	BB	BB	BB	BB	BB	BB	AA	AA	BB	AA
IAAV1368	BB	BB	BB	BB	BB	BB	BB	BB	BB	AA	BB	AA	BB	BB	BB	BB	BB	BB	AA	BB	BB	BB	AA	BB	BB	BB	BB	BB	BB	AA	BB	NN	BB	BB	AA	BB	BB	BB	BB	BB	BB	BB	BB	AA	AA	AA	BB	AA	BB
Kukri_c51861_262	BB	BB	BB	BB	BB	AA	BB	AA	BB	BB	AA	BB	BB	BB	BB	BB	AA	BB	BB	AA	BB	BB	BB	BB	BB	BB	AA	BB	BB	AA	BB	BB	NN	AA	BB	BB	BB	AA	BB	BB	BB	BB	BB	BB	AA	AA	BB	BB	BB
RAC875_rep_c76047_63	BB	BB	BB	BB	BB	NN	BB	BB	BB	BB	BB	NN	BB	BB	BB	BB	BB	BB	BB	BB	BB	BB	AA	BB	BB	BB	BB	BB	BB	BB	BB	AA	BB	BB	BB	BB	BB	BB	BB	BB	BB	BB	BB	BB	BB	BB	BB	NN	BB
wsnp_CAP11_c710_458019	BB	BB	BB	AA	AA	BB	BB	AA	BB	BB	BB	BB	AA	AA	BB	BB	BB	AA	AA	AA	AA	BB	BB	AA	BB	AA	BB	BB	AA	BB	AA	BB	BB	BB	BB	BB	BB	BB	AA	BB	BB	AA	AA	AA	AA	BB	AA	BB	AA
Tdurum_contig76915_88	BB	AB	BB	BB	AB	BB	AB	BB	AB	AB	AB	BB	BB	BB	BB	BB	BB	AB	BB	AB	AB	BB	BB	AB	AB	AB	AB	AB	BB	BB	BB	AA	BB	BB	BB	BB	BB	BB	BB	BB	BB	BB	BB	BB	BB	BB	BB	AB	BB
wsnp_Ex_c43586_49862663	BB	BB	BB	BB	AB	NN	BB	BB	BB	BB	AB	NN	AB	BB	BB	BB	BB	AB	NN	BB	BB	AB	AA	AB	BB	BB	AB	BB	BB	AB	BB	AA	BB	BB	AB	AB	BB	BB	AB	BB	BB	AB	AB	NN	AB	BB	BB	AA	BB
Excalibur_rep_c110246_86	BB	BB	BB	BB	AB	AB	BB	BB	BB	BB	AB	BB	BB	BB	AB	BB	AA	BB	AB	AA	BB	BB	AB	BB	AB	AB	AB	BB	AA	BB	AB	AB	BB	AB	AB	BB	BB	AA	BB	BB	BB	BB	AB	BB	BB	AB	BB	BB	BB
RAC875_c23081_141	BB	BB	BB	BB	NN	AA	BB	AA	BB	BB	AA	BB	BB	BB	BB	BB	AA	BB	NN	AA	BB	BB	AA	BB	NN	NN	AA	BB	AA	AA	BB	AA	BB	BB	BB	BB	BB	AA	BB	BB	BB	BB	BB	BB	AA	BB	BB	BB	BB
TA005242-0705	AA	BB	AA	AA	AA	BB	AA	BB	AA	AA	BB	BB	AA	AA	BB	BB	BB	AA	BB	BB	AA	AA	BB	BB	BB	BB	BB	BB	BB	BB	BB	AA	BB	BB	AA	BB	BB	BB	AA	BB	BB	AA	BB	BB	BB	BB	AA	BB	AA
wsnp_Ex_rep_c68493_67319880	AA	AA	BB	AA	NN	AA	AA	AA	AA	AA	BB	AA	AA	AA	BB	BB	BB	AA	BB	BB	BB	BB	BB	BB	BB	AA	BB	BB	BB	BB	BB	BB	BB	AA	AA	BB	BB	BB	BB	BB	BB	BB	BB	BB	BB	AA	AA	AA	NN
GENE-0411_807	BB	BB	BB	BB	NN	BB	BB	BB	BB	BB	AB	BB	AA	BB	BB	BB	BB	AA	NN	BB	BB	AA	AB	BB	BB	BB	AA	BB	BB	AB	BB	AB	BB	BB	AA	AA	AB	BB	AA	BB	AB	AA	AA	AA	AA	BB	NN	BB	BB
Kukri_c12000_1447	BB	BB	BB	BB	NN	NN	BB	BB	BB	BB	NN	NN	BB	BB	BB	BB	BB	NN	NN	BB	BB	NN	AB	BB	BB	BB	NN	BB	BB	BB	BB	NN	BB	BB	NN	BB	NN	BB	NN	BB	BB	NN	NN	BB	NN	BB	BB	AB	BB
wsnp_Ex_rep_c68857_67737959	BB	BB	BB	BB	AB	AB	BB	BB	BB	BB	AB	BB	BB	BB	AB	BB	AA	BB	AB	AA	BB	BB	AB	BB	AB	AB	AB	BB	AA	BB	AB	AB	BB	AB	AB	BB	BB	AA	BB	BB	BB	BB	AB	BB	BB	AB	BB	BB	BB
BS00081395_51	BB	BB	BB	NN	BB	BB	BB	BB	BB	BB	BB	BB	BB	BB	BB	BB	BB	BB	BB	BB	BB	BB	BB	BB	BB	BB	NN	BB	BB	BB	BB	AA	BB	BB	NN	BB	AA	BB	BB	BB	AA	NN	NN	BB	BB	BB	AA	NN	BB
IAAV7414	BB	BB	BB	BB	BB	BB	BB	BB	BB	BB	BB	AA	BB	BB	BB	BB	BB	BB	BB	BB	BB	BB	AA	BB	BB	BB	BB	BB	BB	BB	BB	NN	BB	BB	BB	BB	BB	BB	BB	BB	BB	BB	BB	BB	BB	BB	BB	AA	BB
RAC875_c11363_527	BB	BB	BB	AA	BB	BB	AA	AA	AA	BB	AA	BB	AA	BB	BB	BB	BB	AA	AA	BB	AA	AA	BB	AA	BB	BB	BB	BB	BB	NN	BB	BB	BB	BB	AA	BB	BB	BB	BB	BB	BB	AA	AA	AA	AA	BB	AA	BB	BB
RAC875_c21801_1572	NN	BB	AA	BB	AA	BB	NN	BB	NN	NN	AA	BB	AA	BB	AA	BB	BB	BB	BB	BB	BB	BB	BB	BB	BB	NN	AA	BB	AA	AA	BB	BB	BB	BB	AA	BB	AA	BB	BB	BB	AA	AA	AA	BB	BB	BB	AA	BB	BB
RFL_Contig5001_1099	BB	BB	BB	BB	BB	BB	BB	BB	BB	BB	AA	BB	BB	BB	BB	AA	BB	BB	BB	BB	BB	BB	BB	BB	BB	BB	BB	AA	AA	BB	BB	BB	BB	BB	BB	BB	BB	BB	BB	AA	BB	BB	BB	BB	BB	BB	BB	BB	AA
wsnp_Ex_c44049_50205904	BB	BB	BB	BB	BB	BB	BB	BB	BB	BB	AA	AA	BB	BB	BB	AA	BB	BB	BB	BB	BB	BB	BB	NN	BB	BB	BB	AA	AA	BB	BB	BB	BB	BB	BB	BB	BB	BB	BB	AA	BB	BB	BB	BB	BB	BB	BB	AA	AA
wsnp_Ra_rep_c95460_83855592	BB	BB	AA	BB	AA	BB	BB	BB	BB	BB	BB	BB	BB	AA	BB	BB	AA	BB	BB	AA	AA	AA	AA	BB	AA	NN	AA	AA	NN	BB	AA	BB	BB	BB	BB	BB	BB	AA	BB	AA	BB	AA	AA	BB	AA	BB	NN	BB	AA
Excalibur_c7237_1084	BB	BB	BB	BB	BB	AB	BB	BB	BB	BB	AB	BB	BB	BB	BB	BB	BB	AB	BB	BB	BB	AA	BB	AB	BB	BB	AB	AA	NN	AB	BB	AA	BB	BB	BB	AB	BB	BB	AB	AA	BB	BB	BB	BB	AB	BB	BB	BB	NN
BS00012210_51	BB	BB	AA	BB	BB	BB	BB	BB	BB	BB	BB	BB	BB	BB	AA	BB	BB	BB	BB	BB	NN	AA	AA	AA	BB	NN	BB	AA	BB	BB	BB	AA	AA	BB	BB	BB	BB	BB	AA	AA	BB	BB	AA	AA	AA	BB	BB	BB	AA
CAP12_c8163_118	BB	BB	BB	BB	NN	AA	BB	BB	BB	BB	BB	NN	BB	AA	BB	BB	BB	BB	BB	BB	BB	BB	BB	BB	NN	NN	AA	AA	NN	BB	BB	AA	BB	BB	BB	BB	AA	BB	AA	AA	AA	BB	BB	BB	BB	BB	NN	AA	AA
Excalibur_c38379_478	BB	BB	BB	AA	BB	BB	BB	BB	BB	BB	AA	AA	AA	BB	AA	BB	BB	BB	BB	AA	BB	BB	BB	BB	BB	AA	AA	AA	AA	BB	BB	AA	BB	BB	BB	BB	BB	BB	BB	AA	BB	BB	BB	BB	BB	BB	AA	BB	AA
IAAV5652	BB	BB	AA	BB	BB	BB	BB	BB	BB	BB	BB	BB	BB	BB	AA	BB	BB	BB	BB	BB	NN	AA	AA	AA	BB	NN	BB	AA	BB	BB	BB	AA	AA	BB	BB	BB	BB	BB	AA	AA	BB	BB	AA	AA	AA	BB	BB	BB	AA
Kukri_c4126_208	AA	AA	BB	BB	AA	BB	BB	BB	BB	BB	BB	BB	BB	AA	BB	AA	BB	AA	AA	BB	AA	BB	AA	AA	BB	BB	BB	BB	BB	AA	BB	AA	BB	BB	AA	BB	AA	BB	BB	BB	AA	BB	AA	BB	BB	BB	AA	BB	BB
wsnp_JD_c4904_6034093	BB	BB	BB	AA	BB	BB	AA	AA	AA	BB	AA	NN	AA	BB	BB	BB	BB	AA	AA	BB	AA	AA	BB	AA	BB	BB	BB	BB	BB	AA	BB	BB	BB	BB	AA	BB	BB	BB	BB	BB	BB	AA	AA	AA	AA	BB	BB	BB	BB
wsnp_Ra_c16080_24638622	BB	NN	BB	BB	BB	BB	BB	BB	BB	BB	BB	AA	BB	BB	BB	NN	BB	BB	BB	BB	BB	BB	BB	NN	BB	BB	BB	BB	BB	BB	BB	AA	AA	BB	BB	AA	AA	BB	BB	BB	AA	BB	AA	AA	BB	BB	BB	AA	BB
BobWhite_c1764_139	BB	BB	BB	BB	AA	BB	BB	BB	BB	BB	BB	BB	AA	BB	AA	BB	BB	BB	AA	BB	AA	BB	AA	BB	BB	BB	AA	BB	BB	AA	BB	AA	BB	BB	AA	BB	AA	BB	BB	BB	AA	BB	AA	BB	BB	BB	AA	BB	BB
RAC875_c2122_159	AB	BB	BB	BB	BB	NN	BB	BB	BB	BB	AA	AB	AA	BB	BB	BB	BB	AA	BB	BB	AB	AA	AB	NN	BB	BB	AA	BB	BB	NN	BB	BB	BB	BB	AA	AA	AB	BB	AA	BB	AB	AA	NN	AA	AA	BB	BB	BB	BB
Excalibur_c2962_874	BB	BB	BB	BB	BB	BB	BB	BB	BB	BB	BB	BB	BB	BB	BB	BB	BB	BB	BB	BB	AA	BB	AA	BB	BB	BB	BB	BB	BB	BB	BB	AA	AA	BB	BB	BB	BB	BB	BB	BB	BB	BB	AA	AA	BB	BB	BB	AA	BB
wsnp_Ex_c10631_17340809	AA	BB	BB	BB	AA	AA	BB	BB	BB	AA	BB	NN	BB	BB	BB	BB	BB	BB	BB	BB	BB	BB	BB	BB	AA	AA	AA	BB	AA	BB	BB	BB	BB	BB	BB	BB	AA	BB	AA	BB	AA	BB	BB	BB	BB	BB	NN	AA	AA
wsnp_Ex_c12399_19776420	BB	BB	BB	AA	BB	BB	AA	AA	AA	BB	AA	BB	AA	BB	BB	BB	BB	AA	BB	BB	AA	AA	BB	AA	BB	BB	BB	BB	BB	AA	BB	BB	BB	BB	AA	BB	BB	BB	BB	BB	BB	AA	AA	AA	AA	BB	BB	BB	BB
wsnp_Ex_rep_c105541_89932598	BB	BB	BB	BB	BB	BB	BB	BB	BB	BB	AA	NN	BB	BB	BB	AA	BB	BB	BB	BB	BB	BB	BB	BB	BB	BB	BB	AA	NN	BB	BB	BB	BB	BB	BB	BB	BB	BB	BB	AA	BB	BB	BB	BB	BB	BB	BB	BB	AA
BS00100287_51	NN	BB	AA	AA	NN	BB	BB	BB	BB	BB	BB	BB	BB	AA	BB	NN	BB	BB	NN	BB	AB	BB	AB	BB	BB	BB	BB	BB	AA	AB	AA	BB	BB	AA	AA	BB	AB	BB	BB	BB	AB	AA	AB	BB	AA	AA	NN	BB	BB
IAAV8664	BB	BB	BB	BB	AB	BB	BB	BB	BB	BB	AB	NN	AB	BB	BB	BB	BB	AB	AB	BB	BB	BB	AA	AB	BB	BB	AB	BB	BB	AB	BB	AA	BB	BB	AB	AB	BB	BB	AB	BB	BB	AB	AB	AB	AB	BB	BB	AA	BB
RAC875_c1080_523	BB	BB	BB	BB	NN	NN	BB	BB	BB	BB	NN	AA	AB	BB	BB	BB	BB	NN	NN	BB	BB	AB	AA	AB	BB	BB	AB	BB	BB	AB	BB	NN	BB	BB	AB	AB	BB	BB	AB	BB	BB	NN	AB	AB	AB	BB	NN	AA	BB
wsnp_Ex_c7442_12743707	NN	BB	BB	BB	AB	BB	NN	BB	NN	NN	AB	BB	BB	BB	BB	BB	BB	AB	BB	BB	BB	AB	BB	NN	BB	AA	AB	BB	BB	BB	BB	BB	BB	BB	AB	AB	BB	BB	AB	BB	BB	AB	BB	AB	AB	BB	BB	BB	BB
BS00065268_51	AA	BB	BB	BB	AA	AA	BB	BB	BB	AA	BB	BB	BB	BB	BB	BB	AA	BB	BB	AA	BB	BB	BB	BB	BB	AA	AA	BB	AA	BB	BB	NN	AA	AA	BB	AA	AA	AA	AA	BB	AA	BB	BB	BB	BB	AA	BB	BB	BB
BS00068074_51	BB	BB	BB	BB	BB	NN	AA	BB	BB	BB	BB	NN	BB	BB	BB	BB	BB	AA	NN	AA	BB	BB	BB	BB	BB	AA	AA	BB	NN	BB	BB	NN	BB	BB	BB	BB	AA	BB	AA	BB	AA	BB	BB	BB	BB	BB	NN	AA	BB
BS00076668_51	BB	BB	BB	BB	BB	NN	BB	BB	BB	BB	BB	NN	BB	BB	BB	BB	BB	BB	BB	BB	BB	BB	AA	BB	BB	BB	BB	BB	BB	BB	BB	AA	BB	BB	BB	BB	BB	BB	BB	BB	BB	BB	BB	BB	BB	BB	BB	AA	BB
Excalibur_c13489_867	BB	AA	BB	BB	BB	AA	BB	AA	BB	BB	BB	BB	BB	BB	BB	BB	AA	BB	NN	AA	BB	BB	AA	BB	NN	NN	AA	BB	AA	AA	BB	BB	BB	BB	BB	AA	AA	AA	BB	BB	AA	BB	BB	BB	AA	BB	NN	BB	BB
GENE-3098_53	AA	BB	BB	BB	AA	AA	BB	BB	BB	AA	BB	AA	BB	BB	BB	BB	BB	BB	BB	BB	BB	BB	BB	BB	AA	AA	AA	BB	AA	BB	BB	BB	BB	BB	BB	BB	AA	BB	AA	BB	AA	BB	BB	BB	BB	BB	AA	AA	AA
Kukri_c39377_286	BB	BB	BB	BB	BB	NN	BB	BB	NN	BB	BB	BB	BB	BB	AA	BB	BB	BB	BB	BB	BB	BB	AA	NN	BB	BB	BB	AA	BB	BB	BB	BB	AA	BB	BB	BB	BB	BB	AA	AA	BB	BB	BB	NN	AA	AA	BB	BB	BB
Kukri_c53153_92	BB	NN	BB	BB	BB	BB	BB	BB	NN	BB	BB	BB	BB	BB	AA	BB	BB	BB	BB	BB	BB	BB	AA	NN	BB	BB	BB	AA	BB	BB	BB	BB	NN	BB	BB	BB	BB	BB	AA	NN	BB	BB	BB	NN	AA	NN	BB	AA	BB
BS00062578_51	BB	BB	BB	BB	AB	AB	BB	BB	BB	BB	AA	BB	AA	BB	BB	BB	BB	AA	NN	BB	BB	AA	BB	NN	BB	BB	AA	BB	BB	AA	BB	AA	BB	BB	AA	AA	BB	BB	AA	BB	BB	AA	AA	AA	AA	BB	NN	BB	BB
Excalibur_c4887_1814	BB	BB	BB	BB	BB	BB	BB	AA	BB	BB	BB	BB	AA	AA	BB	BB	BB	AA	BB	BB	BB	NN	BB	BB	BB	BB	AA	AA	AA	BB	BB	AA	AA	BB	BB	BB	BB	BB	BB	AA	BB	AA	BB	BB	BB	BB	BB	BB	AA
JD_c285_1438	AA	BB	AA	BB	BB	BB	BB	BB	BB	AA	BB	BB	BB	AA	BB	BB	BB	BB	BB	BB	BB	BB	AA	BB	NN	BB	BB	AA	BB	BB	AA	AA	BB	AA	BB	BB	BB	BB	BB	AA	BB	BB	BB	BB	BB	AA	BB	BB	AA
Kukri_rep_c101316_375	BB	BB	BB	BB	BB	BB	BB	BB	BB	BB	AA	NN	BB	BB	BB	NN	BB	BB	BB	BB	BB	BB	BB	BB	BB	BB	BB	AA	NN	BB	BB	NN	BB	AA	BB	BB	BB	BB	BB	AA	BB	BB	BB	BB	BB	AA	BB	AA	NN
Ra_c12999_321	BB	BB	BB	BB	NN	NN	BB	BB	BB	BB	AA	AA	AA	BB	BB	BB	BB	NN	BB	BB	BB	NN	AA	BB	BB	BB	NN	BB	BB	NN	BB	NN	BB	BB	AA	NN	BB	BB	AA	BB	BB	NN	AA	NN	NN	BB	BB	AA	BB
wsnp_Ra_c6182_10833256	BB	BB	BB	BB	BB	BB	BB	BB	BB	BB	AA	NN	BB	BB	BB	NN	BB	BB	BB	BB	BB	BB	BB	BB	BB	BB	BB	AA	NN	BB	BB	NN	BB	AA	BB	BB	BB	BB	BB	AA	BB	BB	BB	BB	BB	AA	BB	AA	NN
BS00074341_51	BB	BB	BB	BB	BB	BB	BB	BB	BB	BB	AB	NN	BB	BB	BB	NN	AB	BB	NN	AB	BB	BB	BB	BB	NN	NN	AB	AB	BB	AB	BB	NN	BB	BB	AB	BB	BB	AB	BB	AB	BB	BB	BB	BB	BB	AB	BB	BB	NN
RFL_Contig3919_551	BB	BB	BB	BB	AA	BB	BB	BB	BB	AA	BB	BB	BB	AA	AA	BB	BB	BB	BB	BB	BB	BB	AA	AA	BB	BB	BB	AA	BB	BB	AA	AA	AA	BB	BB	BB	AA	BB	AA	AA	AA	BB	BB	AA	AA	AA	BB	BB	BB
wsnp_Ex_c9722_16062937	AA	AA	BB	BB	AA	AA	BB	BB	BB	BB	AA	BB	BB	BB	BB	BB	AA	BB	AA	AA	BB	AA	BB	BB	AA	AA	AA	BB	AA	BB	AA	BB	BB	BB	BB	BB	BB	AA	BB	BB	BB	AA	BB	BB	BB	BB	BB	BB	AA
wsnp_Ra_rep_c108284_91604017	BB	BB	BB	AA	BB	BB	AA	AA	AA	BB	AA	BB	AA	BB	BB	BB	BB	AA	BB	BB	AA	AA	BB	AA	BB	BB	BB	BB	BB	AA	BB	BB	BB	BB	AA	BB	BB	BB	BB	BB	BB	AA	AA	AA	AA	BB	BB	BB	BB
wsnp_JD_rep_c49359_33578909	BB	BB	BB	BB	BB	BB	BB	BB	BB	BB	AB	NN	AB	BB	BB	BB	BB	NN	BB	BB	BB	AB	AA	NN	BB	BB	AB	BB	BB	AB	BB	AA	BB	BB	AB	AB	BB	BB	AB	BB	BB	AB	AB	AB	AB	BB	BB	AA	BB
Ex_c57982_980	BB	BB	BB	BB	NN	BB	BB	BB	BB	BB	BB	BB	AA	AA	BB	BB	BB	BB	BB	AA	AA	BB	BB	NN	BB	AA	BB	BB	NN	BB	AA	BB	BB	BB	BB	BB	BB	BB	AA	BB	BB	BB	AA	AA	AA	BB	NN	BB	BB
Excalibur_c105151_200	BB	BB	BB	BB	BB	BB	NN	BB	NN	BB	BB	BB	NN	BB	BB	BB	BB	BB	BB	BB	AA	BB	AA	BB	BB	BB	BB	BB	BB	BB	BB	BB	BB	BB	NN	NN	AA	BB	NN	BB	AA	NN	BB	NN	NN	BB	BB	BB	BB
Excalibur_c15357_432	BB	AA	BB	BB	AA	AA	BB	BB	BB	BB	AA	AA	BB	BB	BB	BB	AA	BB	BB	AA	BB	BB	BB	BB	AA	BB	AA	BB	AA	BB	AA	BB	BB	BB	BB	BB	BB	AA	BB	BB	BB	BB	BB	BB	BB	BB	BB	BB	BB
Kukri_c18413_168	BB	AA	BB	BB	BB	BB	BB	BB	AA	BB	BB	BB	BB	BB	AA	BB	BB	BB	BB	BB	BB	BB	AA	AA	BB	BB	BB	AA	BB	BB	BB	AA	AA	BB	BB	BB	BB	BB	AA	AA	BB	BB	BB	AA	AA	AA	BB	AA	BB
RFL_Contig5090_1510	BB	BB	BB	BB	NN	BB	BB	BB	BB	BB	NN	BB	NN	BB	BB	BB	BB	NN	NN	BB	BB	AA	BB	NN	BB	BB	NN	AA	BB	NN	BB	AA	BB	BB	NN	BB	BB	BB	BB	AA	BB	NN	NN	BB	NN	BB	BB	BB	NN
Tdurum_contig11106_340	BB	BB	AA	BB	AA	BB	BB	BB	BB	BB	BB	BB	BB	AA	BB	BB	AA	BB	AA	BB	BB	BB	AA	BB	AA	BB	BB	AA	BB	BB	AA	NN	AA	AA	BB	AA	BB	AA	BB	AA	BB	BB	BB	BB	BB	AA	AA	BB	AA
wsnp_Ex_c12336_19686808	BB	NN	BB	BB	BB	BB	BB	BB	BB	BB	BB	NN	BB	BB	BB	BB	BB	BB	BB	BB	BB	BB	BB	AA	BB	BB	BB	BB	BB	BB	BB	BB	AA	BB	BB	AA	BB	BB	BB	BB	BB	BB	AA	AA	BB	BB	BB	AA	BB
wsnp_Ex_c1255_2411550	BB	BB	BB	BB	NN	AA	BB	BB	BB	BB	BB	BB	BB	AA	BB	BB	BB	AA	BB	BB	BB	BB	BB	BB	BB	BB	AA	BB	BB	BB	BB	BB	BB	BB	BB	BB	AA	BB	BB	BB	AA	AA	NN	BB	BB	BB	NN	AA	BB
RFL_Contig5894_1307	BB	AB	BB	BB	BB	BB	BB	BB	AB	BB	AB	AA	BB	BB	BB	BB	BB	AB	BB	AB	AB	BB	AA	AB	BB	BB	BB	AB	BB	BB	BB	AA	BB	BB	BB	BB	BB	BB	BB	AB	BB	BB	BB	AB	BB	BB	BB	AA	BB
BS00054271_51	NN	BB	BB	BB	NN	AA	AA	BB	BB	BB	BB	NN	BB	AA	BB	BB	BB	AA	BB	BB	BB	BB	BB	BB	BB	NN	AA	BB	BB	BB	BB	BB	BB	BB	BB	BB	AA	BB	BB	BB	AA	AA	BB	BB	BB	BB	NN	AA	BB
IAAV7131	BB	BB	BB	BB	BB	BB	BB	BB	BB	BB	AA	BB	BB	BB	BB	AA	BB	BB	BB	BB	BB	BB	BB	BB	BB	BB	BB	AA	AA	BB	BB	BB	BB	BB	BB	BB	BB	BB	BB	AA	BB	BB	BB	BB	BB	BB	BB	BB	AA
Jagger_c468_53	BB	BB	BB	BB	AA	AA	BB	BB	BB	BB	BB	NN	BB	BB	BB	BB	BB	BB	NN	AA	BB	BB	BB	BB	NN	AA	AA	BB	AA	BB	BB	BB	AA	BB	BB	AA	AA	BB	AA	BB	AA	BB	BB	BB	BB	BB	NN	BB	BB
Kukri_c5715_141	BB	BB	BB	BB	NN	BB	BB	BB	BB	BB	BB	NN	BB	BB	BB	BB	BB	BB	NN	BB	AA	BB	AA	BB	BB	NN	BB	BB	BB	AA	BB	AA	BB	BB	BB	BB	AA	BB	BB	BB	AA	BB	AA	BB	BB	BB	BB	BB	BB
Kukri_c609_328	BB	BB	BB	BB	BB	NN	BB	BB	BB	BB	BB	AA	BB	BB	AA	BB	BB	BB	BB	BB	AA	BB	AA	AA	BB	BB	BB	BB	BB	BB	BB	AA	AA	BB	BB	BB	BB	BB	BB	BB	BB	BB	AA	AA	BB	BB	BB	AA	BB
Ra_c4159_2716	BB	BB	BB	BB	AA	AA	BB	AA	BB	BB	AA	BB	BB	BB	BB	BB	AA	BB	AA	AA	BB	BB	AA	BB	BB	BB	AA	BB	AA	AA	BB	AA	BB	BB	BB	BB	BB	AA	BB	BB	BB	BB	BB	BB	AA	BB	BB	BB	BB
Tdurum_contig50845_215	AA	BB	BB	BB	NN	BB	BB	BB	BB	BB	BB	BB	BB	NN	BB	NN	BB	NN	NN	BB	AA	NN	AA	BB	BB	BB	BB	BB	BB	AA	BB	BB	BB	BB	BB	BB	AA	BB	BB	BB	AA	BB	AA	BB	NN	BB	NN	NN	BB
Tdurum_contig81558_272	BB	BB	BB	BB	BB	NN	BB	BB	BB	BB	BB	AA	BB	BB	AA	BB	BB	BB	BB	BB	AA	BB	AA	AA	BB	BB	BB	BB	BB	BB	BB	AA	AA	BB	BB	BB	BB	BB	BB	BB	BB	BB	AA	AA	BB	BB	BB	AA	BB
wsnp_Ex_c2178_4086161	BB	BB	BB	BB	BB	NN	BB	BB	BB	BB	BB	NN	BB	BB	AA	BB	BB	BB	BB	BB	AA	BB	AA	AA	BB	BB	BB	BB	BB	BB	BB	NN	AA	BB	BB	BB	BB	BB	BB	BB	BB	BB	AA	AA	BB	BB	BB	AA	BB
wsnp_Ex_c2389_4478238	BB	BB	BB	BB	BB	NN	BB	BB	BB	BB	BB	NN	BB	BB	BB	BB	BB	BB	BB	BB	BB	BB	NN	BB	BB	BB	BB	BB	BB	BB	BB	AA	BB	BB	BB	BB	BB	BB	BB	BB	BB	BB	BB	BB	BB	BB	BB	NN	BB
wsnp_JD_c20553_18260620	BB	BB	AA	BB	BB	BB	BB	BB	BB	BB	BB	BB	BB	AA	BB	BB	BB	BB	BB	BB	BB	BB	AA	BB	AA	BB	BB	AA	BB	BB	AA	BB	BB	AA	BB	BB	BB	BB	BB	AA	BB	AA	BB	BB	BB	NN	AA	BB	AA
RAC875_c37934_225	BB	BB	BB	BB	AB	AB	BB	BB	BB	BB	AB	BB	AB	BB	BB	BB	BB	AB	AB	BB	BB	AB	BB	AB	BB	BB	AB	BB	BB	AB	BB	AA	BB	BB	AB	AB	BB	BB	AB	BB	BB	AB	AB	AB	AB	BB	BB	BB	BB
BS00031200_51	BB	BB	BB	BB	BB	NN	BB	BB	BB	BB	BB	NN	BB	BB	AA	BB	BB	BB	BB	BB	AA	BB	AA	AA	BB	BB	BB	BB	BB	BB	BB	AA	AA	BB	BB	BB	BB	BB	BB	BB	BB	BB	AA	AA	BB	BB	BB	AA	BB
CAP11_c1972_285	BB	AA	BB	BB	BB	BB	BB	BB	BB	BB	BB	AA	BB	BB	BB	BB	BB	BB	BB	BB	BB	BB	BB	AA	BB	BB	BB	BB	BB	BB	BB	BB	AA	BB	BB	AA	BB	BB	BB	BB	BB	BB	AA	AA	BB	BB	BB	AA	BB
Excalibur_c24041_794	BB	BB	BB	BB	BB	BB	BB	BB	BB	BB	AA	BB	BB	BB	BB	AA	BB	BB	BB	BB	BB	BB	BB	BB	BB	BB	BB	AA	NN	BB	BB	AA	BB	BB	BB	BB	BB	BB	BB	AA	BB	BB	BB	NN	BB	BB	BB	BB	AA
Excalibur_c30591_637	BB	AA	BB	BB	BB	BB	BB	BB	BB	BB	BB	AA	BB	BB	BB	BB	BB	BB	BB	BB	BB	BB	BB	AA	BB	BB	BB	BB	BB	BB	BB	BB	AA	BB	BB	AA	BB	BB	BB	BB	BB	BB	AA	AA	BB	BB	BB	AA	BB
IACX4378	BB	AA	BB	BB	BB	BB	BB	BB	BB	BB	BB	AA	BB	BB	BB	BB	BB	BB	BB	BB	BB	BB	BB	AA	BB	BB	BB	BB	BB	BB	BB	BB	AA	BB	BB	AA	BB	BB	BB	BB	BB	BB	AA	AA	BB	BB	BB	AA	BB
Ku_c3569_595	BB	BB	AA	AA	BB	BB	BB	AA	AA	BB	BB	BB	BB	BB	BB	BB	BB	BB	BB	BB	BB	BB	BB	BB	AA	AA	BB	AA	AA	AA	AA	BB	BB	AA	BB	BB	AA	AA	BB	BB	BB	BB	BB	BB	BB	BB	BB	BB	BB
Kukri_c8527_53	NN	AA	BB	BB	AA	BB	BB	BB	BB	BB	BB	BB	BB	AA	AA	NN	BB	BB	NN	AA	BB	BB	BB	AA	AA	AA	BB	AA	AA	BB	BB	AA	BB	BB	BB	BB	BB	BB	BB	AA	BB	AA	BB	BB	BB	BB	BB	BB	BB
RAC875_c19579_377	BB	NN	BB	BB	AA	AA	BB	BB	BB	BB	AA	BB	BB	BB	BB	NN	AA	BB	NN	AA	BB	BB	BB	BB	NN	NN	AA	BB	AA	BB	AA	BB	BB	BB	BB	BB	BB	AA	BB	BB	BB	BB	BB	BB	BB	BB	BB	BB	BB
RAC875_c41581_176	BB	BB	BB	BB	BB	BB	BB	BB	BB	BB	BB	NN	BB	BB	AA	BB	BB	BB	BB	BB	AA	BB	AA	AA	BB	BB	BB	BB	BB	BB	BB	NN	AA	BB	BB	BB	BB	BB	BB	BB	BB	BB	AA	AA	BB	BB	BB	AA	BB
RAC875_c7563_273	BB	BB	AA	BB	NN	BB	BB	BB	BB	BB	BB	BB	BB	AA	BB	BB	BB	BB	NN	BB	BB	BB	AA	BB	AA	BB	BB	AA	BB	BB	AA	NN	AA	AA	BB	AA	BB	BB	BB	AA	BB	BB	BB	BB	BB	AA	NN	BB	NN
Tdurum_contig21114_255	NN	BB	AA	BB	AA	BB	BB	BB	BB	BB	BB	BB	BB	AA	BB	BB	BB	BB	BB	BB	BB	BB	AA	BB	NN	BB	BB	BB	BB	BB	AA	NN	AA	BB	BB	AA	BB	BB	BB	BB	BB	AA	BB	BB	BB	BB	NN	BB	BB
Tdurum_contig44731_2508	BB	BB	AA	BB	AA	BB	BB	BB	BB	BB	BB	BB	BB	BB	BB	AA	AA	BB	AA	BB	AA	AA	AA	BB	AA	BB	BB	BB	BB	AA	BB	NN	BB	AA	BB	BB	AA	AA	BB	BB	AA	BB	AA	BB	BB	AA	BB	BB	BB
wsnp_Ex_c5192_9203682	BB	NN	BB	BB	BB	BB	BB	BB	BB	BB	BB	AA	BB	BB	BB	BB	BB	BB	BB	BB	BB	BB	BB	AA	BB	BB	BB	BB	BB	BB	BB	BB	AA	BB	BB	AA	BB	BB	BB	BB	BB	BB	AA	AA	BB	BB	BB	AA	BB
BobWhite_c45316_290	BB	BB	BB	BB	AB	BB	AB	AB	BB	BB	AA	BB	AB	BB	BB	AA	BB	BB	BB	BB	BB	BB	BB	BB	BB	AB	BB	BB	BB	AA	BB	BB	BB	BB	AB	AB	BB	BB	BB	BB	BB	BB	AA	AA	AA	BB	BB	BB	BB
BobWhite_c721_74	BB	BB	BB	AA	BB	AA	BB	AA	BB	BB	AA	BB	AA	BB	AA	BB	BB	AA	NN	BB	BB	BB	BB	AA	BB	BB	BB	AA	BB	AA	BB	AA	BB	BB	AA	BB	AA	BB	BB	AA	AA	BB	AA	BB	BB	BB	NN	BB	BB
BS00063068_51	BB	BB	BB	BB	BB	BB	BB	BB	BB	BB	BB	AA	BB	BB	BB	AA	BB	BB	BB	BB	BB	BB	BB	AA	BB	BB	BB	BB	BB	BB	BB	BB	AA	BB	BB	BB	BB	BB	BB	BB	BB	BB	AA	AA	BB	BB	BB	BB	BB
BS00110709_51	BB	BB	AA	BB	BB	BB	BB	BB	BB	BB	BB	NN	BB	BB	BB	BB	BB	BB	BB	BB	BB	BB	BB	BB	BB	BB	BB	BB	BB	BB	BB	BB	BB	BB	BB	BB	BB	BB	BB	BB	BB	BB	BB	BB	BB	BB	BB	BB	BB
Excalibur_c14494_854	BB	BB	BB	BB	BB	BB	BB	BB	BB	BB	AA	AA	AA	BB	BB	BB	BB	BB	BB	BB	BB	BB	AA	BB	BB	BB	BB	BB	BB	BB	BB	AA	BB	BB	BB	BB	BB	BB	AA	BB	BB	BB	BB	BB	BB	BB	BB	AA	BB
RAC875_c23586_541	BB	BB	BB	BB	BB	AA	BB	BB	BB	BB	BB	NN	BB	BB	BB	BB	BB	BB	BB	BB	BB	BB	BB	BB	AA	AA	AA	BB	AA	BB	BB	AA	BB	BB	BB	BB	AA	BB	AA	BB	AA	BB	BB	BB	BB	BB	AA	AA	AA
RAC875_rep_c72890_63	BB	BB	BB	AA	BB	AA	BB	AA	BB	BB	AA	BB	AA	BB	AA	BB	BB	AA	NN	BB	BB	BB	BB	AA	BB	BB	BB	AA	BB	AA	BB	AA	BB	BB	AA	BB	AA	BB	BB	AA	AA	BB	AA	BB	BB	BB	NN	BB	BB
wsnp_Ra_c4664_8410628	BB	NN	BB	BB	NN	AA	BB	BB	BB	BB	AA	BB	BB	BB	BB	NN	AA	BB	NN	AA	BB	BB	BB	BB	NN	NN	AA	BB	AA	BB	AA	BB	BB	BB	BB	BB	BB	AA	BB	BB	BB	BB	BB	BB	BB	BB	BB	BB	BB
wsnp_Ex_c49829_54319220	BB	BB	BB	BB	BB	BB	BB	BB	BB	BB	BB	NN	BB	BB	BB	BB	BB	BB	BB	BB	BB	BB	AA	BB	BB	BB	BB	BB	BB	BB	BB	AA	BB	BB	BB	BB	BB	BB	BB	BB	BB	BB	BB	BB	BB	BB	BB	AA	BB
BS00082266_51	BB	NN	BB	BB	AA	BB	BB	BB	BB	BB	BB	AA	BB	BB	BB	AA	BB	BB	AA	BB	AA	BB	AA	NN	BB	BB	BB	BB	BB	NN	BB	BB	BB	BB	BB	BB	AA	BB	BB	BB	AA	BB	NN	BB	BB	BB	AA	BB	BB
IAAV3552	BB	BB	BB	BB	BB	BB	BB	BB	BB	BB	BB	NN	BB	BB	AA	BB	BB	BB	BB	BB	AA	BB	AA	NN	BB	BB	BB	BB	BB	BB	BB	AA	AA	BB	BB	BB	BB	BB	BB	BB	BB	BB	AA	AA	BB	BB	BB	AA	BB
IAAV4132	NN	BB	AA	BB	BB	BB	NN	BB	NN	NN	AA	BB	BB	BB	BB	BB	BB	BB	BB	AA	BB	BB	BB	BB	BB	AA	AA	BB	BB	BB	BB	BB	BB	BB	BB	BB	NN	BB	BB	BB	NN	BB	BB	BB	BB	BB	BB	BB	NN
IACX10924	BB	BB	BB	BB	BB	BB	BB	BB	BB	BB	BB	AA	BB	BB	AA	BB	BB	BB	BB	BB	AA	BB	AA	AA	BB	BB	BB	BB	BB	BB	BB	NN	AA	BB	BB	BB	BB	BB	BB	BB	BB	BB	AA	AA	BB	BB	BB	AA	BB
Kukri_c2121_1936	NN	AA	BB	BB	NN	BB	BB	BB	BB	BB	BB	BB	BB	BB	BB	AA	BB	BB	NN	BB	NN	BB	NN	NN	BB	BB	BB	BB	BB	NN	BB	BB	BB	BB	BB	BB	NN	BB	BB	BB	NN	BB	NN	BB	BB	BB	AA	BB	BB
Kukri_c978_313	BB	BB	BB	AA	BB	BB	AA	AA	AA	BB	AA	BB	AA	BB	BB	BB	BB	AA	AA	BB	AA	BB	BB	AA	BB	BB	BB	BB	BB	NN	BB	BB	BB	BB	AA	BB	BB	BB	BB	BB	BB	BB	BB	AA	AA	BB	BB	BB	BB
RAC875_c23168_480	NN	BB	AA	BB	AA	BB	BB	BB	BB	BB	BB	BB	BB	AA	BB	BB	AA	BB	BB	BB	BB	BB	AA	BB	AA	BB	BB	BB	BB	BB	AA	BB	BB	BB	BB	BB	BB	AA	BB	BB	BB	AA	BB	BB	BB	BB	NN	BB	BB
RAC875_c48804_590	BB	BB	BB	BB	BB	AA	BB	BB	BB	BB	BB	BB	BB	BB	BB	BB	BB	BB	BB	BB	BB	BB	BB	BB	AA	AA	AA	BB	NN	BB	BB	AA	BB	BB	BB	BB	AA	BB	AA	BB	AA	BB	BB	BB	BB	BB	AA	AA	AA
Tdurum_contig43360_1592	BB	BB	BB	BB	BB	BB	BB	BB	BB	BB	BB	AA	BB	BB	AA	BB	BB	BB	BB	BB	AA	BB	AA	AA	BB	BB	BB	BB	BB	BB	BB	AA	AA	BB	BB	BB	BB	BB	BB	BB	BB	BB	AA	AA	BB	BB	BB	AA	BB
Tdurum_contig61492_458	AA	NN	BB	BB	AA	BB	BB	BB	BB	BB	BB	AA	BB	BB	BB	NN	BB	BB	AA	BB	AA	BB	AA	NN	BB	BB	BB	BB	BB	AA	BB	BB	BB	BB	BB	BB	AA	BB	BB	BB	AA	BB	AA	BB	BB	BB	NN	BB	BB
BS00022977_51	AA	NN	BB	BB	NN	BB	BB	BB	BB	BB	BB	BB	BB	BB	BB	NN	BB	BB	NN	NN	AA	BB	AA	BB	BB	BB	BB	BB	BB	AA	BB	BB	BB	BB	BB	BB	AA	BB	BB	BB	AA	BB	AA	BB	NN	BB	NN	BB	BB
Excalibur_rep_c72906_619	BB	BB	BB	BB	AA	AA	BB	BB	BB	BB	BB	BB	BB	BB	AA	BB	BB	BB	BB	AA	BB	BB	BB	BB	BB	AA	AA	BB	AA	BB	BB	NN	AA	BB	BB	AA	BB	BB	AA	BB	BB	BB	BB	BB	BB	BB	BB	BB	BB
Kukri_c15731_399	AA	BB	BB	AA	AA	BB	BB	BB	BB	AA	BB	BB	AA	BB	BB	BB	BB	BB	BB	BB	BB	BB	AA	AA	BB	BB	BB	BB	AA	BB	BB	AA	BB	BB	BB	BB	BB	BB	BB	BB	BB	BB	BB	BB	BB	BB	BB	BB	BB
Kukri_c16913_422	BB	NN	BB	BB	AA	AA	BB	BB	BB	BB	AA	BB	BB	BB	BB	BB	AA	BB	NN	AA	BB	BB	BB	BB	NN	NN	AA	BB	AA	BB	AA	BB	BB	BB	BB	BB	BB	AA	BB	BB	BB	BB	BB	BB	BB	BB	BB	BB	BB
RAC875_c120509_133	BB	BB	AA	BB	AA	BB	BB	BB	BB	BB	BB	BB	BB	AA	BB	BB	AA	BB	BB	BB	BB	BB	AA	BB	AA	BB	BB	BB	BB	BB	AA	BB	BB	BB	BB	BB	BB	AA	BB	BB	BB	AA	BB	BB	BB	BB	NN	BB	BB
RAC875_c54245_88	AA	NN	BB	BB	AA	BB	BB	BB	BB	BB	BB	AA	BB	BB	BB	NN	BB	BB	AA	BB	AA	BB	AA	BB	BB	BB	BB	BB	BB	AA	BB	BB	BB	BB	BB	BB	AA	BB	BB	BB	AA	BB	AA	BB	BB	BB	NN	BB	BB
RAC875_rep_c120646_120	BB	BB	BB	BB	NN	AA	AA	BB	BB	BB	BB	BB	BB	AA	BB	BB	BB	AA	BB	BB	BB	BB	BB	BB	BB	NN	AA	BB	BB	BB	BB	BB	BB	BB	BB	BB	AA	BB	BB	BB	AA	AA	BB	BB	BB	BB	NN	AA	BB
Tdurum_contig20965_1446	BB	BB	BB	BB	BB	BB	BB	BB	BB	BB	BB	BB	BB	BB	BB	BB	BB	BB	BB	BB	BB	BB	BB	BB	BB	BB	BB	BB	BB	BB	NN	BB	BB	BB	BB	BB	NN	BB	BB	BB	NN	BB	BB	BB	BB	BB	BB	BB	BB
Tdurum_contig61492_684	BB	NN	BB	BB	AA	BB	BB	BB	BB	BB	BB	AA	BB	BB	BB	NN	BB	BB	AA	BB	AA	BB	AA	NN	BB	BB	BB	BB	BB	AA	BB	BB	BB	BB	BB	BB	AA	BB	BB	BB	AA	BB	AA	BB	BB	BB	AA	BB	BB
wsnp_Ex_c1959_3692097	BB	BB	BB	BB	BB	BB	BB	BB	BB	BB	BB	AA	BB	BB	AA	BB	BB	BB	BB	BB	AA	BB	AA	AA	BB	BB	BB	BB	BB	BB	BB	NN	AA	BB	BB	BB	BB	BB	BB	BB	BB	BB	AA	AA	BB	BB	BB	AA	BB
wsnp_Ex_c35821_43892960	BB	NN	BB	BB	NN	AA	BB	BB	BB	BB	AA	BB	BB	BB	BB	BB	AA	BB	NN	AA	BB	BB	BB	BB	NN	NN	AA	BB	AA	BB	AA	BB	BB	BB	BB	BB	BB	AA	BB	BB	BB	BB	BB	BB	BB	BB	BB	BB	BB
wsnp_Ex_c41953_48657850	BB	BB	BB	AA	BB	AA	BB	AA	BB	BB	AA	BB	AA	BB	AA	BB	BB	AA	NN	BB	BB	BB	BB	AA	BB	BB	BB	AA	BB	AA	BB	AA	BB	BB	AA	BB	AA	BB	BB	AA	AA	BB	AA	BB	BB	BB	NN	BB	BB
wsnp_Ex_rep_c103087_88123733	BB	BB	BB	BB	BB	BB	BB	BB	BB	BB	AA	BB	BB	BB	BB	NN	BB	BB	BB	BB	BB	BB	BB	BB	NN	BB	BB	AA	NN	BB	BB	BB	BB	AA	BB	BB	BB	BB	BB	AA	BB	BB	BB	BB	BB	AA	BB	BB	AA
wsnp_Ex_rep_c109742_92411838	BB	BB	BB	BB	BB	BB	BB	BB	BB	BB	BB	AA	BB	BB	AA	AA	BB	BB	BB	BB	BB	BB	BB	BB	BB	BB	BB	AA	BB	BB	BB	AA	BB	BB	BB	BB	BB	BB	BB	AA	BB	BB	BB	BB	BB	AA	BB	BB	BB
wsnp_Ku_c4018_7333828	BB	BB	BB	BB	BB	BB	BB	BB	BB	BB	AA	NN	BB	BB	BB	BB	BB	BB	BB	BB	BB	BB	BB	NN	NN	BB	BB	AA	BB	BB	BB	BB	AA	AA	BB	BB	BB	BB	BB	AA	BB	BB	AA	AA	BB	AA	BB	BB	BB
wsnp_RFL_Contig1736_858448	BB	BB	BB	BB	BB	BB	BB	BB	BB	BB	BB	NN	BB	BB	BB	BB	BB	BB	BB	BB	BB	BB	AA	BB	BB	BB	BB	BB	BB	BB	BB	AA	BB	BB	BB	BB	BB	BB	BB	BB	BB	BB	BB	BB	BB	BB	BB	AA	BB
GENE-0129_861	BB	BB	NN	BB	BB	BB	BB	BB	BB	BB	BB	BB	BB	BB	AA	BB	AA	BB	AA	AA	BB	BB	AA	BB	AA	BB	BB	BB	BB	BB	AA	BB	AA	NN	BB	AA	BB	NN	BB	BB	BB	BB	BB	BB	BB	AA	AA	BB	BB
IAAV3217	BB	BB	BB	BB	NN	AA	AA	BB	BB	BB	BB	NN	BB	AA	BB	BB	BB	AA	BB	BB	BB	BB	BB	BB	BB	NN	AA	BB	BB	BB	BB	BB	BB	BB	BB	BB	AA	BB	BB	BB	AA	BB	BB	BB	BB	BB	NN	AA	BB
RAC875_c41113_144	BB	BB	AA	BB	BB	BB	BB	BB	BB	BB	AA	NN	BB	BB	BB	AA	BB	BB	BB	BB	BB	BB	BB	BB	BB	NN	BB	AA	AA	BB	BB	BB	BB	BB	BB	BB	BB	BB	BB	AA	BB	BB	BB	BB	BB	BB	BB	AA	AA
RAC875_rep_c106165_772	BB	BB	AA	BB	BB	BB	BB	BB	BB	BB	BB	BB	BB	BB	AA	BB	AA	BB	NN	BB	BB	BB	AA	BB	NN	NN	BB	BB	BB	BB	AA	BB	AA	AA	BB	AA	BB	AA	BB	BB	BB	BB	BB	BB	BB	AA	NN	BB	BB
wsnp_Ex_c10903_17716723	BB	BB	AA	BB	BB	BB	BB	BB	BB	BB	BB	BB	BB	BB	AA	BB	AA	BB	NN	BB	BB	BB	AA	BB	NN	NN	BB	BB	BB	BB	AA	BB	AA	AA	BB	AA	BB	AA	BB	BB	BB	BB	BB	BB	BB	AA	NN	BB	BB
wsnp_Ex_c18662_27538313	BB	BB	BB	BB	BB	NN	BB	BB	BB	BB	BB	NN	BB	BB	BB	BB	BB	BB	BB	BB	BB	BB	AA	BB	BB	BB	BB	BB	BB	BB	BB	AA	BB	BB	BB	BB	BB	BB	BB	BB	BB	BB	BB	BB	BB	BB	BB	AA	BB
wsnp_Ex_c43454_49770425	BB	BB	BB	BB	BB	BB	BB	BB	BB	BB	AA	BB	BB	BB	BB	NN	BB	BB	BB	BB	BB	BB	BB	BB	BB	BB	BB	AA	NN	BB	BB	AA	BB	BB	BB	BB	BB	BB	BB	AA	BB	BB	BB	BB	BB	BB	BB	BB	NN
BobWhite_c46349_402	BB	BB	BB	BB	BB	BB	BB	BB	BB	BB	BB	AA	BB	BB	AA	BB	BB	BB	BB	BB	AA	BB	BB	AA	BB	BB	BB	BB	BB	BB	BB	AA	AA	BB	BB	BB	BB	BB	BB	BB	BB	BB	AA	AA	BB	BB	BB	AA	BB
BS00004399_51	BB	BB	BB	BB	AA	AA	BB	BB	BB	BB	AA	BB	AA	BB	BB	BB	BB	AA	AA	BB	BB	AA	BB	AA	BB	BB	AA	BB	BB	AA	BB	BB	BB	BB	AA	AA	BB	BB	AA	BB	BB	AA	AA	AA	AA	BB	BB	BB	BB
BS00026453_51	AA	NN	BB	BB	NN	BB	BB	BB	BB	BB	BB	BB	BB	BB	BB	NN	BB	BB	NN	BB	AA	BB	AA	NN	BB	BB	BB	BB	BB	AA	BB	BB	BB	BB	BB	BB	AA	BB	BB	BB	AA	BB	AA	BB	BB	BB	NN	BB	BB
Excalibur_c35821_61	BB	BB	BB	BB	NN	AA	BB	BB	BB	BB	AA	BB	BB	BB	BB	BB	AA	BB	NN	AA	BB	BB	BB	BB	NN	BB	AA	BB	AA	BB	AA	NN	BB	BB	BB	BB	BB	AA	BB	BB	BB	BB	BB	BB	BB	BB	BB	BB	BB
Excalibur_rep_c101018_254	BB	BB	AA	BB	BB	BB	BB	BB	BB	BB	BB	BB	BB	AA	BB	BB	AA	BB	BB	AA	BB	AA	AA	BB	BB	BB	BB	AA	BB	BB	AA	BB	AA	AA	BB	BB	BB	AA	BB	AA	BB	BB	BB	NN	BB	AA	BB	BB	BB
Excalibur_rep_c66449_1588	BB	BB	NN	BB	BB	BB	BB	BB	BB	BB	BB	BB	BB	BB	BB	BB	BB	BB	BB	NN	BB	BB	BB	AA	BB	BB	BB	BB	BB	BB	BB	NN	AA	BB	BB	AA	BB	BB	BB	BB	BB	BB	AA	AA	BB	BB	BB	BB	BB
GENE-0511_403	BB	BB	BB	BB	BB	NN	BB	BB	BB	BB	BB	BB	BB	BB	BB	NN	BB	BB	BB	BB	BB	BB	BB	NN	BB	BB	BB	BB	BB	BB	BB	BB	BB	BB	BB	BB	BB	BB	BB	BB	BB	BB	AA	BB	AA	BB	BB	BB	BB
IAAV3695	BB	NN	BB	BB	BB	BB	AA	BB	BB	BB	BB	AA	BB	BB	BB	BB	BB	BB	BB	BB	AA	AA	BB	BB	BB	BB	BB	BB	BB	BB	BB	BB	BB	BB	BB	BB	BB	BB	BB	BB	BB	BB	AA	BB	AA	BB	BB	BB	BB
JD_c20553_448	BB	BB	AA	BB	NN	BB	BB	BB	BB	BB	BB	BB	BB	AA	BB	BB	BB	BB	BB	BB	BB	BB	AA	BB	NN	BB	BB	AA	BB	BB	AA	BB	BB	AA	BB	BB	BB	BB	BB	AA	BB	BB	BB	BB	BB	AA	NN	BB	AA
Tdurum_contig12576_159	BB	BB	AA	BB	BB	BB	BB	BB	BB	BB	NN	BB	BB	BB	BB	BB	BB	BB	BB	NN	BB	AA	BB	BB	BB	BB	AA	BB	BB	BB	BB	BB	BB	BB	BB	BB	BB	AA	BB	BB	BB	AA	AA	BB	BB	BB	BB	BB	BB
wsnp_Ex_c6020_10548131	BB	BB	BB	BB	NN	NN	BB	BB	BB	BB	NN	BB	NN	BB	BB	BB	BB	NN	BB	BB	BB	NN	AA	BB	BB	BB	BB	BB	BB	BB	BB	AA	BB	BB	BB	BB	BB	BB	NN	BB	BB	NN	NN	NN	NN	BB	BB	AA	BB
wsnp_Ku_c16913_25885872	BB	BB	BB	BB	NN	AA	BB	BB	BB	BB	AA	BB	BB	BB	BB	BB	AA	BB	BB	AA	BB	BB	BB	BB	NN	NN	AA	BB	AA	BB	AA	NN	BB	BB	BB	BB	BB	AA	BB	BB	BB	BB	BB	BB	BB	BB	BB	BB	BB
BobWhite_c18773_75	BB	BB	BB	BB	BB	BB	BB	BB	BB	BB	BB	NN	BB	BB	BB	NN	BB	BB	BB	BB	BB	BB	AA	BB	BB	BB	BB	BB	BB	BB	BB	AA	BB	BB	BB	BB	BB	BB	BB	BB	BB	BB	BB	BB	BB	BB	BB	AA	BB
BS00065419_51	BB	BB	BB	BB	BB	BB	BB	BB	BB	BB	BB	BB	BB	BB	BB	AA	BB	BB	BB	BB	BB	BB	BB	BB	BB	BB	BB	AA	BB	BB	BB	AB	BB	BB	BB	BB	BB	BB	BB	AA	BB	BB	BB	NN	BB	BB	BB	BB	BB
Ku_c32704_43	BB	BB	BB	AB	BB	BB	BB	BB	BB	AB	BB	BB	AB	BB	BB	AA	AB	BB	BB	BB	BB	AB	AB	BB	AB	BB	BB	AA	BB	BB	AB	BB	BB	AB	BB	AB	BB	AB	BB	AA	BB	BB	BB	BB	BB	AB	BB	BB	AB
Ex_c105443_895	BB	BB	BB	BB	AA	AA	BB	BB	BB	BB	AA	BB	BB	BB	BB	BB	AA	BB	BB	AA	BB	BB	BB	BB	BB	BB	AA	BB	AA	BB	AA	BB	BB	BB	BB	BB	BB	AA	BB	BB	BB	BB	BB	BB	BB	BB	BB	BB	BB
Ex_c28144_1843	BB	BB	BB	BB	BB	BB	BB	BB	BB	BB	BB	AA	BB	BB	BB	AA	BB	BB	BB	BB	BB	BB	BB	AA	BB	BB	BB	BB	BB	BB	BB	BB	AA	BB	BB	BB	BB	BB	BB	BB	BB	BB	AA	AA	BB	BB	BB	BB	BB
Ku_c11769_252	BB	NN	BB	BB	BB	BB	BB	BB	BB	BB	AA	NN	BB	BB	BB	NN	BB	BB	BB	BB	BB	AA	BB	BB	BB	BB	BB	AA	BB	BB	BB	BB	BB	BB	BB	BB	BB	BB	BB	NN	BB	BB	BB	BB	BB	BB	BB	NN	NN
Kukri_c51781_306	BB	BB	BB	BB	BB	BB	AA	AA	BB	AA	BB	BB	BB	AA	BB	BB	BB	AA	BB	BB	BB	BB	BB	AA	AA	BB	AA	AA	BB	BB	BB	BB	BB	BB	BB	BB	BB	AA	BB	AA	BB	BB	AA	BB	BB	BB	BB	BB	AA
RAC875_c15426_1713	BB	BB	BB	BB	BB	BB	BB	BB	BB	BB	BB	AA	BB	BB	BB	AA	BB	BB	BB	BB	BB	BB	BB	AA	BB	BB	BB	BB	BB	BB	BB	BB	AA	BB	BB	BB	BB	BB	BB	BB	BB	BB	AA	AA	BB	BB	BB	BB	BB
RAC875_c36089_179	BB	BB	AA	BB	BB	BB	BB	BB	BB	BB	BB	BB	BB	BB	AA	BB	AA	BB	NN	AA	BB	BB	AA	BB	NN	BB	BB	BB	BB	BB	AA	BB	AA	AA	BB	AA	BB	AA	BB	BB	BB	BB	BB	BB	BB	AA	NN	BB	BB
RAC875_c47959_85	BB	BB	BB	BB	BB	BB	BB	BB	BB	BB	BB	BB	BB	BB	BB	AA	BB	BB	BB	BB	BB	BB	BB	AA	BB	BB	BB	BB	BB	BB	BB	AA	AA	BB	BB	BB	BB	BB	AA	BB	BB	BB	AA	AA	BB	BB	BB	BB	BB
wsnp_Ex_c48407_53323483	NN	BB	BB	AA	NN	AA	BB	AA	BB	BB	BB	BB	BB	AA	AA	BB	BB	BB	NN	BB	BB	BB	BB	BB	BB	BB	BB	AA	BB	BB	BB	BB	BB	BB	AA	AA	BB	BB	BB	AA	BB	AA	BB	BB	BB	BB	BB	BB	BB
BobWhite_c1890_712	AB	BB	BB	BB	NN	BB	BB	BB	BB	BB	BB	AB	BB	BB	BB	BB	BB	BB	NN	BB	AB	BB	AB	BB	BB	BB	BB	BB	BB	AB	BB	AB	BB	BB	BB	BB	AB	BB	BB	BB	AB	BB	AB	BB	BB	BB	BB	BB	BB
GENE-0411_723	BB	BB	BB	BB	NN	NN	BB	BB	BB	BB	NN	BB	BB	BB	BB	BB	BB	BB	NN	BB	BB	NN	BB	BB	BB	BB	NN	BB	BB	NN	BB	AA	BB	BB	NN	BB	NN	BB	BB	BB	NN	NN	NN	BB	BB	BB	BB	BB	BB
BS00077492_51	AA	BB	BB	BB	AA	BB	BB	BB	BB	BB	BB	NN	BB	BB	BB	BB	BB	BB	AA	BB	AA	BB	AA	BB	BB	BB	BB	BB	BB	AA	BB	BB	BB	BB	BB	BB	AA	BB	BB	BB	AA	BB	AA	BB	BB	BB	BB	BB	BB
BS00095100_51	BB	BB	BB	BB	BB	BB	BB	BB	BB	BB	BB	AA	BB	BB	AA	BB	BB	BB	BB	BB	AA	BB	BB	AA	BB	BB	BB	BB	BB	BB	BB	BB	AA	BB	BB	BB	BB	BB	BB	BB	BB	BB	AA	AA	BB	BB	BB	AA	BB
CAP12_rep_c6128_120	BB	BB	BB	BB	BB	AA	BB	BB	BB	BB	BB	BB	BB	BB	BB	BB	BB	BB	BB	BB	BB	BB	BB	BB	NN	AA	AA	BB	BB	BB	BB	AA	BB	BB	BB	BB	AA	BB	AA	BB	AA	BB	BB	BB	BB	BB	BB	AA	AA
GENE-0405_237	BB	BB	BB	BB	BB	BB	BB	BB	BB	BB	BB	NN	BB	BB	AA	BB	BB	BB	BB	BB	AA	BB	AA	NN	BB	BB	BB	BB	BB	BB	BB	AA	AA	BB	BB	BB	BB	BB	BB	BB	BB	BB	AA	AA	BB	BB	BB	AA	BB
IACX6022	NN	BB	BB	BB	BB	NN	NN	BB	BB	BB	BB	BB	BB	NN	BB	BB	BB	AA	BB	BB	BB	BB	BB	BB	BB	BB	AA	BB	BB	BB	BB	BB	BB	BB	BB	BB	NN	BB	BB	BB	NN	NN	BB	BB	BB	BB	BB	NN	BB
Kukri_c2121_1994	AA	AA	BB	BB	AA	BB	BB	BB	BB	BB	BB	BB	BB	BB	BB	AA	BB	BB	AA	BB	AA	BB	NN	NN	BB	BB	BB	BB	BB	NN	BB	BB	BB	BB	BB	BB	AA	BB	BB	BB	AA	BB	AA	BB	BB	BB	AA	BB	BB
RAC875_c32452_55	BB	BB	NN	NN	BB	BB	BB	BB	BB	BB	BB	BB	BB	BB	BB	BB	BB	BB	BB	BB	BB	NN	BB	BB	BB	BB	BB	BB	BB	BB	BB	NN	BB	BB	BB	BB	AA	BB	BB	BB	AA	NN	BB	BB	BB	BB	NN	BB	BB
tplb0061f07_961	AA	NN	BB	BB	AA	BB	BB	BB	BB	BB	BB	BB	BB	BB	BB	NN	BB	BB	AA	BB	AA	BB	AA	NN	BB	BB	BB	BB	BB	AA	BB	BB	BB	BB	BB	BB	AA	BB	BB	BB	AA	BB	AA	BB	BB	BB	NN	BB	BB
wsnp_Ex_c7965_13519586	AA	NN	BB	BB	AA	BB	BB	BB	BB	BB	BB	BB	BB	BB	BB	NN	BB	BB	AA	BB	AA	BB	AA	NN	BB	BB	BB	BB	BB	AA	BB	BB	BB	BB	BB	BB	AA	BB	BB	BB	AA	BB	AA	BB	BB	BB	NN	BB	BB
wsnp_Ex_rep_c106111_90308719	BB	BB	BB	BB	AA	BB	BB	BB	BB	BB	AA	BB	BB	BB	BB	NN	BB	BB	AA	BB	BB	BB	AA	BB	BB	BB	BB	BB	BB	AA	BB	NN	BB	BB	BB	BB	AA	BB	BB	BB	AA	BB	BB	BB	BB	BB	NN	BB	BB
wsnp_Ku_c5756_10191339	AA	NN	BB	BB	AA	BB	BB	BB	BB	BB	BB	BB	BB	BB	BB	NN	BB	BB	AA	BB	AA	BB	AA	NN	BB	BB	BB	BB	BB	AA	BB	BB	BB	BB	BB	BB	AA	BB	BB	BB	AA	BB	AA	BB	BB	BB	NN	BB	BB
Ex_c9201_714	BB	BB	BB	BB	BB	BB	BB	BB	BB	BB	BB	AA	BB	BB	BB	BB	BB	BB	AA	BB	BB	BB	AB	BB	BB	BB	BB	BB	BB	AA	BB	AB	BB	BB	BB	BB	BB	BB	BB	BB	BB	BB	AA	BB	BB	BB	BB	AB	BB
BobWhite_c20553_454	BB	BB	AA	BB	BB	BB	BB	BB	BB	BB	BB	BB	BB	AA	BB	BB	BB	BB	BB	BB	BB	BB	AA	BB	AA	BB	BB	AA	BB	BB	AA	BB	BB	AA	BB	BB	BB	BB	BB	BB	BB	BB	AA	BB	BB	AA	BB	BB	BB
BS00032112_51	BB	BB	BB	BB	AA	AA	BB	BB	BB	BB	AA	BB	BB	BB	BB	BB	AA	BB	BB	AA	BB	BB	BB	BB	BB	BB	AA	BB	AA	BB	AA	BB	BB	BB	BB	BB	BB	AA	BB	BB	BB	BB	BB	BB	BB	BB	BB	BB	BB
BS00039749_51	BB	BB	BB	BB	BB	BB	BB	BB	BB	BB	BB	BB	BB	BB	BB	BB	BB	BB	BB	BB	BB	BB	BB	BB	BB	BB	BB	BB	BB	BB	BB	AA	BB	BB	BB	BB	BB	BB	BB	BB	BB	BB	BB	BB	BB	BB	BB	BB	BB
Ku_c16913_363	BB	BB	BB	BB	AA	AA	BB	BB	BB	BB	AA	BB	BB	BB	BB	BB	AA	BB	BB	AA	BB	BB	BB	BB	BB	BB	AA	BB	AA	BB	AA	NN	BB	BB	BB	BB	BB	AA	BB	BB	BB	BB	BB	BB	BB	BB	BB	BB	BB
Kukri_c17177_2181	BB	AA	BB	BB	AA	BB	BB	BB	BB	BB	BB	BB	BB	BB	BB	AA	BB	BB	AA	BB	AA	BB	AA	NN	BB	BB	BB	BB	BB	NN	BB	BB	BB	BB	BB	BB	AA	BB	BB	BB	AA	BB	NN	BB	BB	BB	AA	BB	BB
Tdurum_contig75476_167	AA	BB	BB	BB	AA	BB	BB	BB	BB	BB	BB	BB	BB	BB	BB	BB	BB	BB	AA	BB	AA	BB	AA	BB	BB	BB	BB	BB	BB	AA	BB	AA	BB	BB	BB	BB	AA	BB	BB	BB	AA	BB	AA	BB	BB	BB	BB	BB	BB
Tdurum_contig76492_676	BB	BB	BB	BB	BB	AA	BB	BB	BB	BB	BB	BB	BB	BB	BB	BB	BB	AA	AA	BB	BB	BB	AA	BB	BB	BB	BB	BB	BB	AA	BB	NN	BB	BB	AA	AA	BB	BB	AA	BB	BB	BB	BB	BB	AA	BB	BB	BB	BB
wsnp_Ex_c24686_33942264	BB	BB	BB	BB	BB	NN	BB	BB	BB	BB	BB	NN	BB	BB	BB	BB	BB	BB	BB	BB	NN	BB	AA	NN	BB	BB	BB	BB	BB	BB	BB	AA	BB	BB	BB	BB	BB	BB	BB	BB	BB	BB	AA	BB	BB	BB	BB	AA	BB
GENE-0509_349	BB	BB	BB	BB	BB	BB	BB	BB	BB	BB	BB	BB	BB	BB	AB	BB	BB	BB	BB	BB	BB	BB	BB	BB	BB	BB	BB	BB	BB	BB	BB	NN	BB	BB	BB	BB	BB	BB	BB	BB	BB	BB	BB	BB	BB	BB	BB	BB	BB
RAC875_c47930_448	BB	BB	AA	BB	BB	BB	BB	BB	BB	BB	BB	BB	BB	AA	BB	BB	BB	BB	BB	BB	BB	BB	AA	BB	BB	BB	BB	AA	BB	BB	AA	AA	AA	AA	BB	AA	BB	BB	BB	AA	BB	BB	BB	BB	BB	AA	BB	BB	BB
Ex_c25689_1603	BB	BB	BB	BB	BB	NN	BB	BB	BB	BB	BB	BB	BB	BB	AA	BB	BB	BB	BB	BB	BB	BB	BB	AA	BB	BB	BB	BB	BB	BB	BB	NN	AA	BB	BB	BB	BB	BB	BB	BB	BB	BB	AA	AA	BB	BB	BB	BB	BB
Excalibur_c11273_284	BB	BB	BB	BB	BB	BB	BB	BB	BB	BB	AA	BB	BB	BB	BB	AA	BB	BB	BB	BB	BB	BB	BB	BB	BB	BB	BB	AA	AA	BB	BB	BB	BB	BB	BB	BB	BB	BB	BB	AA	BB	BB	BB	BB	BB	BB	BB	BB	AA
Excalibur_c55186_277	BB	BB	BB	BB	BB	BB	BB	AA	BB	BB	BB	BB	BB	AA	BB	AA	BB	BB	BB	BB	BB	BB	BB	BB	BB	BB	BB	BB	BB	BB	BB	NN	BB	BB	BB	BB	BB	BB	BB	AA	AA	AA	BB	BB	BB	BB	BB	BB	AA
Excalibur_c63243_316	BB	BB	AA	BB	BB	BB	BB	BB	AA	AA	AA	AA	BB	BB	BB	BB	BB	BB	BB	BB	BB	BB	AA	BB	BB	BB	BB	AA	AA	BB	BB	AA	BB	BB	BB	BB	BB	BB	BB	AA	AA	BB	BB	AA	BB	BB	BB	AA	BB
Excalibur_rep_c82767_175	BB	BB	BB	BB	NN	AA	BB	BB	BB	BB	AA	BB	BB	BB	BB	BB	AA	BB	BB	AA	BB	BB	BB	BB	BB	BB	AA	BB	AA	BB	AA	BB	BB	BB	BB	BB	BB	AA	BB	BB	BB	BB	BB	BB	BB	BB	BB	BB	BB
IAAV213	BB	BB	BB	BB	BB	BB	BB	BB	BB	BB	BB	NN	BB	BB	BB	NN	BB	BB	BB	BB	BB	BB	BB	NN	BB	BB	BB	BB	BB	BB	BB	BB	AA	BB	BB	BB	BB	BB	BB	BB	BB	BB	AA	AA	BB	BB	BB	BB	BB
IAAV4916	BB	BB	BB	BB	BB	BB	BB	BB	BB	BB	BB	NN	BB	BB	AA	BB	BB	BB	BB	BB	AA	BB	AA	AA	BB	BB	BB	BB	BB	BB	BB	AA	AA	BB	BB	BB	BB	BB	BB	BB	BB	BB	AA	AA	BB	BB	BB	AA	BB
Ra_c11023_679	BB	BB	BB	BB	BB	BB	BB	BB	BB	BB	AA	BB	BB	BB	BB	AA	BB	BB	BB	BB	BB	BB	BB	BB	BB	BB	BB	AA	NN	BB	BB	BB	BB	BB	BB	BB	BB	BB	BB	AA	BB	BB	BB	BB	BB	BB	BB	BB	AA
wsnp_Ku_rep_c107796_93118214	BB	BB	BB	BB	BB	BB	BB	BB	BB	BB	BB	AA	BB	BB	BB	BB	BB	BB	BB	BB	NN	BB	AA	BB	BB	BB	BB	BB	BB	BB	BB	AA	BB	BB	BB	BB	BB	BB	BB	BB	BB	BB	AA	BB	BB	BB	BB	AA	BB
BS00091479_51	BB	BB	BB	BB	BB	BB	BB	BB	BB	BB	BB	BB	BB	BB	AB	BB	BB	BB	BB	BB	BB	BB	BB	BB	AA	BB	BB	AB	BB	BB	AA	BB	BB	BB	BB	BB	BB	BB	BB	BB	BB	BB	BB	BB	BB	BB	BB	BB	BB
Tdurum_contig29484_628	NN	BB	BB	BB	NN	BB	BB	BB	BB	BB	BB	NN	BB	BB	BB	BB	BB	BB	NN	BB	AB	BB	AB	BB	BB	BB	BB	BB	BB	AB	BB	NN	BB	BB	BB	BB	AB	BB	BB	BB	AB	BB	AB	BB	BB	BB	BB	BB	BB
BobWhite_c18881_338	BB	BB	BB	BB	BB	BB	BB	BB	BB	BB	BB	BB	BB	BB	BB	BB	BB	BB	BB	BB	BB	BB	BB	AA	BB	BB	BB	BB	BB	BB	BB	NN	AA	BB	BB	AA	BB	BB	BB	BB	BB	BB	AA	AA	BB	BB	BB	BB	BB
BobWhite_c34604_222	BB	AA	BB	BB	AA	BB	BB	BB	BB	BB	BB	BB	BB	BB	BB	AA	BB	BB	AA	BB	AA	BB	AA	BB	BB	BB	BB	BB	BB	AA	BB	BB	BB	BB	BB	BB	AA	BB	BB	BB	AA	BB	AA	BB	BB	BB	AA	BB	BB
BobWhite_c39092_629	BB	BB	BB	BB	BB	BB	BB	BB	BB	BB	BB	BB	BB	BB	NN	BB	BB	BB	BB	NN	BB	BB	BB	BB	BB	BB	NN	BB	BB	BB	BB	NN	BB	BB	BB	BB	NN	BB	NN	BB	NN	BB	BB	BB	BB	BB	BB	NN	BB
CAP7_c3885_73	BB	BB	BB	BB	BB	BB	BB	BB	BB	BB	BB	NN	BB	BB	AA	BB	BB	BB	BB	BB	AA	BB	AA	NN	BB	BB	BB	BB	BB	BB	BB	AA	AA	BB	BB	BB	BB	BB	BB	BB	BB	BB	AA	AA	BB	BB	BB	AA	BB
Excalibur_c47455_133	BB	BB	BB	BB	AA	BB	BB	BB	BB	BB	BB	BB	BB	BB	BB	AA	BB	BB	AA	BB	AA	BB	AA	BB	BB	BB	BB	BB	BB	AA	BB	BB	AA	BB	BB	BB	AA	BB	BB	BB	AA	BB	AA	BB	BB	BB	AA	BB	BB
Kukri_c14635_73	BB	BB	AA	BB	BB	BB	BB	BB	BB	BB	BB	BB	BB	AA	BB	BB	BB	BB	BB	BB	BB	BB	AA	BB	NN	BB	BB	AA	BB	BB	AA	NN	BB	AA	BB	BB	BB	BB	BB	AA	BB	BB	BB	BB	BB	AA	BB	BB	AA
Kukri_c7579_559	BB	BB	BB	BB	BB	BB	BB	BB	BB	BB	BB	BB	BB	BB	BB	BB	BB	BB	BB	BB	BB	AA	BB	BB	BB	BB	BB	AA	NN	BB	BB	AA	BB	BB	BB	BB	BB	BB	BB	AA	BB	BB	BB	BB	BB	BB	BB	BB	NN
RAC875_c85550_291	BB	BB	BB	BB	NN	AA	BB	BB	BB	BB	BB	NN	BB	AA	BB	BB	BB	AA	BB	BB	BB	BB	BB	BB	BB	BB	AA	BB	BB	BB	BB	BB	BB	BB	BB	BB	AA	BB	BB	BB	AA	BB	BB	BB	BB	BB	NN	AA	BB
TA001042-0912	BB	BB	BB	BB	BB	BB	BB	BB	BB	BB	BB	NN	BB	BB	AA	BB	BB	BB	BB	BB	AA	BB	NN	AA	BB	BB	BB	BB	BB	BB	BB	AA	AA	BB	BB	BB	BB	BB	BB	BB	BB	BB	AA	AA	BB	BB	BB	AA	BB
TA002993-0179-w	BB	NN	BB	BB	AA	BB	BB	BB	BB	BB	BB	BB	BB	BB	BB	NN	BB	BB	AA	BB	AA	BB	AA	BB	BB	BB	BB	BB	BB	AA	BB	BB	BB	BB	BB	BB	AA	BB	BB	BB	AA	BB	AA	BB	BB	BB	AA	BB	BB
wsnp_Ra_c7818_13376644	BB	BB	BB	BB	BB	NN	BB	BB	BB	BB	BB	NN	BB	BB	BB	BB	BB	BB	BB	BB	BB	BB	BB	AA	BB	BB	BB	BB	BB	BB	BB	AA	AA	BB	BB	BB	BB	BB	BB	BB	BB	BB	AA	AA	BB	BB	BB	BB	BB
Tdurum_contig50355_685	BB	BB	BB	BB	NN	BB	BB	BB	BB	BB	AA	BB	AA	BB	BB	BB	BB	AA	NN	BB	BB	AA	BB	AA	BB	BB	AA	BB	BB	AA	BB	BB	BB	BB	AA	AA	BB	BB	AA	BB	BB	AA	AA	AA	AA	BB	BB	BB	BB
Ex_c5759_628	BB	BB	BB	BB	BB	BB	BB	BB	BB	BB	AA	BB	BB	BB	BB	AA	BB	BB	BB	BB	BB	BB	BB	BB	BB	BB	BB	AA	NN	BB	BB	AA	BB	BB	BB	BB	BB	BB	BB	AA	BB	BB	BB	BB	BB	BB	BB	BB	AA
Excalibur_c49421_443	BB	BB	BB	BB	BB	BB	BB	BB	BB	BB	BB	BB	BB	BB	BB	BB	BB	BB	BB	BB	BB	BB	BB	NN	BB	BB	BB	BB	BB	BB	BB	NN	AA	BB	BB	AA	BB	BB	BB	BB	BB	BB	AA	AA	BB	BB	BB	BB	BB
GENE-0446_243	BB	BB	BB	BB	BB	BB	BB	BB	BB	BB	AA	BB	BB	BB	BB	AA	BB	BB	BB	BB	BB	BB	BB	BB	NN	BB	BB	AA	NN	BB	BB	BB	BB	AA	BB	BB	BB	BB	BB	AA	BB	BB	BB	BB	BB	AA	BB	BB	NN
IAAV3168	BB	BB	BB	BB	BB	BB	BB	BB	BB	BB	BB	BB	BB	BB	BB	BB	BB	BB	BB	BB	BB	BB	BB	BB	BB	BB	BB	BB	BB	BB	BB	AA	BB	BB	BB	BB	BB	BB	BB	BB	BB	BB	BB	BB	BB	BB	BB	BB	BB
IAAV5939	BB	BB	BB	BB	BB	BB	BB	BB	BB	BB	BB	BB	BB	BB	AA	BB	BB	BB	BB	BB	BB	BB	BB	AA	BB	BB	BB	BB	BB	BB	BB	NN	AA	BB	BB	BB	BB	BB	BB	BB	BB	BB	AA	AA	BB	BB	BB	BB	BB
IAAV8147	BB	BB	BB	BB	BB	BB	BB	BB	BB	BB	AA	BB	BB	BB	BB	AA	BB	BB	BB	BB	BB	BB	BB	BB	BB	BB	BB	AA	AA	BB	BB	AA	BB	BB	BB	BB	BB	BB	BB	AA	BB	BB	BB	BB	BB	BB	BB	BB	AA
Ku_c4369_351	BB	BB	AA	BB	BB	BB	BB	BB	BB	BB	BB	BB	BB	AA	BB	BB	BB	BB	BB	BB	BB	BB	AA	BB	AA	BB	BB	AA	BB	BB	AA	AA	BB	AA	BB	BB	BB	BB	BB	AA	BB	BB	BB	BB	BB	AA	BB	BB	AA
Ra_c54249_1031	BB	BB	BB	BB	BB	BB	BB	BB	BB	BB	BB	BB	BB	BB	AA	BB	BB	BB	BB	BB	BB	BB	BB	AA	BB	BB	BB	BB	BB	BB	BB	NN	AA	BB	BB	BB	BB	BB	BB	BB	BB	BB	AA	AA	BB	BB	BB	BB	BB
RAC875_c102343_204	BB	BB	AA	BB	AA	BB	BB	BB	BB	BB	BB	BB	BB	AA	BB	BB	AA	BB	BB	BB	BB	BB	AA	BB	NN	BB	BB	AA	AA	BB	AA	BB	BB	BB	BB	BB	AA	AA	BB	AA	AA	AA	BB	BB	BB	BB	BB	BB	BB
wsnp_BE586140A_Ta_2_1	BB	BB	AA	BB	BB	BB	BB	BB	BB	BB	BB	BB	BB	BB	AA	BB	BB	BB	BB	BB	NN	BB	BB	NN	BB	NN	BB	BB	BB	BB	AA	BB	BB	BB	BB	BB	BB	BB	AA	BB	BB	BB	AA	AA	BB	BB	BB	BB	AA
wsnp_Ex_c3906_7086294	BB	BB	BB	BB	BB	BB	BB	BB	BB	BB	AA	BB	BB	BB	BB	AA	BB	BB	BB	BB	BB	BB	BB	BB	NN	BB	BB	AA	AA	BB	BB	BB	BB	AA	BB	BB	BB	BB	BB	AA	BB	BB	BB	BB	BB	AA	BB	BB	AA
BS00012052_51	AA	BB	BB	BB	NN	BB	BB	BB	BB	BB	BB	NN	BB	BB	BB	BB	BB	BB	NN	BB	AA	BB	AA	BB	BB	BB	BB	BB	BB	AA	BB	AA	BB	BB	BB	BB	AA	BB	BB	BB	AA	BB	AA	BB	BB	BB	BB	BB	BB
BobWhite_c8428_346	BB	BB	BB	BB	BB	BB	BB	BB	BB	BB	AA	BB	BB	BB	BB	NN	BB	BB	BB	BB	BB	BB	BB	BB	BB	BB	BB	AA	NN	BB	BB	AA	BB	BB	BB	BB	BB	BB	BB	AA	BB	BB	BB	BB	BB	BB	BB	BB	NN
CAP12_c6266_339	BB	BB	BB	BB	BB	BB	BB	BB	BB	BB	AA	NN	BB	BB	BB	NN	BB	BB	BB	BB	BB	BB	BB	BB	BB	BB	BB	AA	NN	BB	BB	BB	BB	BB	BB	BB	BB	BB	BB	AA	BB	BB	BB	BB	BB	BB	BB	BB	NN
wsnp_Ex_c1137_2183772	BB	BB	BB	BB	BB	BB	BB	BB	BB	BB	BB	BB	NN	BB	AA	BB	BB	BB	BB	BB	BB	BB	BB	BB	BB	BB	BB	AA	AA	BB	BB	AA	BB	BB	BB	BB	BB	BB	BB	AA	BB	BB	BB	BB	BB	BB	AA	BB	BB
wsnp_Ex_c64327_63176640	NN	BB	BB	BB	BB	BB	BB	BB	BB	NN	NN	BB	BB	BB	BB	BB	BB	BB	BB	NN	BB	BB	BB	BB	BB	NN	NN	BB	BB	BB	BB	AA	BB	BB	BB	BB	BB	BB	BB	BB	BB	BB	BB	BB	BB	BB	BB	BB	BB
BobWhite_c37802_547	BB	BB	BB	BB	BB	BB	BB	BB	BB	BB	BB	BB	BB	BB	AA	BB	BB	BB	BB	BB	BB	BB	BB	AA	BB	BB	BB	BB	BB	BB	BB	AA	AA	BB	BB	BB	BB	BB	BB	BB	BB	BB	AA	AA	BB	BB	BB	BB	BB
BobWhite_c46501_92	BB	BB	BB	BB	NN	BB	BB	BB	BB	BB	BB	BB	BB	BB	BB	BB	BB	BB	NN	BB	AA	BB	AA	BB	BB	BB	BB	BB	BB	AA	BB	BB	BB	BB	BB	BB	AA	BB	BB	BB	AA	BB	AA	BB	BB	BB	BB	BB	BB
BobWhite_c5356_1272	BB	BB	BB	BB	BB	BB	BB	BB	BB	BB	BB	NN	BB	BB	BB	BB	BB	BB	BB	BB	BB	BB	BB	AA	BB	BB	BB	BB	BB	BB	BB	BB	AA	BB	BB	AA	BB	BB	BB	BB	BB	BB	AA	AA	BB	BB	BB	BB	BB
Ex_c4121_1205	BB	BB	BB	BB	BB	BB	BB	BB	BB	BB	BB	BB	BB	BB	AA	BB	BB	BB	BB	BB	BB	BB	BB	AA	BB	BB	BB	BB	BB	BB	BB	AA	AA	BB	BB	BB	BB	BB	BB	BB	BB	BB	AA	AA	BB	BB	BB	BB	BB
Excalibur_c12789_1184	BB	BB	BB	BB	AA	BB	BB	BB	BB	BB	BB	BB	BB	BB	BB	NN	BB	BB	AA	BB	AA	BB	AA	BB	BB	BB	BB	BB	BB	AA	BB	BB	BB	BB	BB	BB	AA	BB	BB	BB	AA	BB	AA	BB	BB	BB	NN	BB	BB
Excalibur_c7237_1208	BB	BB	BB	BB	BB	BB	BB	BB	BB	BB	BB	BB	BB	BB	BB	BB	BB	BB	BB	BB	BB	AA	BB	BB	BB	BB	BB	AA	BB	BB	BB	AA	BB	BB	BB	BB	BB	BB	BB	AA	BB	BB	BB	BB	BB	BB	BB	BB	AA
Excalibur_rep_c114535_55	BB	AA	BB	BB	BB	BB	BB	BB	BB	BB	AA	AA	BB	BB	BB	BB	BB	BB	BB	BB	BB	NN	BB	BB	BB	BB	BB	AA	BB	BB	BB	BB	BB	BB	BB	BB	BB	BB	BB	AA	BB	BB	BB	BB	BB	BB	BB	AA	AA
IAAV5931	BB	BB	BB	BB	BB	BB	BB	BB	BB	BB	BB	NN	BB	BB	BB	BB	BB	BB	BB	BB	BB	BB	BB	BB	BB	BB	BB	BB	BB	BB	BB	AA	BB	BB	BB	BB	BB	BB	BB	BB	BB	BB	BB	BB	BB	BB	BB	AA	BB
Ku_c4369_354	BB	BB	AA	BB	BB	BB	BB	BB	BB	BB	BB	BB	BB	AA	BB	BB	BB	BB	BB	BB	BB	BB	AA	BB	AA	BB	BB	AA	BB	BB	AA	AA	BB	AA	BB	BB	BB	BB	BB	AA	BB	BB	BB	BB	BB	AA	BB	BB	AA
wsnp_Ex_c12165_19452361	BB	BB	BB	BB	BB	BB	BB	BB	BB	BB	BB	NN	BB	BB	BB	BB	BB	BB	BB	BB	BB	BB	BB	AA	BB	BB	BB	BB	BB	BB	BB	BB	AA	BB	BB	AA	BB	BB	BB	BB	BB	BB	AA	AA	BB	BB	BB	BB	BB
wsnp_Ku_c2815_5317230	BB	BB	BB	BB	BB	BB	BB	BB	BB	BB	BB	BB	BB	BB	BB	BB	BB	BB	BB	BB	BB	BB	BB	AA	BB	BB	BB	BB	BB	BB	BB	NN	AA	BB	BB	BB	BB	BB	BB	BB	BB	BB	AA	AA	BB	BB	BB	BB	BB
wsnp_Ra_c37745_45806931	BB	BB	BB	BB	BB	BB	BB	BB	BB	BB	BB	NN	BB	BB	BB	BB	BB	BB	BB	BB	BB	BB	BB	AA	BB	BB	BB	BB	BB	BB	BB	BB	AA	BB	BB	AA	BB	BB	BB	BB	BB	BB	AA	AA	BB	BB	BB	BB	BB
Kukri_rep_c108031_378	AA	BB	BB	BB	AA	BB	BB	BB	BB	BB	BB	BB	BB	BB	BB	BB	BB	BB	AA	BB	AA	BB	AA	BB	BB	BB	BB	BB	BB	AA	BB	AB	BB	BB	BB	BB	AA	BB	BB	BB	AA	BB	AA	BB	BB	BB	BB	BB	BB
BS00022156_51	BB	BB	BB	BB	BB	BB	BB	BB	BB	BB	BB	NN	BB	BB	AA	BB	BB	BB	BB	BB	AA	BB	AA	AA	BB	BB	BB	BB	BB	BB	BB	AA	AA	BB	BB	BB	BB	BB	BB	BB	BB	BB	AA	AA	BB	BB	BB	AA	BB
IAAV5730	BB	BB	BB	BB	BB	BB	BB	BB	BB	BB	AA	BB	BB	BB	BB	NN	BB	BB	BB	BB	BB	BB	BB	BB	BB	BB	BB	AA	NN	BB	BB	AA	BB	BB	BB	BB	BB	BB	BB	AA	BB	BB	BB	BB	BB	BB	BB	BB	NN
IACX1592	BB	BB	BB	BB	BB	BB	BB	BB	BB	BB	BB	BB	BB	BB	BB	BB	BB	BB	BB	BB	BB	AA	BB	BB	BB	BB	BB	AA	BB	BB	BB	AA	BB	BB	BB	BB	BB	BB	BB	AA	BB	BB	BB	BB	BB	BB	BB	BB	AA
Ku_c6979_182	BB	BB	BB	BB	BB	BB	BB	BB	BB	BB	AA	BB	BB	BB	BB	NN	BB	BB	BB	BB	BB	BB	BB	BB	BB	BB	BB	AA	NN	BB	BB	BB	BB	BB	BB	BB	BB	BB	BB	AA	BB	BB	BB	BB	BB	BB	BB	BB	NN
Kukri_c27717_755	BB	BB	BB	BB	BB	BB	BB	BB	BB	BB	BB	BB	BB	BB	BB	BB	AA	BB	BB	BB	BB	BB	BB	BB	BB	BB	BB	BB	BB	BB	BB	NN	BB	BB	BB	BB	BB	BB	BB	BB	BB	BB	AA	NN	BB	BB	BB	BB	AA
RFL_Contig3715_263	BB	BB	BB	BB	BB	BB	BB	BB	BB	BB	BB	NN	BB	BB	AA	BB	BB	BB	BB	BB	AA	BB	BB	AA	BB	BB	BB	BB	BB	BB	BB	BB	AA	BB	BB	BB	BB	BB	BB	BB	BB	BB	AA	AA	BB	BB	BB	NN	BB
wsnp_Ex_c25220_34487119	BB	BB	BB	BB	BB	NN	BB	BB	BB	BB	BB	NN	BB	BB	BB	BB	BB	BB	BB	BB	BB	BB	AA	BB	BB	BB	BB	BB	BB	BB	BB	AA	BB	BB	BB	BB	BB	BB	BB	BB	BB	BB	BB	BB	BB	BB	BB	AA	BB
wsnp_Ex_c34344_42677360	BB	BB	BB	BB	BB	BB	BB	BB	BB	BB	BB	BB	BB	BB	BB	BB	BB	BB	BB	BB	BB	BB	BB	AA	BB	BB	BB	BB	BB	BB	BB	BB	AA	BB	BB	AA	BB	BB	BB	BB	BB	BB	AA	AA	BB	BB	BB	BB	BB
wsnp_Ex_c645_1273901	BB	BB	BB	BB	BB	NN	BB	BB	BB	BB	BB	NN	BB	BB	BB	BB	BB	BB	BB	BB	BB	BB	AA	BB	BB	BB	BB	BB	BB	BB	BB	NN	BB	BB	BB	BB	BB	BB	BB	BB	BB	BB	BB	BB	BB	BB	BB	AA	BB
Excalibur_c110483_103	AA	BB	BB	BB	BB	BB	BB	BB	BB	AA	NN	BB	BB	BB	BB	BB	BB	BB	BB	AA	BB	BB	BB	BB	BB	AA	AA	BB	BB	BB	BB	AB	BB	BB	BB	BB	BB	BB	BB	BB	BB	BB	BB	BB	BB	BB	BB	BB	BB
RAC875_c37183_331	BB	BB	BB	BB	BB	BB	BB	BB	BB	BB	BB	NN	BB	BB	BB	BB	BB	BB	BB	BB	BB	BB	AB	BB	BB	BB	BB	BB	BB	BB	BB	AB	BB	BB	BB	BB	BB	BB	BB	AA	BB	BB	AB	BB	BB	BB	BB	AB	BB
BobWhite_c45409_389	BB	BB	BB	BB	BB	NN	BB	BB	BB	BB	BB	AA	BB	BB	BB	BB	BB	BB	BB	BB	BB	BB	AA	BB	BB	BB	BB	BB	BB	BB	BB	NN	BB	BB	BB	BB	BB	BB	BB	BB	BB	BB	BB	BB	BB	BB	BB	AA	BB
BS00028491_51	BB	BB	BB	BB	BB	BB	BB	BB	BB	BB	AA	BB	BB	BB	BB	AA	BB	BB	BB	BB	BB	BB	BB	BB	BB	BB	BB	AA	BB	BB	BB	NN	BB	BB	BB	BB	BB	BB	BB	AA	BB	BB	BB	BB	BB	BB	BB	BB	AA
BS00110039_51	BB	BB	BB	BB	BB	NN	BB	BB	BB	BB	BB	NN	BB	BB	BB	BB	BB	BB	BB	BB	BB	BB	AA	BB	BB	BB	BB	BB	BB	BB	BB	NN	BB	BB	BB	BB	BB	BB	BB	BB	BB	BB	BB	BB	BB	BB	BB	AA	BB
Ex_c60135_528	BB	BB	BB	BB	BB	BB	BB	BB	BB	BB	NN	AA	NN	BB	BB	BB	BB	BB	BB	BB	BB	BB	BB	BB	BB	BB	BB	BB	BB	BB	BB	AA	BB	BB	NN	NN	BB	BB	BB	BB	BB	NN	BB	BB	BB	BB	BB	AA	BB
Ex_c801_555	BB	BB	BB	BB	BB	NN	BB	BB	BB	BB	BB	AA	BB	BB	BB	BB	BB	BB	BB	BB	BB	BB	AA	BB	BB	BB	BB	BB	BB	BB	BB	AA	BB	BB	BB	BB	BB	BB	BB	BB	BB	BB	BB	BB	BB	BB	BB	AA	BB
Excalibur_c48152_563	AA	BB	BB	BB	AA	BB	BB	BB	BB	BB	BB	BB	BB	BB	BB	BB	BB	BB	AA	BB	AA	BB	AA	BB	BB	BB	BB	BB	BB	AA	BB	BB	BB	BB	BB	BB	NN	BB	BB	BB	AA	BB	NN	BB	BB	BB	BB	BB	BB
Excalibur_c6141_1337	BB	BB	BB	BB	BB	NN	BB	BB	BB	BB	BB	NN	BB	BB	BB	BB	BB	BB	BB	BB	BB	BB	AA	BB	BB	BB	BB	BB	BB	BB	BB	AA	BB	BB	BB	BB	BB	BB	BB	BB	BB	BB	BB	BB	BB	BB	BB	AA	BB
IAAV1851	BB	BB	BB	BB	BB	NN	BB	BB	BB	BB	BB	NN	BB	BB	BB	BB	BB	BB	BB	BB	BB	BB	AA	BB	BB	BB	BB	BB	BB	BB	BB	NN	BB	BB	BB	BB	BB	BB	BB	BB	BB	BB	BB	BB	BB	BB	BB	AA	BB
Ku_c2121_1232	AA	BB	BB	BB	AA	BB	BB	BB	BB	BB	BB	BB	BB	BB	BB	BB	BB	BB	AA	BB	AA	BB	AA	BB	BB	BB	BB	BB	BB	AA	BB	BB	BB	BB	BB	BB	AA	BB	BB	BB	AA	BB	AA	BB	BB	BB	BB	BB	BB
Kukri_c47825_138	BB	BB	BB	BB	BB	BB	BB	BB	BB	BB	AA	BB	BB	BB	BB	NN	BB	BB	BB	BB	BB	BB	BB	BB	BB	BB	BB	AA	BB	BB	BB	BB	BB	AA	BB	BB	BB	BB	BB	AA	BB	BB	BB	BB	BB	AA	BB	BB	AA
Ra_c16532_425	BB	BB	BB	BB	BB	BB	BB	BB	BB	BB	BB	AA	BB	BB	BB	BB	BB	BB	BB	BB	BB	BB	AA	BB	BB	BB	BB	BB	BB	BB	BB	AA	BB	BB	BB	BB	BB	BB	BB	BB	BB	BB	BB	BB	BB	BB	BB	AA	BB
RAC875_c1710_376	BB	BB	BB	BB	AA	BB	BB	BB	BB	BB	AA	BB	BB	BB	AA	BB	BB	BB	BB	BB	BB	BB	AA	BB	BB	BB	AA	AA	BB	AA	BB	BB	BB	BB	BB	BB	AA	BB	BB	AA	AA	BB	BB	BB	BB	BB	BB	BB	BB
RAC875_c2202_1097	BB	BB	BB	BB	BB	NN	BB	BB	BB	BB	BB	NN	BB	BB	BB	BB	BB	BB	BB	BB	BB	BB	AA	BB	BB	BB	BB	BB	BB	BB	BB	NN	BB	BB	BB	BB	BB	BB	BB	BB	BB	BB	BB	BB	BB	BB	BB	AA	BB
RAC875_c85778_184	BB	BB	BB	BB	BB	NN	BB	BB	BB	BB	BB	AA	BB	BB	BB	BB	BB	BB	BB	BB	BB	BB	AA	BB	BB	BB	BB	BB	BB	BB	BB	AA	BB	BB	BB	BB	BB	BB	BB	BB	BB	BB	BB	BB	BB	BB	BB	AA	BB
wsnp_Ex_c17684_26426785	BB	BB	BB	BB	BB	NN	BB	BB	BB	BB	BB	NN	BB	BB	BB	BB	BB	BB	BB	BB	BB	BB	AA	BB	BB	BB	BB	BB	BB	BB	BB	NN	BB	BB	BB	BB	BB	BB	BB	BB	BB	BB	BB	BB	BB	BB	BB	AA	BB
wsnp_Ex_c26800_36025427	BB	BB	BB	BB	BB	BB	BB	BB	BB	BB	BB	AA	BB	BB	BB	BB	BB	AA	BB	BB	BB	BB	AA	BB	BB	BB	BB	BB	BB	BB	BB	NN	BB	BB	BB	BB	BB	BB	BB	BB	BB	BB	BB	BB	BB	BB	BB	AA	BB
wsnp_Ex_c3747_6824863	BB	BB	BB	BB	BB	NN	BB	BB	BB	BB	BB	NN	BB	BB	BB	BB	BB	BB	BB	BB	BB	BB	AA	BB	BB	BB	BB	BB	BB	BB	BB	AA	BB	BB	BB	BB	BB	BB	BB	BB	BB	BB	BB	BB	BB	BB	BB	AA	BB
wsnp_Ex_c24686_33941368	BB	BB	BB	BB	BB	BB	BB	BB	BB	BB	BB	NN	BB	BB	BB	BB	BB	BB	BB	BB	BB	BB	AB	BB	BB	BB	BB	BB	BB	BB	BB	AB	BB	BB	BB	BB	BB	BB	BB	BB	BB	BB	AB	BB	BB	BB	BB	AB	BB
Ex_c5759_663	BB	BB	BB	BB	BB	BB	BB	BB	BB	BB	AA	BB	BB	BB	BB	NN	BB	BB	BB	BB	BB	BB	BB	BB	BB	BB	BB	AA	NN	BB	BB	AA	BB	BB	BB	BB	BB	BB	BB	AA	BB	BB	BB	BB	BB	BB	BB	BB	NN
Excalibur_c64855_328	BB	BB	BB	BB	BB	BB	BB	BB	BB	BB	BB	NN	BB	BB	BB	BB	BB	BB	BB	BB	BB	BB	AA	BB	BB	BB	BB	BB	BB	BB	BB	AA	BB	BB	BB	BB	BB	BB	BB	BB	BB	BB	BB	BB	BB	BB	BB	AA	BB
Kukri_c27599_1258	BB	BB	BB	AA	BB	BB	BB	AA	BB	BB	AA	BB	AA	BB	BB	BB	BB	AA	AA	BB	BB	BB	BB	AA	BB	BB	BB	BB	BB	AA	BB	NN	BB	BB	AA	BB	BB	BB	BB	BB	BB	BB	AA	BB	BB	BB	BB	BB	BB
RAC875_c2734_135	BB	BB	BB	BB	BB	BB	BB	BB	BB	BB	BB	NN	BB	BB	BB	AA	BB	BB	BB	BB	BB	BB	BB	AA	BB	BB	BB	BB	BB	BB	BB	BB	AA	BB	BB	BB	BB	BB	BB	BB	BB	BB	AA	AA	BB	BB	BB	BB	BB
RAC875_c42104_639	BB	BB	BB	BB	BB	BB	BB	BB	BB	BB	BB	AA	BB	BB	BB	BB	BB	BB	BB	BB	BB	BB	AA	BB	BB	BB	BB	BB	BB	BB	BB	AA	BB	BB	BB	BB	BB	BB	BB	BB	BB	BB	BB	BB	BB	BB	BB	AA	BB
RAC875_rep_c72774_131	BB	BB	BB	BB	BB	BB	BB	BB	BB	BB	BB	AA	BB	BB	BB	BB	BB	BB	BB	BB	BB	BB	AA	BB	BB	BB	BB	BB	BB	BB	BB	AA	BB	BB	BB	BB	BB	BB	BB	BB	BB	BB	BB	BB	BB	BB	BB	AA	BB
TA003773-0807	BB	BB	BB	BB	BB	BB	BB	BB	BB	BB	BB	BB	BB	BB	BB	BB	BB	BB	BB	BB	BB	AA	BB	BB	BB	BB	BB	AA	BB	BB	BB	NN	BB	BB	BB	BB	BB	BB	BB	AA	BB	BB	BB	BB	BB	BB	BB	BB	AA
Tdurum_contig20581_256	BB	BB	BB	BB	BB	NN	BB	BB	BB	BB	BB	NN	BB	BB	BB	BB	BB	BB	BB	BB	BB	BB	AA	BB	BB	BB	BB	BB	BB	BB	BB	AA	BB	BB	BB	BB	BB	BB	BB	BB	BB	BB	BB	BB	BB	BB	BB	AA	BB
wsnp_Ex_c2972_5477975	BB	BB	BB	BB	BB	BB	BB	BB	BB	BB	BB	AA	BB	BB	BB	BB	BB	BB	BB	BB	BB	BB	AA	BB	BB	BB	BB	BB	BB	BB	BB	NN	BB	BB	BB	BB	BB	BB	BB	BB	BB	BB	BB	BB	BB	BB	BB	AA	BB
wsnp_Ex_c39661_46902650	BB	BB	BB	BB	BB	NN	BB	BB	BB	BB	BB	NN	BB	BB	BB	BB	BB	BB	BB	BB	BB	BB	AA	BB	BB	BB	BB	BB	BB	BB	BB	NN	BB	BB	BB	BB	BB	BB	BB	BB	BB	BB	BB	BB	BB	BB	BB	AA	BB
wsnp_Ex_c645_1273590	BB	BB	BB	BB	BB	AA	BB	BB	BB	BB	BB	AA	BB	BB	BB	BB	BB	BB	BB	BB	BB	BB	AA	BB	BB	BB	BB	BB	BB	BB	BB	AA	BB	BB	BB	BB	BB	BB	BB	BB	BB	BB	BB	BB	BB	BB	BB	AA	BB
wsnp_Ex_c6934_11953178	BB	BB	BB	BB	BB	BB	BB	BB	BB	BB	BB	NN	BB	BB	BB	BB	BB	BB	BB	BB	BB	BB	AA	BB	BB	BB	BB	BB	BB	BB	BB	AA	BB	BB	BB	BB	BB	BB	BB	BB	BB	BB	BB	BB	BB	BB	BB	AA	BB
wsnp_Ex_c8666_14522816	BB	BB	BB	BB	BB	NN	BB	BB	BB	BB	BB	NN	BB	BB	BB	BB	BB	BB	BB	BB	BB	BB	AA	BB	BB	BB	BB	BB	BB	BB	BB	NN	BB	BB	BB	BB	BB	BB	BB	BB	BB	BB	BB	BB	BB	BB	BB	AA	BB
wsnp_Ex_rep_c105244_89727820	BB	BB	BB	BB	BB	NN	BB	BB	BB	BB	BB	NN	BB	BB	BB	BB	BB	BB	BB	BB	BB	BB	AA	BB	BB	BB	BB	BB	BB	BB	BB	NN	BB	BB	BB	BB	BB	BB	BB	BB	BB	BB	BB	BB	BB	BB	BB	AA	BB
wsnp_Ex_rep_c66318_64485410	BB	BB	BB	BB	BB	NN	BB	BB	BB	BB	BB	AA	BB	BB	BB	BB	BB	BB	BB	BB	BB	BB	AA	BB	BB	BB	BB	BB	BB	BB	BB	AA	BB	BB	BB	BB	BB	BB	BB	BB	BB	BB	BB	BB	BB	BB	BB	AA	BB
wsnp_Ex_rep_c67763_66441222	BB	BB	BB	BB	BB	NN	BB	BB	BB	BB	BB	AA	BB	BB	BB	BB	BB	BB	BB	BB	BB	BB	AA	BB	BB	BB	BB	BB	BB	BB	BB	NN	BB	BB	BB	BB	BB	BB	BB	BB	BB	BB	BB	BB	BB	BB	BB	AA	BB
IAAV1469	BB	BB	BB	BB	NN	BB	BB	BB	BB	BB	BB	BB	BB	BB	BB	BB	BB	BB	NN	BB	NN	BB	NN	BB	BB	BB	BB	BB	BB	NN	BB	AA	BB	BB	BB	BB	NN	BB	BB	BB	NN	BB	NN	BB	BB	BB	BB	BB	BB
Kukri_c32052_171	BB	BB	BB	AB	BB	BB	BB	AB	BB	BB	BB	BB	AB	BB	BB	BB	BB	BB	BB	BB	BB	BB	BB	BB	BB	BB	AB	AB	BB	BB	BB	BB	BB	BB	BB	BB	BB	BB	BB	AB	BB	BB	BB	BB	BB	BB	BB	BB	BB
BS00063847_51	BB	BB	BB	BB	AA	BB	BB	BB	BB	BB	BB	BB	BB	NN	BB	BB	BB	BB	BB	NN	BB	BB	BB	NN	BB	AA	BB	NN	BB	BB	BB	BB	BB	BB	BB	AA	BB	BB	BB	NN	BB	BB	BB	BB	BB	BB	BB	BB	BB
Ex_c23451_720	BB	BB	BB	BB	BB	BB	BB	BB	BB	BB	BB	NN	BB	BB	BB	BB	BB	BB	BB	BB	BB	BB	NN	BB	BB	BB	BB	BB	BB	BB	BB	AA	BB	BB	BB	BB	BB	BB	BB	BB	BB	BB	BB	BB	BB	BB	BB	AA	BB
GENE-0171_87	BB	BB	BB	BB	BB	BB	BB	BB	BB	BB	BB	NN	BB	AA	BB	NN	BB	BB	BB	BB	BB	BB	BB	BB	BB	BB	BB	AA	BB	BB	BB	BB	BB	BB	BB	AA	BB	BB	BB	AA	BB	BB	BB	BB	BB	BB	BB	BB	BB
IACX7767	BB	BB	BB	BB	BB	BB	BB	BB	BB	BB	BB	AA	BB	BB	BB	BB	BB	BB	BB	BB	BB	BB	AA	BB	BB	BB	BB	BB	BB	BB	BB	AA	BB	BB	BB	BB	BB	BB	BB	BB	BB	BB	BB	BB	BB	BB	BB	AA	BB
Ku_c2898_1247	BB	BB	BB	BB	BB	BB	BB	BB	BB	BB	BB	AA	BB	BB	BB	BB	BB	BB	BB	BB	BB	BB	AA	BB	BB	BB	BB	BB	BB	BB	BB	AA	BB	BB	BB	BB	BB	BB	BB	BB	BB	BB	BB	BB	BB	BB	BB	AA	BB
Ku_c2898_221	BB	BB	BB	BB	BB	BB	BB	BB	BB	BB	BB	AA	BB	BB	BB	BB	BB	BB	BB	BB	BB	BB	AA	BB	BB	BB	BB	BB	BB	BB	BB	NN	BB	BB	BB	BB	BB	BB	BB	BB	BB	BB	BB	BB	BB	BB	BB	AA	BB
Tdurum_contig12628_437	BB	BB	BB	BB	BB	BB	BB	BB	BB	BB	AA	BB	BB	BB	BB	BB	BB	BB	BB	BB	AA	BB	BB	BB	BB	BB	BB	BB	BB	AA	BB	BB	BB	BB	BB	BB	BB	BB	BB	BB	BB	BB	AA	AA	AA	BB	BB	BB	BB
Tdurum_contig99671_174	BB	BB	BB	BB	BB	BB	BB	BB	BB	BB	BB	BB	BB	BB	AA	BB	BB	BB	BB	BB	BB	BB	BB	AA	BB	BB	BB	BB	BB	BB	BB	AA	AA	BB	BB	BB	BB	BB	BB	BB	BB	BB	AA	AA	BB	BB	BB	BB	BB
wsnp_Ex_c11374_18361760	BB	BB	BB	BB	BB	BB	BB	BB	BB	BB	BB	NN	BB	BB	BB	BB	BB	BB	BB	BB	BB	BB	NN	BB	BB	BB	BB	BB	BB	BB	BB	AA	BB	BB	BB	BB	BB	BB	BB	BB	BB	BB	BB	BB	BB	BB	BB	AA	BB
wsnp_Ex_c44498_50537128	BB	BB	BB	BB	BB	BB	BB	BB	BB	BB	BB	AA	BB	BB	BB	BB	BB	BB	BB	BB	BB	BB	AA	BB	BB	BB	BB	BB	BB	BB	BB	NN	BB	BB	BB	BB	BB	BB	BB	BB	BB	BB	BB	BB	BB	BB	BB	AA	BB
wsnp_Ex_rep_c105244_89727666	BB	BB	BB	BB	BB	BB	BB	BB	BB	BB	BB	NN	BB	BB	BB	BB	BB	BB	BB	BB	BB	BB	AA	BB	BB	BB	BB	BB	BB	BB	BB	NN	BB	BB	BB	BB	BB	BB	BB	BB	BB	BB	BB	BB	BB	BB	BB	AA	BB
wsnp_Ex_rep_c70358_69302556	BB	BB	BB	BB	BB	BB	BB	BB	BB	BB	BB	AA	BB	BB	BB	BB	BB	BB	BB	BB	BB	BB	BB	AA	BB	BB	BB	BB	BB	BB	BB	BB	AA	BB	BB	BB	BB	BB	BB	BB	BB	BB	AA	AA	BB	BB	BB	BB	BB
wsnp_JD_c24506_20670773	BB	BB	BB	BB	BB	BB	BB	BB	BB	BB	AA	BB	BB	BB	BB	AA	BB	BB	BB	BB	BB	BB	BB	BB	BB	BB	BB	AA	AA	BB	BB	NN	BB	BB	BB	BB	BB	BB	BB	AA	BB	BB	BB	BB	BB	BB	BB	BB	AA
Ex_c2389_1634	BB	BB	BB	BB	BB	BB	BB	BB	BB	BB	BB	NN	BB	BB	BB	BB	BB	BB	BB	BB	BB	BB	AA	BB	BB	BB	BB	BB	BB	BB	BB	AA	BB	BB	BB	BB	BB	BB	BB	BB	BB	BB	BB	BB	BB	BB	BB	AA	BB
Excalibur_c44883_244	BB	BB	BB	BB	NN	BB	BB	BB	BB	BB	BB	BB	BB	BB	BB	BB	BB	BB	NN	BB	AA	BB	AA	BB	BB	BB	BB	BB	BB	AA	BB	BB	BB	BB	BB	BB	AA	BB	BB	BB	AA	BB	AA	BB	BB	BB	BB	BB	BB
IAAV9022	BB	BB	BB	BB	BB	BB	BB	BB	BB	BB	BB	NN	BB	BB	BB	BB	BB	BB	BB	BB	BB	BB	AA	BB	BB	BB	BB	BB	BB	BB	BB	AA	BB	BB	BB	BB	BB	BB	BB	BB	BB	BB	BB	BB	BB	BB	BB	AA	BB
Ku_c2898_783	BB	BB	BB	BB	BB	BB	BB	BB	BB	BB	BB	BB	BB	BB	AA	BB	BB	BB	BB	BB	NN	BB	BB	AA	BB	BB	BB	BB	BB	BB	BB	BB	AA	BB	BB	BB	BB	BB	BB	BB	BB	BB	AA	AA	BB	BB	BB	BB	BB
Ra_c69908_1877	BB	BB	BB	BB	BB	BB	BB	BB	BB	BB	BB	BB	BB	BB	AA	BB	BB	BB	BB	BB	NN	BB	BB	AA	BB	BB	BB	BB	BB	BB	BB	BB	AA	BB	BB	BB	BB	BB	BB	BB	BB	BB	AA	AA	BB	BB	BB	BB	BB
RAC875_c14926_589	BB	BB	AA	BB	NN	BB	BB	BB	BB	BB	BB	BB	BB	BB	AA	BB	BB	BB	BB	BB	BB	BB	AA	BB	BB	BB	BB	BB	BB	BB	AA	AA	BB	BB	BB	BB	BB	BB	BB	BB	BB	BB	BB	BB	BB	BB	BB	BB	BB
RAC875_c15998_53	BB	BB	BB	BB	BB	BB	BB	BB	BB	BB	AA	BB	BB	BB	BB	NN	BB	BB	BB	BB	BB	BB	BB	BB	BB	BB	BB	AA	NN	BB	BB	BB	BB	BB	BB	BB	BB	BB	BB	AA	BB	BB	BB	BB	BB	BB	BB	BB	NN
RAC875_c18539_1159	BB	BB	BB	BB	BB	BB	BB	BB	BB	BB	AA	BB	BB	BB	BB	AA	BB	BB	BB	BB	BB	BB	BB	BB	BB	BB	BB	AA	NN	BB	BB	BB	BB	BB	BB	BB	BB	BB	BB	AA	BB	BB	BB	BB	BB	BB	BB	BB	AA
TA001286-0611-w	AA	BB	BB	BB	BB	BB	BB	BB	BB	BB	BB	AA	BB	BB	BB	BB	BB	BB	BB	BB	BB	AA	BB	BB	BB	BB	BB	BB	BB	BB	BB	NN	BB	BB	BB	BB	BB	BB	BB	BB	BB	BB	BB	BB	BB	BB	BB	BB	BB
wsnp_Ex_c1427_2736441	BB	BB	BB	BB	BB	BB	BB	BB	BB	BB	BB	BB	BB	BB	AA	BB	BB	BB	BB	BB	AA	BB	BB	AA	BB	BB	BB	BB	BB	BB	BB	BB	AA	BB	BB	BB	BB	BB	BB	BB	BB	BB	AA	AA	BB	BB	BB	BB	BB
wsnp_Ex_c26098_35349905	BB	BB	BB	BB	BB	BB	BB	BB	BB	BB	BB	AA	BB	BB	BB	BB	BB	BB	BB	BB	BB	BB	AA	BB	BB	BB	BB	BB	BB	BB	BB	AA	BB	BB	BB	BB	BB	BB	BB	BB	BB	BB	BB	BB	BB	BB	BB	AA	BB
wsnp_Ex_c2868_5293485	AA	BB	BB	BB	AA	BB	BB	BB	BB	BB	AA	BB	BB	BB	BB	BB	BB	BB	AA	BB	BB	AA	AA	BB	BB	BB	BB	BB	BB	AA	BB	BB	BB	BB	BB	BB	AA	BB	BB	BB	AA	BB	BB	BB	BB	BB	BB	BB	BB
wsnp_Ex_c33831_42253707	BB	BB	BB	BB	BB	BB	BB	BB	BB	BB	AA	BB	BB	BB	BB	NN	BB	BB	BB	BB	BB	BB	BB	BB	BB	BB	BB	AA	NN	BB	BB	BB	BB	BB	BB	BB	BB	BB	BB	AA	BB	BB	BB	BB	BB	BB	BB	BB	NN
wsnp_Ex_c34260_42602649	BB	BB	BB	BB	BB	BB	BB	BB	BB	BB	AA	BB	BB	BB	BB	NN	BB	BB	BB	BB	BB	BB	BB	BB	BB	BB	BB	AA	NN	BB	BB	BB	BB	BB	BB	BB	BB	BB	BB	AA	BB	BB	BB	BB	BB	BB	BB	BB	AA
wsnp_Ex_c34260_42602746	BB	BB	BB	BB	BB	BB	BB	BB	BB	BB	AA	BB	BB	BB	BB	AA	BB	BB	BB	BB	BB	BB	BB	BB	BB	BB	BB	AA	NN	BB	BB	BB	BB	BB	BB	BB	BB	BB	BB	AA	BB	BB	BB	BB	BB	BB	BB	BB	AA
wsnp_Ex_c8101_13712260	BB	BB	BB	BB	BB	BB	BB	BB	BB	BB	BB	AA	BB	BB	BB	BB	BB	BB	BB	BB	BB	BB	AA	BB	BB	BB	BB	BB	BB	BB	BB	AA	BB	BB	BB	BB	BB	BB	BB	BB	BB	BB	BB	BB	BB	BB	BB	AA	BB
Kukri_c26669_515	BB	BB	BB	BB	BB	BB	BB	BB	BB	BB	BB	NN	BB	BB	BB	BB	BB	BB	BB	BB	BB	BB	AB	BB	BB	BB	BB	BB	BB	BB	BB	AB	BB	BB	AA	BB	BB	BB	BB	BB	BB	BB	BB	BB	BB	BB	BB	AB	BB
BobWhite_c31155_350	BB	BB	BB	BB	BB	BB	BB	BB	BB	BB	BB	AA	BB	BB	BB	BB	BB	BB	BB	BB	BB	BB	AA	BB	BB	BB	BB	BB	BB	BB	BB	AA	BB	BB	BB	BB	BB	BB	BB	BB	BB	BB	BB	BB	BB	BB	BB	AA	BB
BS00080438_51	BB	BB	BB	BB	BB	BB	BB	BB	BB	BB	BB	NN	BB	BB	BB	BB	BB	BB	BB	BB	BB	BB	AA	BB	BB	BB	BB	BB	BB	BB	BB	AA	BB	BB	BB	BB	BB	BB	BB	BB	BB	BB	BB	BB	BB	BB	BB	AA	BB
BS00092422_51	BB	BB	BB	BB	BB	BB	BB	BB	BB	BB	BB	NN	BB	BB	BB	BB	BB	BB	BB	BB	BB	BB	AA	BB	BB	BB	BB	BB	BB	BB	BB	AA	BB	BB	BB	BB	BB	BB	BB	BB	BB	BB	BB	BB	BB	BB	BB	AA	BB
GENE-0410_71	BB	NN	BB	BB	BB	BB	BB	BB	BB	BB	BB	NN	BB	BB	BB	BB	BB	BB	BB	BB	BB	BB	BB	BB	BB	BB	BB	BB	BB	BB	BB	BB	BB	BB	BB	BB	BB	BB	BB	BB	BB	BB	BB	BB	BB	BB	BB	AA	BB
IAAV5581	BB	BB	BB	BB	BB	BB	BB	BB	BB	BB	BB	AA	BB	BB	BB	BB	BB	BB	BB	BB	BB	BB	AA	BB	BB	BB	BB	BB	BB	BB	BB	AA	BB	BB	BB	BB	BB	BB	BB	BB	BB	BB	BB	BB	BB	BB	BB	AA	BB
Jagger_c1403_60	BB	BB	BB	BB	BB	BB	BB	BB	BB	BB	BB	BB	BB	BB	AA	BB	BB	BB	BB	BB	BB	BB	BB	BB	BB	BB	BB	BB	BB	BB	BB	BB	BB	BB	BB	BB	BB	BB	BB	BB	BB	BB	BB	BB	BB	BB	BB	BB	BB
Ku_c1571_1457	BB	BB	BB	BB	BB	BB	BB	BB	BB	BB	BB	BB	BB	BB	BB	NN	BB	BB	BB	BB	BB	BB	BB	NN	BB	BB	BB	BB	BB	BB	BB	BB	AA	BB	BB	BB	BB	BB	BB	BB	BB	BB	AA	AA	BB	BB	BB	BB	BB
Kukri_c48959_528	BB	BB	BB	BB	BB	BB	BB	BB	BB	BB	BB	BB	BB	BB	BB	BB	BB	BB	BB	BB	BB	BB	BB	BB	BB	BB	BB	BB	BB	BB	BB	AA	BB	BB	BB	BB	BB	BB	BB	BB	BB	BB	BB	BB	BB	BB	BB	BB	BB
Kukri_rep_c99813_69	BB	BB	BB	BB	BB	BB	BB	BB	BB	BB	BB	NN	BB	BB	BB	BB	BB	BB	BB	BB	BB	BB	AA	BB	BB	BB	BB	BB	BB	BB	BB	AA	BB	BB	BB	NN	BB	BB	BB	BB	BB	BB	BB	BB	BB	BB	BB	AA	BB
RAC875_rep_c110052_194	BB	BB	BB	BB	BB	BB	BB	BB	BB	BB	BB	AA	BB	BB	BB	BB	BB	BB	BB	BB	BB	BB	AA	BB	BB	BB	BB	BB	BB	BB	BB	AA	BB	BB	BB	BB	BB	BB	BB	BB	BB	BB	BB	BB	BB	BB	BB	AA	BB
wsnp_Ex_c11697_18821490	BB	BB	BB	BB	BB	BB	BB	BB	BB	BB	BB	AA	BB	BB	BB	BB	BB	BB	BB	BB	BB	BB	AA	BB	BB	BB	BB	BB	BB	BB	BB	AA	BB	BB	BB	BB	BB	BB	BB	BB	BB	BB	BB	BB	BB	BB	BB	AA	BB
wsnp_Ex_c3365_6183009	BB	BB	BB	BB	BB	BB	BB	BB	BB	BB	BB	NN	BB	BB	BB	BB	BB	BB	BB	BB	BB	BB	AA	BB	BB	BB	BB	BB	BB	BB	BB	AA	BB	BB	BB	BB	BB	BB	BB	BB	BB	BB	BB	BB	BB	BB	BB	AA	BB
wsnp_Ex_c45880_51550172	BB	BB	BB	BB	BB	BB	BB	BB	BB	BB	BB	AA	BB	BB	BB	BB	BB	BB	BB	BB	BB	BB	AA	BB	BB	BB	BB	BB	BB	BB	BB	NN	BB	BB	BB	BB	BB	BB	BB	BB	BB	BB	BB	BB	BB	BB	BB	AA	BB
wsnp_Ra_c26956_36503468	BB	BB	BB	BB	BB	BB	BB	BB	BB	BB	BB	NN	BB	BB	BB	BB	BB	BB	BB	BB	BB	BB	AA	BB	BB	BB	BB	BB	BB	BB	BB	AA	BB	BB	BB	BB	BB	BB	BB	BB	BB	BB	BB	BB	BB	BB	BB	AA	BB
BS00003813_51	BB	BB	BB	BB	BB	BB	BB	BB	BB	BB	BB	NN	BB	BB	BB	BB	BB	BB	BB	BB	BB	BB	AA	BB	BB	BB	BB	BB	BB	BB	BB	AA	BB	BB	BB	BB	BB	BB	BB	BB	BB	BB	BB	NN	BB	BB	BB	AA	BB
BS00009866_51	BB	BB	BB	BB	BB	BB	BB	BB	BB	BB	BB	NN	BB	BB	BB	BB	BB	BB	BB	BB	BB	BB	AA	BB	BB	BB	BB	BB	BB	BB	BB	AA	BB	BB	BB	BB	BB	BB	BB	BB	BB	BB	BB	BB	BB	BB	BB	AA	BB
BS00085851_51	BB	BB	BB	BB	BB	BB	BB	BB	BB	BB	BB	NN	BB	BB	BB	BB	BB	BB	BB	BB	BB	BB	AA	BB	BB	BB	BB	BB	BB	BB	BB	AA	BB	BB	BB	BB	BB	BB	BB	BB	BB	BB	BB	BB	BB	BB	BB	AA	BB
Ex_c3567_1048	BB	BB	BB	BB	BB	BB	BB	BB	BB	BB	BB	NN	BB	BB	BB	BB	BB	BB	BB	BB	BB	BB	AA	BB	BB	BB	BB	BB	BB	BB	BB	AA	BB	BB	BB	BB	BB	BB	BB	BB	BB	BB	BB	BB	BB	BB	BB	AA	BB
Ku_c4823_673	BB	BB	BB	BB	BB	BB	BB	BB	BB	BB	AA	BB	BB	BB	BB	BB	BB	BB	BB	AA	BB	BB	BB	BB	BB	NN	AA	BB	BB	BB	BB	BB	BB	BB	BB	BB	BB	BB	BB	BB	BB	BB	BB	BB	BB	BB	BB	BB	NN
Kukri_c23926_409	BB	BB	BB	BB	BB	BB	BB	BB	BB	BB	BB	BB	BB	BB	BB	BB	BB	BB	BB	BB	BB	BB	BB	AA	BB	BB	BB	BB	BB	BB	BB	NN	AA	BB	BB	AA	BB	BB	BB	BB	BB	BB	AA	AA	BB	BB	BB	BB	BB
Ra_c4140_287	BB	BB	BB	BB	BB	BB	BB	BB	BB	BB	BB	NN	BB	BB	BB	BB	BB	BB	BB	BB	BB	BB	NN	BB	BB	BB	BB	BB	BB	BB	BB	AA	BB	BB	BB	BB	BB	BB	BB	BB	BB	BB	BB	BB	BB	BB	BB	AA	BB
RAC875_c16080_777	BB	BB	BB	BB	BB	BB	BB	BB	BB	BB	BB	BB	BB	BB	BB	BB	BB	BB	BB	BB	BB	BB	BB	AA	BB	BB	BB	BB	BB	BB	BB	BB	AA	BB	BB	AA	BB	BB	BB	BB	BB	BB	AA	AA	BB	BB	BB	BB	BB
TA002846-0949	BB	BB	BB	BB	BB	BB	BB	BB	BB	BB	BB	AA	BB	BB	BB	BB	BB	BB	BB	BB	BB	BB	AA	BB	BB	BB	BB	BB	BB	BB	BB	AA	BB	BB	BB	BB	BB	BB	BB	BB	BB	BB	BB	BB	BB	BB	BB	AA	BB
wsnp_Ex_c19730_28728245	BB	BB	BB	BB	BB	BB	BB	BB	BB	BB	BB	AA	BB	BB	BB	BB	BB	BB	BB	BB	BB	BB	AA	BB	BB	BB	BB	BB	BB	BB	BB	NN	BB	BB	BB	BB	BB	BB	BB	BB	BB	BB	BB	BB	BB	BB	BB	AA	BB
wsnp_Ex_c3567_6526582	BB	BB	BB	BB	BB	BB	BB	BB	BB	BB	BB	NN	BB	BB	BB	BB	BB	BB	BB	BB	BB	BB	AA	BB	BB	BB	BB	BB	BB	BB	BB	AA	BB	BB	BB	BB	BB	BB	BB	BB	BB	BB	BB	BB	BB	BB	BB	AA	BB
wsnp_Ku_c67495_66513940	BB	BB	BB	BB	BB	BB	BB	BB	BB	BB	AA	BB	BB	BB	BB	AA	BB	BB	BB	BB	BB	BB	BB	BB	BB	BB	BB	AA	AA	BB	BB	BB	BB	BB	BB	BB	BB	BB	BB	AA	BB	BB	BB	BB	BB	BB	BB	BB	AA
BS00003758_51	BB	BB	BB	BB	BB	BB	BB	BB	BB	BB	BB	NN	BB	BB	BB	BB	BB	BB	BB	BB	BB	BB	AA	BB	BB	BB	BB	BB	BB	BB	BB	AA	BB	BB	BB	BB	BB	BB	BB	BB	BB	BB	BB	BB	BB	BB	BB	AA	BB
wsnp_Ex_c15722_24074399	BB	BB	BB	BB	BB	BB	BB	BB	BB	BB	BB	NN	BB	BB	BB	BB	BB	BB	BB	BB	BB	BB	AA	BB	BB	BB	BB	BB	BB	BB	BB	AA	BB	BB	BB	BB	BB	BB	BB	BB	BB	BB	BB	BB	BB	BB	BB	AA	BB
wsnp_Ex_rep_c104050_88861052	BB	BB	BB	BB	BB	BB	BB	BB	BB	BB	BB	NN	BB	BB	BB	BB	BB	BB	BB	BB	BB	BB	AA	BB	BB	BB	BB	BB	BB	BB	BB	AA	BB	BB	BB	BB	BB	BB	BB	BB	BB	BB	BB	BB	BB	BB	BB	AA	BB
wsnp_Ku_rep_c104517_90964418	BB	BB	BB	BB	BB	BB	BB	BB	BB	BB	BB	NN	BB	BB	BB	BB	BB	BB	BB	BB	BB	BB	AB	BB	BB	BB	BB	BB	BB	BB	BB	AB	BB	BB	BB	BB	BB	BB	BB	BB	BB	BB	BB	BB	BB	BB	BB	AB	BB
BS00011146_51	BB	BB	BB	BB	BB	BB	BB	BB	BB	BB	BB	BB	BB	BB	BB	BB	BB	BB	BB	BB	BB	BB	BB	BB	BB	BB	BB	BB	BB	BB	BB	BB	BB	BB	BB	BB	AA	BB	BB	BB	AA	BB	BB	BB	BB	BB	NN	BB	BB
BS00066308_51	BB	BB	BB	BB	BB	BB	BB	BB	BB	BB	BB	NN	BB	BB	BB	BB	BB	BB	BB	BB	BB	BB	AA	BB	BB	BB	BB	BB	BB	BB	BB	AA	BB	BB	BB	BB	BB	BB	BB	BB	BB	BB	BB	BB	BB	BB	BB	AA	BB
Excalibur_c1255_293	NN	BB	BB	BB	BB	BB	BB	BB	BB	BB	BB	BB	BB	BB	BB	BB	BB	BB	BB	BB	BB	BB	BB	BB	BB	BB	BB	BB	BB	BB	BB	BB	BB	BB	BB	BB	BB	BB	BB	BB	BB	AA	NN	BB	BB	BB	BB	BB	BB
GENE-2795_120	BB	BB	BB	BB	BB	BB	BB	BB	BB	BB	BB	NN	BB	BB	BB	BB	BB	BB	BB	BB	BB	BB	AA	BB	BB	BB	BB	BB	BB	BB	BB	AA	BB	BB	BB	BB	BB	BB	BB	BB	BB	BB	BB	BB	BB	BB	BB	AA	BB
IACX8300	BB	BB	BB	BB	BB	BB	BB	BB	BB	BB	BB	NN	BB	BB	BB	BB	BB	BB	BB	BB	BB	BB	AA	BB	BB	BB	BB	BB	BB	BB	BB	AA	BB	BB	BB	BB	BB	BB	BB	BB	BB	BB	BB	BB	BB	BB	BB	AA	BB
Kukri_rep_c90849_211	BB	BB	BB	BB	BB	BB	BB	BB	BB	BB	BB	AA	BB	BB	BB	BB	BB	BB	BB	BB	BB	BB	AA	BB	BB	BB	BB	BB	BB	BB	BB	AA	BB	BB	BB	BB	BB	BB	BB	BB	BB	BB	BB	BB	BB	BB	BB	AA	BB
RAC875_c2021_1417	BB	BB	BB	BB	BB	BB	BB	BB	BB	BB	BB	NN	BB	BB	BB	BB	BB	BB	BB	BB	BB	BB	AA	BB	BB	BB	BB	BB	BB	BB	BB	AA	BB	BB	BB	BB	BB	BB	BB	BB	BB	BB	BB	BB	BB	BB	BB	AA	BB
Tdurum_contig100641_225	BB	BB	BB	BB	BB	BB	BB	BB	BB	BB	AA	BB	BB	BB	BB	AA	BB	BB	BB	BB	BB	BB	BB	BB	BB	BB	BB	AA	AA	BB	BB	AA	BB	BB	BB	BB	BB	BB	BB	AA	BB	BB	BB	BB	BB	BB	BB	BB	AA
wsnp_Ex_rep_c103028_88077819	BB	BB	BB	BB	BB	BB	BB	BB	BB	BB	BB	AA	BB	BB	BB	BB	BB	BB	BB	BB	BB	BB	BB	BB	BB	BB	BB	BB	BB	BB	BB	NN	BB	BB	BB	BB	BB	BB	BB	BB	BB	BB	BB	BB	BB	BB	BB	AA	BB
BS00064608_51	BB	BB	BB	BB	BB	BB	BB	BB	BB	BB	BB	BB	BB	BB	BB	BB	BB	BB	BB	BB	BB	BB	BB	BB	BB	BB	BB	BB	BB	BB	BB	AB	BB	BB	BB	BB	BB	BB	BB	BB	BB	BB	BB	BB	BB	BB	BB	BB	BB
GENE-0041_182	BB	BB	BB	BB	BB	BB	BB	BB	BB	BB	BB	NN	BB	BB	BB	BB	BB	BB	BB	BB	BB	BB	AB	BB	BB	BB	BB	BB	BB	BB	BB	AB	BB	BB	BB	BB	BB	BB	BB	BB	BB	BB	BB	BB	BB	BB	BB	AB	BB
wsnp_CAP12_c2645_1267978	BB	BB	BB	BB	BB	BB	BB	BB	BB	BB	BB	NN	BB	BB	BB	BB	BB	BB	BB	BB	BB	BB	AA	BB	BB	BB	BB	BB	BB	BB	BB	AA	BB	BB	BB	BB	BB	BB	BB	BB	BB	BB	BB	BB	BB	BB	BB	AA	BB
wsnp_Ra_c7847_13421750	BB	BB	BB	BB	BB	BB	BB	BB	BB	BB	BB	NN	BB	BB	BB	BB	BB	BB	BB	BB	BB	BB	AB	BB	BB	BB	BB	BB	BB	BB	BB	AB	BB	BB	BB	BB	BB	BB	BB	BB	BB	BB	BB	BB	BB	BB	BB	AB	BB
BS00028874_51	BB	BB	BB	BB	BB	BB	BB	BB	BB	BB	BB	NN	BB	BB	BB	BB	BB	BB	BB	BB	BB	BB	AA	BB	BB	BB	BB	BB	BB	BB	BB	AA	BB	BB	BB	BB	BB	BB	BB	BB	BB	BB	BB	BB	BB	BB	BB	AA	BB
Ex_c12763_662	BB	BB	BB	BB	BB	BB	BB	BB	BB	BB	AA	BB	BB	BB	BB	AA	BB	BB	BB	BB	BB	BB	BB	BB	BB	BB	BB	AA	AA	BB	BB	BB	BB	BB	BB	BB	BB	BB	BB	AA	BB	BB	BB	BB	BB	BB	BB	BB	AA
Ex_c29914_480	BB	BB	BB	BB	BB	BB	BB	BB	BB	BB	BB	NN	BB	BB	BB	BB	BB	BB	BB	BB	BB	BB	BB	BB	BB	BB	BB	BB	BB	BB	BB	AA	BB	BB	BB	BB	BB	BB	BB	BB	BB	BB	BB	BB	BB	BB	BB	AA	BB
Excalibur_c14943_695	BB	BB	BB	BB	BB	BB	BB	BB	BB	BB	AA	BB	BB	BB	BB	AA	BB	BB	BB	BB	BB	BB	BB	BB	BB	BB	BB	AA	NN	BB	BB	BB	BB	BB	BB	BB	BB	BB	BB	AA	BB	BB	BB	BB	BB	BB	BB	BB	AA
Excalibur_rep_c68424_255	BB	BB	BB	BB	BB	BB	BB	BB	BB	BB	AA	BB	BB	BB	BB	AA	BB	BB	BB	BB	BB	BB	BB	BB	BB	BB	BB	AA	AA	BB	BB	BB	BB	BB	BB	BB	BB	BB	BB	AA	BB	BB	BB	BB	BB	BB	BB	BB	AA
Kukri_c20672_360	BB	BB	BB	BB	BB	BB	BB	BB	BB	BB	AA	BB	BB	BB	BB	BB	BB	BB	BB	BB	BB	BB	BB	BB	NN	BB	BB	AA	BB	BB	BB	BB	BB	AA	BB	BB	BB	BB	BB	AA	BB	BB	BB	BB	BB	AA	BB	BB	BB
Kukri_c35200_895	BB	BB	BB	BB	BB	BB	BB	BB	BB	BB	AA	BB	BB	BB	BB	BB	BB	BB	BB	BB	BB	BB	BB	BB	NN	BB	BB	AA	BB	BB	BB	BB	BB	AA	BB	BB	BB	BB	BB	AA	BB	BB	BB	BB	BB	AA	BB	BB	BB
RAC875_c2313_410	BB	BB	BB	BB	BB	BB	BB	BB	BB	BB	BB	NN	BB	BB	BB	BB	BB	BB	BB	BB	BB	BB	AA	BB	BB	BB	BB	BB	BB	BB	BB	AA	BB	BB	BB	BB	BB	BB	BB	BB	BB	BB	BB	BB	BB	BB	BB	AA	BB
RAC875_rep_c102893_780	BB	BB	BB	BB	BB	BB	BB	BB	BB	BB	BB	BB	BB	BB	BB	BB	BB	BB	BB	BB	BB	BB	BB	BB	BB	BB	BB	BB	BB	BB	BB	BB	BB	BB	BB	BB	AA	BB	BB	BB	AA	BB	BB	BB	BB	BB	NN	BB	BB
Tdurum_contig15970_607	BB	BB	BB	BB	BB	AA	BB	BB	BB	BB	BB	BB	BB	BB	BB	BB	BB	BB	BB	BB	BB	BB	BB	BB	BB	BB	BB	BB	BB	BB	BB	AA	BB	BB	BB	BB	BB	BB	BB	BB	BB	BB	BB	BB	BB	BB	BB	BB	BB
tplb0059e14_515	BB	BB	BB	BB	BB	BB	BB	BB	BB	BB	AA	BB	BB	BB	BB	BB	BB	BB	BB	BB	BB	BB	BB	BB	NN	BB	BB	AA	BB	BB	BB	BB	BB	AA	BB	BB	BB	BB	BB	AA	BB	BB	BB	BB	BB	AA	BB	BB	BB
wsnp_BG263358A_Ta_2_3	BB	BB	BB	BB	BB	BB	BB	BB	BB	BB	BB	BB	BB	BB	BB	BB	BB	BB	BB	BB	BB	BB	BB	BB	BB	BB	BB	BB	BB	BB	BB	BB	BB	BB	BB	BB	BB	BB	BB	BB	BB	BB	BB	BB	BB	BB	BB	BB	BB
wsnp_Ex_c13783_21613564	BB	BB	BB	BB	BB	BB	BB	BB	BB	BB	BB	BB	BB	BB	BB	BB	BB	BB	BB	BB	BB	BB	AA	BB	BB	BB	BB	BB	BB	BB	BB	AA	BB	BB	BB	BB	BB	BB	BB	BB	BB	BB	BB	BB	BB	BB	BB	AA	BB
wsnp_Ex_c17684_26426672	BB	BB	BB	BB	BB	BB	BB	BB	BB	BB	BB	NN	BB	BB	BB	BB	BB	BB	BB	BB	BB	BB	AA	BB	BB	BB	BB	BB	BB	BB	BB	AA	BB	BB	BB	BB	BB	BB	BB	BB	BB	BB	BB	BB	BB	BB	BB	AA	BB
wsnp_Ex_c21592_30743815	BB	BB	BB	BB	BB	BB	BB	BB	BB	BB	AA	BB	BB	BB	BB	AA	BB	BB	BB	BB	BB	BB	BB	BB	BB	BB	BB	AA	NN	BB	BB	BB	BB	BB	BB	BB	BB	BB	BB	AA	BB	BB	BB	BB	BB	BB	BB	BB	AA
wsnp_JD_c40990_29127031	BB	BB	BB	BB	BB	BB	BB	BB	BB	BB	AA	BB	BB	BB	BB	AA	BB	BB	BB	BB	BB	BB	BB	BB	BB	BB	BB	AA	AA	BB	BB	BB	BB	BB	BB	BB	BB	BB	BB	AA	BB	BB	BB	BB	BB	BB	BB	BB	AA
wsnp_Ra_c18045_27024765	BB	BB	BB	BB	BB	BB	BB	BB	BB	BB	AA	BB	BB	BB	BB	AA	BB	BB	BB	BB	BB	BB	BB	BB	BB	BB	BB	AA	AA	BB	BB	BB	BB	BB	BB	BB	BB	BB	BB	AA	BB	BB	BB	BB	BB	BB	BB	BB	AA
wsnp_RFL_Contig2185_1520256	BB	BB	BB	BB	BB	BB	BB	BB	BB	BB	BB	AA	BB	BB	BB	BB	BB	BB	BB	BB	BB	BB	BB	BB	BB	BB	BB	BB	BB	BB	BB	NN	BB	BB	BB	BB	BB	BB	BB	BB	BB	BB	BB	BB	BB	BB	BB	AA	BB
GENE-0561_311	BB	BB	BB	BB	BB	BB	BB	BB	BB	BB	BB	NN	BB	BB	BB	BB	BB	BB	BB	BB	BB	BB	AA	BB	BB	BB	BB	BB	BB	BB	BB	AA	BB	BB	BB	BB	BB	BB	BB	BB	BB	BB	BB	BB	BB	BB	BB	AA	BB
Tdurum_contig61515_522	BB	BB	BB	BB	BB	BB	BB	BB	BB	BB	BB	BB	BB	BB	BB	BB	BB	BB	BB	BB	BB	BB	BB	BB	BB	BB	BB	BB	NN	BB	BB	AB	BB	BB	BB	BB	BB	BB	BB	BB	BB	BB	BB	BB	BB	BB	BB	BB	BB
BS00033760_51	BB	BB	BB	BB	BB	BB	BB	BB	BB	BB	BB	NN	BB	BB	BB	BB	BB	BB	BB	BB	BB	BB	AA	BB	BB	BB	BB	BB	BB	BB	BB	AA	BB	BB	BB	BB	BB	BB	BB	BB	BB	BB	BB	BB	BB	BB	BB	AA	BB
Ex_c42595_2332	BB	BB	BB	BB	BB	BB	BB	BB	BB	BB	BB	BB	BB	BB	BB	BB	BB	BB	BB	BB	BB	BB	BB	AA	BB	BB	BB	BB	BB	BB	BB	BB	AA	BB	BB	BB	BB	BB	BB	BB	BB	BB	AA	AA	BB	BB	BB	BB	BB
Ex_c68770_506	BB	BB	BB	BB	BB	BB	BB	BB	BB	BB	BB	AA	BB	BB	BB	BB	BB	BB	BB	BB	BB	BB	BB	BB	BB	BB	BB	BB	BB	BB	BB	AA	BB	BB	BB	BB	BB	BB	BB	BB	BB	BB	BB	BB	BB	BB	BB	AA	BB
Excalibur_c2389_90	BB	BB	BB	BB	BB	BB	BB	BB	BB	BB	BB	AA	BB	BB	BB	BB	BB	BB	BB	BB	BB	BB	AA	BB	BB	BB	BB	BB	BB	BB	BB	AA	BB	BB	BB	BB	BB	BB	BB	BB	BB	BB	BB	BB	BB	BB	BB	AA	BB
Excalibur_c34268_81	BB	BB	BB	BB	BB	BB	BB	BB	BB	BB	BB	AA	BB	BB	BB	BB	BB	BB	BB	BB	BB	BB	AA	BB	BB	BB	BB	BB	BB	BB	BB	AA	BB	BB	BB	BB	BB	BB	BB	BB	BB	BB	BB	AA	BB	BB	BB	AA	BB
IAAV8458	BB	BB	BB	BB	BB	BB	BB	BB	BB	BB	BB	AA	BB	BB	BB	BB	BB	BB	BB	BB	BB	BB	BB	BB	BB	BB	BB	BB	BB	BB	BB	NN	BB	BB	BB	BB	BB	BB	BB	BB	BB	BB	BB	BB	BB	BB	BB	AA	BB
IACX882	AA	BB	BB	BB	BB	BB	BB	BB	BB	AA	BB	BB	BB	BB	BB	BB	BB	NN	BB	BB	BB	BB	BB	BB	BB	BB	BB	BB	BB	BB	BB	BB	BB	BB	BB	BB	BB	BB	BB	BB	BB	BB	BB	BB	BB	BB	BB	BB	BB
RAC875_c9833_297	BB	BB	BB	BB	BB	BB	BB	BB	BB	BB	BB	NN	BB	BB	BB	BB	BB	BB	BB	BB	BB	BB	BB	BB	BB	BB	BB	BB	BB	BB	BB	NN	BB	BB	BB	BB	BB	BB	BB	BB	BB	BB	BB	BB	BB	BB	BB	AA	BB
wsnp_CAP11_c3968_1874257	BB	BB	BB	BB	BB	BB	BB	BB	BB	BB	BB	AA	BB	BB	BB	BB	BB	BB	BB	BB	BB	BB	AA	BB	BB	BB	BB	BB	BB	BB	BB	AA	BB	BB	BB	BB	BB	BB	BB	BB	BB	BB	BB	BB	BB	BB	BB	AA	BB
wsnp_Ex_c3963_7179699	BB	BB	BB	BB	BB	BB	BB	BB	BB	BB	BB	AA	BB	BB	BB	BB	BB	BB	BB	BB	BB	BB	AA	BB	BB	BB	BB	BB	BB	BB	BB	AA	BB	BB	BB	BB	BB	BB	BB	BB	BB	BB	BB	BB	BB	BB	BB	AA	BB
wsnp_Ex_c39661_46902689	BB	BB	BB	BB	BB	BB	BB	BB	BB	BB	BB	NN	BB	BB	BB	BB	BB	BB	BB	BB	BB	BB	NN	BB	BB	BB	BB	BB	BB	BB	BB	AA	BB	BB	BB	BB	BB	BB	BB	BB	BB	BB	BB	BB	BB	BB	BB	AA	BB
wsnp_Ex_rep_c81556_76277906	BB	BB	BB	BB	BB	BB	BB	BB	BB	BB	BB	BB	BB	BB	AA	BB	BB	BB	BB	BB	BB	BB	BB	BB	BB	BB	BB	AA	BB	BB	BB	NN	BB	BB	BB	BB	BB	BB	BB	AA	BB	BB	BB	BB	BB	BB	BB	BB	BB
Excalibur_c6255_1119	BB	BB	BB	BB	BB	BB	BB	BB	BB	BB	BB	AA	BB	BB	BB	BB	BB	BB	BB	BB	BB	BB	AA	BB	BB	BB	BB	BB	BB	BB	BB	NN	BB	BB	BB	BB	BB	BB	BB	BB	BB	BB	BB	BB	BB	BB	BB	AA	BB
Kukri_c16271_894	AA	BB	BB	BB	AA	BB	BB	BB	BB	AA	BB	NN	BB	BB	BB	BB	BB	BB	BB	BB	BB	BB	BB	BB	BB	BB	BB	BB	AA	BB	BB	BB	BB	BB	BB	BB	BB	BB	BB	BB	BB	BB	BB	BB	BB	BB	BB	BB	BB
Ra_c5696_1556	BB	BB	BB	BB	BB	BB	BB	BB	BB	BB	BB	NN	BB	BB	BB	BB	BB	BB	BB	BB	BB	BB	BB	BB	BB	BB	BB	BB	BB	BB	BB	NN	BB	BB	BB	BB	BB	BB	BB	BB	BB	BB	BB	BB	BB	BB	BB	AA	BB
wsnp_BE445121A_Ta_1_8	BB	BB	BB	BB	BB	BB	BB	BB	BB	BB	BB	NN	BB	BB	BB	BB	BB	BB	BB	BB	BB	BB	BB	BB	BB	BB	BB	BB	BB	NN	BB	NN	BB	BB	BB	BB	BB	BB	BB	BB	BB	BB	BB	BB	BB	BB	BB	AA	BB
wsnp_Ex_c31525_40302747	BB	BB	BB	BB	BB	BB	BB	BB	BB	BB	BB	NN	BB	BB	BB	BB	BB	BB	BB	BB	BB	BB	BB	BB	BB	BB	BB	BB	BB	BB	BB	AA	BB	BB	BB	BB	BB	BB	BB	BB	BB	BB	BB	BB	BB	BB	BB	AA	BB
wsnp_Ex_c591_1177097	BB	BB	BB	BB	BB	BB	BB	BB	BB	BB	BB	NN	BB	BB	BB	BB	BB	BB	BB	BB	BB	BB	AA	BB	BB	BB	BB	BB	BB	BB	BB	AA	BB	BB	BB	BB	BB	BB	BB	BB	BB	BB	BB	BB	BB	BB	BB	AA	BB
RAC875_c46269_387	BB	BB	BB	BB	BB	BB	BB	BB	BB	BB	BB	NN	BB	BB	BB	BB	BB	BB	BB	BB	BB	BB	BB	BB	BB	BB	BB	BB	BB	BB	BB	AA	BB	BB	BB	BB	BB	BB	BB	BB	BB	BB	BB	BB	BB	BB	BB	AA	BB
wsnp_Ex_rep_c66767_65124989	BB	BB	BB	BB	BB	BB	BB	BB	BB	BB	BB	BB	BB	BB	BB	BB	BB	BB	BB	BB	BB	BB	NN	BB	BB	BB	BB	BB	BB	BB	BB	AB	BB	BB	BB	BB	BB	BB	BB	BB	BB	BB	BB	BB	BB	BB	BB	NN	BB
IAAV3306	BB	BB	BB	BB	BB	BB	BB	BB	BB	BB	BB	AA	BB	BB	BB	BB	BB	BB	BB	BB	BB	BB	BB	BB	BB	BB	BB	BB	BB	BB	BB	NN	BB	BB	BB	BB	BB	BB	BB	BB	BB	BB	BB	BB	BB	BB	BB	AA	BB
Tdurum_contig10996_2485	BB	BB	BB	BB	BB	BB	BB	BB	BB	BB	BB	NN	BB	BB	BB	BB	BB	BB	BB	BB	BB	BB	BB	BB	BB	BB	BB	BB	BB	BB	BB	AA	BB	BB	BB	BB	BB	BB	BB	BB	BB	BB	BB	BB	BB	BB	BB	AA	BB
wsnp_Ex_rep_c68058_66805898	BB	BB	BB	BB	BB	BB	BB	BB	BB	BB	BB	AA	BB	BB	BB	AA	BB	BB	BB	BB	BB	BB	BB	BB	BB	BB	BB	BB	BB	BB	BB	BB	BB	BB	BB	AA	BB	BB	BB	BB	BB	BB	BB	BB	BB	BB	BB	BB	BB
BS00076538_51	BB	BB	BB	BB	BB	BB	BB	BB	BB	BB	BB	NN	BB	BB	BB	BB	BB	BB	BB	BB	BB	BB	AA	BB	BB	BB	BB	BB	BB	BB	BB	AA	BB	BB	BB	BB	BB	BB	BB	BB	BB	BB	BB	BB	BB	BB	BB	AA	BB
Excalibur_c19374_344	BB	BB	BB	BB	BB	BB	BB	BB	BB	BB	BB	AA	BB	BB	BB	BB	BB	BB	BB	BB	BB	BB	BB	BB	BB	BB	BB	BB	BB	BB	BB	BB	BB	BB	BB	BB	BB	BB	BB	BB	BB	BB	BB	BB	BB	BB	BB	AA	BB
Excalibur_c22642_90	BB	BB	BB	BB	BB	BB	BB	BB	BB	BB	BB	BB	BB	BB	BB	BB	BB	BB	BB	BB	BB	BB	BB	BB	BB	BB	BB	BB	BB	BB	BB	AA	BB	BB	BB	BB	BB	BB	BB	BB	BB	BB	BB	BB	BB	BB	BB	BB	BB
Kukri_rep_c69614_1326	BB	BB	BB	BB	BB	BB	BB	BB	BB	BB	BB	BB	BB	BB	AA	BB	BB	BB	BB	BB	BB	BB	BB	BB	BB	BB	BB	BB	BB	BB	BB	BB	BB	BB	BB	BB	AA	BB	BB	BB	AA	BB	BB	BB	BB	BB	AA	BB	BB
RAC875_c29540_391	BB	BB	BB	BB	BB	BB	BB	BB	BB	BB	BB	BB	BB	BB	BB	BB	BB	BB	BB	BB	BB	BB	BB	BB	BB	BB	BB	BB	BB	BB	BB	BB	BB	BB	BB	AA	AA	BB	BB	BB	AA	BB	BB	BB	BB	BB	NN	BB	BB
wsnp_Ex_c15852_24239968	BB	BB	BB	BB	BB	BB	BB	BB	BB	BB	BB	AA	BB	BB	BB	BB	BB	BB	BB	BB	BB	BB	AA	BB	BB	BB	BB	BB	BB	BB	BB	AA	BB	BB	BB	BB	BB	BB	BB	BB	BB	BB	BB	BB	BB	BB	BB	AA	BB
BS00026015_51	BB	BB	BB	BB	BB	BB	BB	BB	BB	BB	BB	BB	BB	BB	BB	BB	BB	BB	BB	BB	BB	BB	AA	BB	BB	BB	BB	BB	BB	BB	BB	AA	BB	BB	BB	BB	BB	BB	BB	BB	BB	BB	BB	BB	BB	BB	BB	AA	BB
Excalibur_c3510_2119	BB	BB	BB	BB	AA	BB	BB	BB	BB	BB	BB	BB	BB	AA	BB	BB	BB	BB	BB	BB	BB	BB	BB	BB	BB	BB	BB	BB	BB	BB	BB	BB	BB	BB	BB	BB	BB	BB	BB	BB	BB	BB	BB	BB	BB	BB	BB	BB	BB
RAC875_c34515_343	BB	BB	BB	BB	NN	BB	BB	BB	BB	BB	BB	BB	BB	AA	BB	BB	BB	BB	BB	BB	BB	BB	BB	BB	BB	BB	BB	AA	BB	BB	BB	BB	BB	BB	BB	BB	BB	BB	BB	AA	BB	BB	BB	BB	BB	BB	BB	BB	BB
wsnp_Ex_c12101_19360213	BB	BB	BB	BB	BB	BB	BB	BB	BB	BB	BB	NN	BB	BB	BB	BB	BB	BB	BB	BB	BB	BB	BB	BB	BB	BB	BB	BB	BB	BB	BB	AA	BB	BB	BB	BB	BB	BB	BB	BB	BB	BB	BB	BB	BB	BB	BB	AA	BB
BS00067742_51	BB	BB	BB	BB	BB	BB	BB	BB	BB	BB	BB	NN	BB	BB	BB	BB	BB	BB	BB	BB	BB	BB	BB	BB	BB	BB	BB	BB	BB	BB	BB	BB	BB	BB	BB	BB	BB	BB	BB	BB	BB	BB	BB	BB	BB	BB	BB	BB	BB
CAP7_c10430_216	BB	BB	BB	BB	BB	BB	BB	BB	BB	BB	AA	BB	AA	BB	BB	BB	BB	BB	BB	BB	BB	BB	BB	AA	BB	BB	BB	BB	BB	AA	BB	BB	BB	BB	BB	BB	BB	BB	BB	BB	BB	BB	BB	AA	BB	BB	BB	BB	BB
Excalibur_c22728_409	BB	BB	BB	BB	BB	BB	BB	BB	BB	BB	BB	BB	BB	BB	BB	BB	BB	BB	BB	BB	BB	BB	BB	BB	BB	BB	BB	BB	BB	BB	BB	NN	AA	BB	BB	BB	BB	BB	BB	BB	BB	BB	BB	BB	BB	BB	BB	BB	BB
Ku_c13107_579	BB	BB	BB	BB	BB	BB	BB	BB	BB	BB	BB	BB	BB	BB	BB	BB	BB	BB	BB	BB	BB	BB	BB	BB	BB	BB	BB	BB	BB	BB	BB	BB	BB	BB	BB	BB	AA	BB	BB	BB	AA	BB	BB	BB	BB	BB	NN	BB	BB
Ku_c44068_601	BB	NN	BB	BB	BB	BB	BB	BB	BB	BB	BB	NN	BB	BB	BB	BB	BB	BB	BB	BB	BB	BB	BB	BB	BB	BB	BB	BB	BB	BB	BB	BB	BB	BB	BB	BB	BB	BB	BB	BB	BB	BB	BB	BB	BB	BB	BB	AA	BB
BobWhite_c20553_319	AA	BB	BB	BB	BB	BB	BB	BB	BB	AA	BB	BB	BB	BB	BB	BB	BB	BB	BB	BB	BB	BB	BB	BB	BB	NN	BB	BB	BB	BB	BB	BB	BB	BB	BB	BB	BB	BB	BB	BB	BB	BB	BB	BB	NN	BB	BB	BB	NN
Ex_c3201_1046	BB	BB	BB	BB	BB	BB	BB	AA	BB	BB	BB	BB	BB	BB	AA	BB	BB	BB	BB	BB	BB	BB	BB	BB	BB	BB	BB	BB	BB	BB	BB	BB	BB	BB	BB	BB	BB	BB	BB	BB	BB	BB	BB	BB	BB	BB	BB	BB	BB
Tdurum_contig79608_369	BB	BB	BB	BB	BB	BB	BB	BB	BB	BB	BB	BB	BB	BB	BB	BB	BB	BB	BB	BB	BB	BB	BB	BB	BB	BB	BB	BB	BB	BB	BB	AA	BB	BB	BB	BB	BB	BB	BB	BB	BB	BB	BB	BB	BB	BB	BB	BB	BB
[truncated: 31,213 more rows]
[truncated: 56 more columns]
