# Supplementary material for: Genome-wide association mapping of bread wheat genotypes using yield and grain morphology-related traits under different environments
Source: Front Genet. 2023 Jan 17;13:1008024. doi: 10.3389/fgene.2022.1008024 (PMC9887163; doi:10.3389/fgene.2022.1008024)
Supplement: Supplementary file 3 [file DataSheet2.xlsx]

## Sheet: Chromosome position + Location
SNPs	chromosome Location	position
BS00003595_51	1	89.89
D_F5MV3MU01CTHG0_208	1	224.2
Tdurum_contig11412_393	1	248.7
Tdurum_contig61854_349	1	224.2
Jagger_c2379_114	1	440.38
Kukri_c37212_1286	1	82.12
Ra_c27593_460	1	202.05
Tdurum_contig57566_809	1	312.46
wsnp_BF200531A_Ta_2_1	1	134.22
Ex_c4051_1826	1	245.76
Excalibur_c8599_133	1	368.9
JD_c17158_393	1	228.44
Ra_c16532_954	1	216.46
Ra_c7552_772	1	245.76
RAC875_c56690_320	1	325.03
Tdurum_contig20183_507	1	335.72
Tdurum_contig57566_1035	1	315.94
wsnp_BE444305A_Td_2_1	1	326.51
wsnp_Ex_c26098_35349418	1	267.41
wsnp_RFL_Contig3542_3718200	1	326.51
BS00022432_51	1	260.38
Excalibur_c1845_718	1	284.07
Kukri_c28695_269	1	284.07
RAC875_c12993_127	1	284.07
RAC875_c12993_201	1	284.07
RAC875_c45115_340	1	284.07
RAC875_c45115_509	1	284.07
RFL_Contig1338_2574	1	117.68
Tdurum_contig11106_264	1	363.8
wsnp_Ex_c1845_3472790	1	283.34
BS00023177_51	1	89.89
Ex_c16529_304	1	244.52
Jagger_rep_c10343_173	1	111.64
BS00075425_51	1	216.46
BS00087589_51	1	312.46
Excalibur_c18694_273	1	149.6
Kukri_c1984_1555	1	344.45
Kukri_c25839_458	1	216.46
Kukri_c65511_1057	1	202.05
RAC875_c33470_345	1	108.79
RAC875_c6338_1887	1	216.46
Tdurum_contig16812_256	1	216.46
Tdurum_contig44112_1850	1	312.46
Tdurum_contig47620_592	1	316.86
Tdurum_contig48037_385	1	312.46
Tdurum_contig48037_499	1	312.46
Tdurum_contig49788_1162	1	227.18
CAP7_c11581_78	1	312.46
TA005587-0433	1	312.46
BS00009423_51	1	42.4
Excalibur_c45969_370	1	115.22
BS00077432_51	1	260.38
Ex_c2389_1828	1	216.46
Excalibur_c24041_287	1	216.46
Excalibur_rep_c92985_618	1	149.6
IAAV6115	1	108.79
Kukri_c25839_487	1	216.46
Kukri_c310_1953	1	431.5
wsnp_Ex_c15170_23366110	1	216.46
BS00022701_51	1	108.94
BS00081682_51	1	114.35
BS00089097_51	1	462.61
IAAV3998	1	216.46
Kukri_rep_c81545_195	1	149.6
RAC875_c2313_887	1	216.46
RAC875_c25814_361	1	317.79
RAC875_c43002_382	1	439.42
BS00003802_51	1	133.63
BobWhite_c6558_234	1	107.74
BS00090408_51	1	216.46
Excalibur_c22728_610	1	216.46
IACX7716	1	298.52
Kukri_c43410_348	1	260.93
RAC875_c10506_434	1	216.46
RAC875_c27417_150	1	260.93
RAC875_c6338_2719	1	216.46
Tdurum_contig622_285	1	197.2
wsnp_BE605063A_Ta_2_2	1	216.46
BS00059422_51	1	60.93
BS00096930_51	1	481.08
Kukri_c43479_207	1	471.45
RAC875_c744_1935	1	55.22
RAC875_c13829_108	1	440.09
BobWhite_c11692_148	1	415.45
BS00060058_51	1	82.12
BS00110130_51	1	317.79
IAAV1463	1	216.46
Jagger_c6610_109	1	221.23
RAC875_c25442_231	1	216.46
TA003542-0511	1	216.46
wsnp_Ex_c25730_34991010	1	432.04
BS00064204_51	1	51.66
Excalibur_c7370_179	1	312.46
BobWhite_c4942_140	1	224.2
BS00094553_51	1	256
Kukri_c8757_107	1	394.41
Kukri_rep_c109145_54	1	411.15
Kukri_rep_c109145_695	1	411.15
wsnp_Ex_c111741_93530669	1	216.46
BS00021714_51	1	241.88
TA015410-0477	1	141.85
wsnp_Ex_c31525_40302140	1	216.46
Excalibur_c20777_428	1	126.17
wsnp_Ex_c6563_11378632	1	316.95
BS00030644_51	1	216.46
Excalibur_c1066_303	1	315.94
Excalibur_rep_c106065_511	1	216.46
Kukri_c4099_321	1	216.46
RAC875_c34623_813	1	216.46
wsnp_Ex_c2749_5091813	1	216.46
wsnp_Ex_rep_c66382_64577768	1	216.46
wsnp_Ex_rep_c69775_68731015	1	216.46
wsnp_Ku_c13768_21859275	1	411.15
wsnp_Ku_c3468_6420199	1	216.46
wsnp_Ra_c20163_29413615	1	216.46
BS00064087_51	1	462.61
BobWhite_c22256_79	1	216.46
IACX9458	1	110.09
BobWhite_c20703_141	1	216.46
BobWhite_c44224_71	1	216.46
BS00063063_51	1	216.46
BS00067330_51	1	216.46
BS00067741_51	1	431.5
BS00077815_51	1	216.46
Ex_c3799_2429	1	216.46
Ex_c801_820	1	216.46
Excalibur_c35312_109	1	216.46
Excalibur_c63753_211	1	216.46
Excalibur_c65280_322	1	216.46
IAAV814	1	216.46
Kukri_c93273_605	1	216.46
Kukri_rep_c101218_200	1	216.46
Kukri_rep_c96140_621	1	224.2
RAC875_c2021_898	1	216.46
RAC875_c21620_1359	1	216.46
RAC875_c40579_501	1	216.46
RAC875_c4878_170	1	216.46
RAC875_c53095_51	1	216.46
RAC875_c7305_75	1	216.46
RAC875_rep_c70404_755	1	216.46
wsnp_CAP11_c1029_611774	1	216.46
wsnp_Ex_c2389_4477621	1	216.46
wsnp_Ex_c2389_4479047	1	216.46
wsnp_Ex_c2389_4479352	1	216.46
wsnp_Ex_c41237_48104282	1	216.46
wsnp_Ex_c6826_11775106	1	216.46
wsnp_Ex_rep_c66875_65276404	1	216.46
wsnp_Ex_rep_c67065_65532802	1	216.46
wsnp_Ex_rep_c68183_66958099	1	216.46
CAP7_c12435_63	1	240.18
RAC875_c23587_271	1	114.35
wsnp_Ex_c1137_2182795	1	109.32
Excalibur_c3429_652	1	261.32
Excalibur_c35316_388	1	51.66
BS00023419_51	1	477.23
BS00079071_51	1	115.22
Kukri_c23382_1431	1	216.46
Kukri_c24897_140	1	216.46
Kukri_c4318_101	1	216.46
Kukri_c43707_314	1	216.46
Kukri_rep_c81206_235	1	216.46
RAC875_c100961_334	1	411.15
RAC875_c37025_2027	1	216.46
RAC875_c7847_1352	1	216.46
RAC875_rep_c120648_589	1	224.2
Tdurum_contig15335_452	1	117.68
Tdurum_contig27840_865	1	216.46
Tdurum_contig43203_318	1	226.88
wsnp_Ex_c10595_17292077	1	216.46
wsnp_Ex_c28165_37310070	1	216.46
wsnp_Ex_c48375_53299028	1	216.46
wsnp_Ex_c7252_12453079	1	113.43
BS00083459_51	1	115.22
wsnp_Ex_c29914_38896441	1	216.46
CAP12_c3602_91	1	291.66
Excalibur_c44731_1000	1	216.46
IAAV4099	1	227.89
Ku_c2449_578	1	216.46
Ku_c2898_1284	1	216.46
RAC875_c49074_374	1	260.38
RAC875_rep_c71093_1302	1	401.68
RFL_Contig3203_1971	1	240.18
Tdurum_contig11004_613	1	173.23
Tdurum_contig61515_259	1	173.23
wsnp_Ex_c2181_4089788	1	212.53
wsnp_Ex_c3963_7179957	1	216.46
IAAV2838	1	156.05
wsnp_Ex_c16592_25117132	1	240.18
Kukri_c1977_1940	1	88.66
wsnp_Ex_c5469_9655281	1	91.64
Ex_c2389_1834	1	216.46
Excalibur_c11374_1126	1	216.46
IACX11338	1	241.88
Ra_c7062_430	1	216.46
RAC875_c10835_144	1	230.92
RAC875_c17651_1174	1	401.68
RAC875_c18355_804	1	216.46
RAC875_rep_c120644_74	1	291.66
Tdurum_contig52332_94	1	117.68
wsnp_Ex_c19717_28713417	1	113.43
wsnp_Ex_c22963_32183009	1	219.38
wsnp_Ex_c2389_4477880	1	216.46
wsnp_Ex_c40942_47886087	1	216.46
Excalibur_c24117_534	1	216.46
Tdurum_contig46413_680	1	89.29
BobWhite_rep_c63278_349	1	241.88
BS00062965_51	1	216.46
BS00077351_51	1	108.79
Ex_c25689_1606	1	219.38
Excalibur_c1622_594	1	178.82
GENE-1118_58	1	78.24
IAAV2342	1	216.46
IAAV5756	1	216.46
IAAV839	1	216.46
Kukri_rep_c111676_122	1	260.38
RAC875_c5119_2696	1	469.22
Tdurum_contig41931_480	1	219.53
wsnp_Ex_c8374_14111734	1	216.46
wsnp_Ra_c20126_29372577	1	218.75
BS00081002_51	1	317.79
RAC875_c6664_63	1	215.75
BS00071289_51	1	42.4
Excalibur_c20777_315	1	124.12
BS00022443_51	1	117.68
BS00069300_51	1	108.79
Excalibur_c17872_137	1	216.46
Excalibur_c44449_196	1	401.68
Excalibur_rep_c96187_541	1	366.92
GENE-0561_101	1	216.46
JD_c49343_475	1	89.89
wsnp_Ex_c1374_2630879	1	219.53
wsnp_Ex_c2389_4477552	1	216.46
wsnp_RFL_Contig1186_254286	1	216.46
RAC875_c20875_753	1	111.64
BobWhite_c39091_286	1	219.53
BS00022514_51	1	462.61
BS00077350_51	1	108.79
Ex_c12584_2014	1	219.38
GENE-0211_139	1	117.68
IAAV1225	1	240.18
IAAV4243	1	212.53
Ku_c17338_1338	1	480.56
Ku_c23960_333	1	219.38
Kukri_c22349_754	1	78.24
Kukri_c58155_786	1	256
Tdurum_contig11004_400	1	173.23
Tdurum_contig11756_264	1	117.68
wsnp_Ex_c13564_21327699	1	219.53
wsnp_Ex_c6075_10637792	1	216.46
wsnp_Ex_c8162_13799067	1	216.46
wsnp_Ex_rep_c102155_87382570	1	216.46
Ra_c5683_2584	1	351.3
wsnp_Ex_c9979_16421462	1	219.53
Tdurum_contig13937_2280	1	170.38
BobWhite_c10542_532	1	401.68
Ex_c26688_969	1	344.45
Excalibur_rep_c86757_244	1	219.53
IAAV742	1	216.46
Kukri_c27785_400	1	245.35
Kukri_c45607_199	1	108.79
Kukri_c8682_360	1	216.46
TA013367-0455	1	216.46
wsnp_Ex_c6278_10941843	1	216.46
BS00075271_51	1	462.61
Excalibur_c65931_377	1	474.64
BobWhite_c37935_124	1	230.92
Ex_c2848_957	1	256
GENE-0129_509	1	401.68
Kukri_rep_c102231_265	1	78.24
Tdurum_contig50221_210	1	219.38
Tdurum_contig92564_326	1	219.38
tplb0043h23_1346	1	117.68
wsnp_Ex_c21450_30588044	1	216.46
wsnp_Ex_c6826_11774795	1	216.46
BobWhite_c22134_398	1	335.72
Kukri_c2951_1188	1	351.3
RAC875_c57939_175	1	95.68
BS00029346_51	1	187.49
BS00069301_51	1	108.79
Excalibur_c102582_360	1	219.53
Kukri_c44500_315	1	460.04
Kukri_c47852_121	1	202.05
Kukri_c48879_148	1	256
RAC875_c31276_1128	1	241.88
Tdurum_contig83113_134	1	117.68
wsnp_Ku_c557_1166684	1	235.11
wsnp_Ra_rep_c105422_89367749	1	216.46
BS00089094_51	1	462.61
Ex_c21450_396	1	218.75
wsnp_BE517729A_Ta_2_1	1	289.05
wsnp_JD_c7522_8606553	1	117.68
RAC875_c41145_189	1	91.64
BS00022738_51	1	117.68
IACX18883	1	230.92
Kukri_c28532_103	1	218.57
Ra_c56010_289	1	480.56
RAC875_c49760_107	1	218.57
RFL_Contig921_337	1	220.16
Tdurum_contig11999_293	1	234.56
Tdurum_contig50845_82	1	117.68
Tdurum_contig57927_171	1	351.3
wsnp_Ra_c32175_41221223	1	231.15
IAAV2888	1	204.76
Kukri_c2121_1334	1	117.68
BS00064536_51	1	134.22
Ra_c10580_1629	1	218.57
RAC875_c10090_963	1	184.34
RAC875_c25507_551	1	237.26
RAC875_c53185_802	1	245.58
RAC875_rep_c111911_116	1	184.34
wsnp_Ex_c38203_45790396	1	108.79
wsnp_Ku_rep_c71909_71634013	1	218.57
wsnp_Ra_c22110_31550370	1	326.51
Ex_c5192_943	1	241.88
Excalibur_s112663_236	1	481.08
Tdurum_contig11756_1415	1	117.68
wsnp_Ex_c4310_7770452	1	230.92
wsnp_Ex_c7271_12483592	1	219.38
CAP11_c5573_163	1	475.71
BobWhite_c10542_777	1	401.68
BS00023417_51	1	480.56
CAP8_c4897_397	1	219.53
Excalibur_c10167_1028	1	240.18
Ra_c41164_730	1	357.33
RAC875_c108229_54	1	117.68
RAC875_rep_c111214_304	1	216.46
wsnp_RFL_Contig2808_2585736	1	218.57
BS00060796_51	1	78.24
BS00110945_51	1	108.79
RAC875_c19348_713	1	216.46
BS00026917_51	1	216.46
BS00062715_51	1	218.57
IAAV749	1	219.53
Ku_c28007_1398	1	66.54
Kukri_c21396_771	1	477.23
Kukri_c41943_535	1	117.68
Kukri_s105761_144	1	89.89
Ra_c11613_81	1	401.68
Tdurum_contig28296_243	1	240.18
Tdurum_contig47345_284	1	401.68
RAC875_c826_2186	1	191.58
RAC875_rep_c69152_184	1	349.52
BobWhite_c4328_1345	1	162.26
BobWhite_c23632_322	1	326.51
BobWhite_rep_c49755_131	1	351.3
BS00023130_51	1	60.93
BS00065676_51	1	240.18
Excalibur_c59486_172	1	219.53
Kukri_c44201_497	1	439.42
Ra_c71093_408	1	401.68
RAC875_c57939_78	1	95.68
Tdurum_contig43360_1381	1	218.57
wsnp_Ex_c25734_34995416	1	235.11
wsnp_Ex_c5192_9203100	1	241.88
wsnp_Ex_rep_c73818_71733737	1	236.84
wsnp_Ku_c24239_34199356	1	241.88
BS00108585_51	1	440.38
BS00108591_51	1	440.38
BobWhite_rep_c49207_243	1	230.92
BS00095510_51	1	341.75
CAP11_c65_237	1	108.79
Excalibur_c12819_216	1	477.23
Excalibur_c65961_156	1	202.05
Kukri_c7579_443	1	184.34
RFL_Contig1493_657	1	349.52
Tdurum_contig30426_261	1	435.16
wsnp_Ex_c19294_28225846	1	245.76
wsnp_Ku_c17726_26872129	1	219.38
BS00021942_51	1	192.55
IAAV5406	1	241.97
Ku_c8351_2029	1	241.97
Kukri_c11891_1015	1	117.68
Kukri_c29039_315	1	258.46
Kukri_c52952_315	1	241.97
Kukri_rep_c69910_1153	1	108.79
RAC875_c1295_1603	1	435.16
TA003848-0787	1	477.23
wsnp_Ex_c42282_48900922	1	241.97
Excalibur_c8301_1555	1	312.46
BobWhite_c1265_607	1	108.79
CAP12_c3074_192	1	59.73
IACX4168	1	201.95
JD_c394_819	1	480.56
RAC875_c59712_105	1	117.68
wsnp_Ex_rep_c103087_88124573	1	216.46
wsnp_Ex_rep_c105443_89868548	1	245.35
BS00031289_51	1	53.93
BobWhite_c44947_277	1	475.71
BS00024286_51	1	477.23
Excalibur_c17320_833	1	414.53
IAAV544	1	326.51
Tdurum_contig50499_858	1	258
wsnp_BG314157A_Ta_2_1	1	258.46
wsnp_Ex_c2840_5247386	1	219.53
wsnp_Ex_rep_c101746_87053634	1	216.46
wsnp_JD_c3973_5044238	1	326.51
wsnp_Ku_rep_c101175_88380491	1	160.39
BobWhite_c24113_529	1	216.46
BS00078085_51	1	341.75
CAP11_c2984_419	1	216.46
Kukri_c37726_285	1	258
RAC875_c9386_358	1	411.15
RAC875_rep_c105697_366	1	44.07
TA001600-1603	1	326.51
tplb0025b13_150	1	51.66
wsnp_CAP11_c1815_982483	1	341.75
wsnp_Ex_c14733_22819625	1	216.46
wsnp_Ex_c34821_43076533	1	220.71
wsnp_Ex_c50235_54588957	1	216.46
wsnp_Ex_c7258_12461939	1	216.46
wsnp_Ex_rep_c66628_64934660	1	241.97
wsnp_Ku_c1818_3557408	1	51.66
wsnp_Ku_c39878_48218985	1	241.97
JG_c936_115	1	89.89
Tdurum_contig97729_491	1	42.4
BS00022797_51	1	481.08
Kukri_c93012_76	1	82.12
Excalibur_c25891_1402	1	109.32
Kukri_c19653_1370	1	351.3
RAC875_c9965_354	1	216.46
Tdurum_contig11349_810	1	466.95
tplb0021i12_146	1	405.81
tplb0032d09_1393	1	216.46
wsnp_Ex_c34344_42676379	1	241.97
wsnp_Ex_c41953_48658353	1	326.51
CAP7_c1295_62	1	475.71
RFL_Contig4873_542	1	170.38
Excalibur_c27376_74	1	462.61
Excalibur_c46365_304	1	466.95
Kukri_c16271_544	1	401.68
RAC875_c38916_66	1	241.88
wsnp_Ex_c1861_3507281	1	466.95
wsnp_Ex_rep_c67492_66096650	1	466.95
wsnp_Ku_c754_1557338	1	498.23
Kukri_c55266_242	1	344.32
CAP7_c9330_129	1	344.45
Kukri_c22011_1447	1	481.08
Tdurum_contig43475_978	1	66.54
BS00022824_51	1	425.16
Ra_c83312_325	1	358.75
wsnp_Ex_c21336_30465618	1	244.52
wsnp_Ex_c4876_8692849	1	108.94
wsnp_Ex_c40595_47620787	1	230.92
BobWhite_c19733_149	1	366.46
IAAV8777	1	216.61
BobWhite_c12568_900	1	244.52
BS00003761_51	1	133.63
BS00022667_51	1	108.27
BS00065909_51	1	111.64
Excalibur_c34697_831	1	244.52
GENE-0543_1074	1	467.04
Ku_c20069_531	1	141.85
BobWhite_c478_1386	1	218.05
BobWhite_rep_c65812_710	1	344.08
Tdurum_contig63715_235	1	344.45
wsnp_BE494527A_Ta_2_1	1	344
wsnp_Ex_c21193_30320134	1	244.52
wsnp_Ex_c23598_32826926	1	351.3
wsnp_Ra_c15564_23999084	1	312.46
Excalibur_c13058_241	1	219.38
Kukri_c18434_200	1	141.85
Kukri_c4204_1346	1	467.04
Tdurum_contig42479_2158	1	110.09
Tdurum_contig75762_377	1	342.49
IAAV5327	1	117.68
Excalibur_c26496_352	1	108.79
Tdurum_contig43475_155	1	59.73
BobWhite_c1027_360	1	462.61
BS00079103_51	1	260.38
GENE-0249_161	1	149.6
RAC875_c29598_147	1	117.68
BobWhite_c3319_141	1	297.87
BS00030036_51	1	260.38
BS00106641_51	1	423.4
Excalibur_c15013_208	1	226.88
Kukri_c76307_259	1	91.64
RAC875_c11363_624	1	351.3
RAC875_c36980_161	1	401.86
RAC875_c64371_209	1	117.68
Kukri_c18951_853	1	42.4
BS00070695_51	1	462.61
BS00070991_51	1	462.61
BS00101309_51	1	108.79
Kukri_c32885_145	1	219.53
wsnp_Ex_c44049_50205457	1	219.53
BobWhite_c12977_65	1	289.05
BS00063479_51	1	42.4
BS00064205_51	1	51.66
BS00056547_51	1	350.32
JD_c13024_360	1	342.49
Kukri_rep_c105589_73	1	261.32
Tdurum_contig77289_179	1	175.43
Tdurum_contig85466_170	1	406.05
tplb0053o08_2004	1	89.89
wsnp_Ex_c44049_50205614	1	219.53
BS00066212_51	1	351.3
BS00088136_51	1	278.9
Kukri_c24962_123	1	89.89
Ra_c272_1632	1	219.53
RAC875_c16149_1170	1	284.07
RAC875_c46551_339	1	261.32
wsnp_CAP11_c1827_988367	1	470.81
wsnp_Ku_c1642_3232242	1	261.32
wsnp_Ku_c21364_31103315	1	284.07
Ex_c3941_906	1	151.14
Excalibur_c3475_113	1	262.13
IACX2413	1	351.3
RAC875_c60162_129	1	342.49
RAC875_c94534_75	1	240.18
RAC875_rep_c108284_98	1	356.3
TA002402-1350	1	276.27
wsnp_Ex_c34594_42877119	1	349.52
Tdurum_contig11679_319	1	78.24
IAAV1301	1	471.45
RAC875_c31031_387	1	312.46
RAC875_c85550_52	1	475.71
Tdurum_contig78830_348	1	351.3
Tdurum_contig81011_244	1	356.3
wsnp_CAP11_c146_160903	1	356.3
wsnp_Ra_c11877_19161832	1	256
BS00081729_51	1	89.89
Ex_c2840_1013	1	62.68
Excalibur_c3941_537	1	151.14
Jagger_c2152_123	1	415.45
BS00072408_51	1	351.3
CAP7_c4277_191	1	351.3
Excalibur_c5139_198	1	83.59
Excalibur_c7033_159	1	240.18
IACX5960	1	256
Kukri_c16271_397	1	411.61
Kukri_c31891_1355	1	260.68
RAC875_c49948_217	1	260.38
RAC875_c80876_67	1	271.8
wsnp_Ra_c3270_6136110	1	256
BS00056823_51	1	440.38
CAP11_c654_240	1	236.84
IAAV8297	1	89.89
Kukri_c13107_100	1	257.6
Kukri_rep_c117029_125	1	260.38
wsnp_Ex_c6452_11213329	1	260.68
wsnp_Ex_c8376_14113519	1	278.9
wsnp_Ex_c9343_15514687	1	423.66
wsnp_Ku_c33917_43336069	1	312.46
wsnp_Ex_c3831_6965890	1	260.38
BobWhite_c48447_529	1	33.01
Kukri_c18608_135	1	482.63
BS00035273_51	1	462.61
BS00058867_51	1	55.22
Excalibur_c66_147	1	356.3
Kukri_c25215_124	1	245.35
RAC875_c16149_298	1	284.07
Tdurum_contig10365_341	1	340.29
wsnp_Ex_c13186_20822127	1	284.07
wsnp_Ex_c8588_14419007	1	241.88
wsnp_JD_c13384_13393159	1	317.79
wsnp_Ku_c34659_43981982	1	177.29
wsnp_Ra_c11594_18777085	1	293.96
RAC875_c18640_821	1	89.89
Tdurum_contig47183_205	1	195.09
GENE-3046_367	1	317.79
BS00040968_51	1	230.92
Excalibur_c9676_163	1	89.89
Excalibur_rep_c113950_132	1	108.8
Tdurum_contig5711_242	1	344.32
wsnp_Ex_c28149_37293173	1	401.68
wsnp_Ku_c21316_31053745	1	253.11
BobWhite_c26569_190	1	344.45
GENE-0069_107	1	326.51
Kukri_c57770_705	1	317.79
wsnp_Ex_rep_c66872_65273904	1	435.16
Kukri_rep_c115657_255	1	462.61
BobWhite_c13761_242	1	317.79
BS00023201_51	1	66.54
BS00067119_51	1	401.68
Excalibur_c23598_1502	1	401.68
IACX5793	1	256
Kukri_c10239_2186	1	240.18
Kukri_c34242_404	1	475.71
wsnp_Ex_c2181_4089639	1	212.53
wsnp_Ex_c28149_37293117	1	401.68
wsnp_Ex_c5216_9235964	1	240.18
BS00021728_51	1	258.46
IAAV6234	1	270.05
Kukri_c49463_154	1	316.86
RAC875_c11016_495	1	431.5
BobWhite_c27474_124	1	111.64
BS00066549_51	1	216.46
CAP11_rep_c7878_143	1	55.28
Ex_c14515_218	1	216.46
GENE-0379_108	1	216.46
Ku_c3523_1959	1	357.33
wsnp_Ex_c572_1138770	1	220.71
wsnp_Ra_c6474_11298812	1	216.46
RFL_Contig858_2219	1	475.71
wsnp_Ex_rep_c66980_65419811	1	204.76
Kukri_c15691_151	1	440.38
BS00034278_51	1	295.05
CAP7_c1891_230	1	293.96
RAC875_c16820_419	1	159.96
Tdurum_contig59794_640	1	42.4
BS00077504_51	1	216.46
Ra_c2895_591	1	220.71
RAC875_rep_c119761_111	1	357.09
Tdurum_contig96086_74	1	333.66
BobWhite_c44164_402	1	351.43
BS00038243_51	1	84.44
RAC875_c5153_192	1	459.02
BobWhite_c26122_129	1	312.46
BS00039378_51	1	291.66
BS00067421_51	1	240.18
Excalibur_rep_c108929_181	1	89.89
IAAV332	1	261.32
Kukri_c45512_193	1	314.67
Excalibur_c51845_186	1	289.38
RFL_Contig2961_1806	1	481.08
BS00010128_51	1	83.59
CAP7_c4879_249	1	313.85
CAP8_c2448_355	1	89.89
Excalibur_c11562_742	1	110.09
GENE-0262_431	1	321.58
IAAV7203	1	220.71
Kukri_c44895_88	1	351.3
wsnp_Ex_c6563_11378915	1	313.85
wsnp_Ku_c23012_32893918	1	274.32
BS00022426_51	1	202.05
Excalibur_c10065_570	1	141.85
BS00022958_51	1	235.67
BS00023101_51	1	240.18
BS00079769_51	1	75.37
Ex_c4060_510	1	321.58
wsnp_Ex_c572_1138339	1	220.71
wsnp_Ex_rep_c108951_91954190	1	259.48
Kukri_rep_c113971_162	1	117.68
RAC875_c89908_105	1	178.82
RFL_Contig4953_469	1	216.46
BS00026456_51	1	51.66
BS00062658_51	1	37.14
BS00074511_51	1	95.68
GENE-0112_64	1	237.26
Kukri_c67383_102	1	293.96
tplb0021i12_383	1	351.3
wsnp_Ex_c3258_6004611	1	293.96
wsnp_Ex_c43228_49605281	1	293.96
wsnp_Ex_rep_c68085_66839109	1	293.96
wsnp_Ku_rep_c109724_94227136	1	386.5
CAP7_c12113_171	1	291.66
Excalibur_c35310_375	1	351.3
BS00012283_51	1	240.18
Excalibur_c73970_243	1	401.68
Excalibur_rep_c106070_465	1	401.68
IACX11070	1	240.18
IACX5892	1	133.63
RAC875_c60514_90	1	263.65
tplb0036l23_243	1	117.68
BS00023203_51	1	335.72
BS00062969_51	1	216.46
GENE-0527_92	1	298.52
Kukri_c2446_683	1	89.89
Tdurum_contig70803_475	1	432.07
wsnp_CAP8_c4785_2322876	1	343.18
wsnp_Ex_c10783_17555091	1	157.77
wsnp_Ku_c4271_7774388	1	182.57
Excalibur_c25175_512	1	110.09
BobWhite_c26212_208	1	289.05
BS00087600_51	1	240.18
Excalibur_c10538_1153	1	435.16
IACX3496	1	235.11
RAC875_c16352_594	1	107.74
RAC875_c41993_582	1	333.28
Tdurum_contig29886_139	1	435.16
wsnp_Ex_c11939_19147421	1	435.16
RAC875_c62550_470	1	430.97
BS00023935_51	1	334.02
D_GA8KES402HR8TV_187	1	78
Excalibur_c1845_4911	1	284.07
Excalibur_c52725_585	1	283.34
RAC875_c8482_160	1	293.96
TA004365-0417	1	216.46
BobWhite_c37358_208	1	357.33
Excalibur_c15098_591	1	220.71
Excalibur_c58154_84	1	110.09
BS00021730_51	1	216.46
Excalibur_c44697_74	1	219.53
GENE-0287_28	1	216.46
Ku_c16913_324	1	245.76
Ra_c24793_726	1	283.34
RFL_Contig5699_1155	1	216.46
Tdurum_contig42405_197	1	42.4
wsnp_Ku_c12441_20092792	1	435.16
Kukri_c7393_851	1	89.89
BobWhite_c40914_538	1	216.46
CAP8_c806_297	1	216.46
D_contig36054_1409	1	66.54
Excalibur_c57766_92	1	216.46
Ku_c20664_262	1	435.16
RAC875_c24163_994	1	48.59
RAC875_c51346_99	1	447.55
wsnp_CAP7_c3472_1623955	1	315.94
Jagger_c6890_167	1	332.47
IAAV3403	1	51.66
BobWhite_c41272_159	1	333.66
BS00011286_51	1	216.46
BS00048117_51	1	216.46
BS00088350_51	1	317.79
Excalibur_c35316_154	1	51.48
Excalibur_rep_c110054_341	1	356.3
IAAV8824	1	216.46
Kukri_c84024_375	1	310.65
wsnp_BF475149A_Ta_2_1	1	230.92
wsnp_BG606986A_Ta_2_1	1	317.79
wsnp_BG606986A_Ta_2_4	1	317.79
wsnp_BM140362A_Ta_2_2	1	260.38
Excalibur_c11941_612	1	156.43
Kukri_c37343_250	1	288.47
BS00073585_51	1	241.88
Excalibur_c53173_275	1	481.08
Kukri_c31093_387	1	216.46
TA001450-1081	1	260.38
Tdurum_contig12152_63	1	356.3
wsnp_Ex_c12932_20486842	1	462.61
BobWhite_c27438_81	1	291.66
BS00009104_51	1	315.94
Excalibur_c16947_81	1	394.41
IAAV2072	1	230.92
IAAV3049	1	241.48
wsnp_Ex_c6488_11266589	1	351.3
BS00022458_51	1	141.85
BobWhite_c6664_644	1	415.45
BS00022220_51	1	264.58
BS00033262_51	1	241.88
Excalibur_c7692_139	1	216.46
IAAV6899	1	134.22
Kukri_c51781_199	1	357.33
Kukri_rep_c109473_80	1	271.29
Ra_c2227_825	1	401.68
RAC875_c15975_1208	1	314.78
RAC875_c85550_73	1	481.08
wsnp_BE591290B_Ta_2_7	1	411.61
wsnp_JD_c6544_7697578	1	270.05
wsnp_Ra_c12148_19539667	1	241.48
Kukri_c35451_857	1	117.68
BobWhite_c48591_394	1	162.26
CAP12_c1979_117	1	274.16
Excalibur_c10689_254	1	157.77
IAAV4820	1	414.53
Ku_c8992_405	1	329.26
Kukri_c13136_1363	1	162.26
Ra_c2322_174	1	218.57
Ra_c26970_1740	1	218.57
RFL_Contig5334_831	1	334.02
wsnp_CAP11_c29_68486	1	349.52
wsnp_JD_c6544_7697235	1	271.29
wsnp_Ku_c10239_16988077	1	236.84
wsnp_Ex_c6563_11378565	1	316.86
BS00062759_51	1	445.92
BS00065325_51	1	260.38
BS00103478_51	1	110.09
Ex_c4876_1221	1	95.68
Ex_c80400_458	1	221.23
Excalibur_c1936_1072	1	349.52
GENE-3454_74	1	270.05
Ra_c64515_242	1	270.05
RAC875_c29059_648	1	481.08
wsnp_Ex_c1997_3756118	1	271.29
wsnp_Ex_c572_1138503	1	219.53
BS00070951_51	1	462.61
BS00083340_51	1	107.14
Kukri_c46010_146	1	174.13
RAC875_c12348_720	1	332.44
Tdurum_contig83247_74	1	409.93
wsnp_Ex_c31983_40709607	1	174.13
wsnp_Ex_c31983_40709866	1	174.2
wsnp_Ex_c3887_7051325	1	481.08
wsnp_Ex_c7965_13520238	1	110.09
wsnp_JD_c6664_7807201	1	415.71
wsnp_Ku_c30921_40705731	1	218.57
RAC875_c42700_264	1	42.4
BS00110877_51	1	333.28
RAC875_rep_c105766_652	1	329.26
BobWhite_c20902_177	1	66.54
RAC875_rep_c71921_672	1	481.08
wsnp_Ex_c1997_3757496	1	271.29
wsnp_Ex_c5060_8985678	1	297.37
wsnp_Ex_rep_c102067_87313597	1	329.26
Jagger_c6846_109	1	89.89
Tdurum_contig98378_452	1	165.56
Kukri_c3888_1478	1	55.28
BobWhite_c96_170	1	297.37
BS00021780_51	1	481.08
BS00065750_51	1	308.92
BS00067170_51	1	469.22
BS00085366_51	1	332.47
GENE-0507_285	1	170.38
IACX11001	1	117.68
RAC875_c43643_176	1	241.88
wsnp_Ex_c52086_55808126	1	481.08
wsnp_Ex_rep_c67474_66076379	1	481.08
wsnp_Ra_c19637_28840370	1	394.41
wsnp_Ra_c2895_5488879	1	220.71
BS00064638_51	1	261.32
BS00064679_51	1	218.57
RFL_Contig399_1148	1	351.62
BobWhite_c6046_304	1	329.26
Excalibur_c8396_396	1	292.87
Ku_c809_2419	1	271.29
Ra_c364_50	1	344.45
wsnp_Ex_c1997_3757721	1	271.29
Tdurum_contig42479_3800	1	117.68
Excalibur_c97157_65	1	326.51
IAAV130	1	329.26
RAC875_c8245_272	1	160.39
RFL_Contig3683_1784	1	411.15
TA003955-1138	1	256
Tdurum_contig60210_371	1	351.3
wsnp_Ra_c33025_41968284	1	255.26
BS00069145_51	1	260.38
BobWhite_c18184_107	1	305.73
CAP12_c1906_217	1	256
Excalibur_s107771_77	1	216.46
Kukri_c3150_341	1	202.05
Ra_c1311_1360	1	258.46
Ra_c2029_3163	1	82.12
RAC875_c39721_709	1	216.46
BS00086680_51	1	218.57
Excalibur_c47013_1503	1	323.65
Jagger_c5111_190	1	291.66
Kukri_c30322_414	1	256
RFL_Contig1118_1073	1	133.75
Tdurum_contig51167_810	1	401.68
Tdurum_contig8382_300	1	178.88
wsnp_Ex_c5323_9409407	1	160.39
Excalibur_c9509_1180	1	42.4
BS00036104_51	1	341.75
IAAV6100	1	439.42
Kukri_c17412_1249	1	442.01
RAC875_c31419_80	1	245.76
wsnp_Ex_c36911_44767554	1	439.42
wsnp_Ex_c6476_11246531	1	459.02
wsnp_Ex_rep_c103474_88421290	1	439.42
wsnp_Ex_rep_c66872_65273203	1	437.02
wsnp_JD_rep_c49006_33254974	1	357.33
Tdurum_contig35757_161	1	42.4
Ra_c39042_935	1	149.6
BobWhite_c66315_505	1	482.63
BS00011810_51	1	48.59
BS00026777_51	1	218.57
BS00033749_51	1	42.4
IACX1465	1	182.57
Kukri_c12534_559	1	170.38
Kukri_c4900_2435	1	199.68
Kukri_rep_c102900_1715	1	167.91
RAC875_c60162_206	1	341.75
RAC875_rep_c110533_92	1	42.4
Tdurum_contig69753_513	1	202.05
tplb0045g22_418	1	258.46
BS00023126_51	1	240.18
CAP7_c4833_55	1	160.39
TA006139-0953	1	160.39
wsnp_BE443588A_Ta_2_1	1	333.66
wsnp_BE443588A_Ta_2_2	1	333.66
wsnp_Ex_c15377_23637176	1	439.42
Tdurum_contig5008_556	1	202.05
BS00070580_51	1	344.45
Ex_c8514_1342	1	235.11
Excalibur_c97157_137	1	326.51
Kukri_c19837_432	1	437.11
Kukri_c23985_166	1	202.05
Kukri_c44895_139	1	357.33
Tdurum_contig19376_154	1	42.4
wsnp_JD_rep_c65095_41464278	1	437.02
Excalibur_c21534_1436	1	357.33
Excalibur_rep_c77404_218	1	184.34
BobWhite_c1265_247	1	115.22
BS00034899_51	1	350.32
BS00073413_51	1	326.51
GENE-0033_233	1	333.66
Ra_c8027_1021	1	366.92
wsnp_RFL_Contig3850_4199825	1	440.38
RAC875_c7891_426	1	216.46
wsnp_Ex_c5323_9408829	1	157.77
BS00088035_51	1	265.98
Excalibur_c7190_2995	1	199.43
Kukri_c7436_2259	1	157.77
RAC875_c52947_84	1	432.07
TA004265-0757	1	260.38
wsnp_Ex_c11939_19147790	1	431.5
BobWhite_c12305_959	1	435.16
D_contig35560_267	1	462.61
RAC875_c49433_308	1	366.92
Tdurum_contig10250_272	1	219.53
wsnp_Ex_c55986_58282517	1	248.7
BobWhite_c42252_276	1	59.73
BobWhite_c30109_240	1	225.72
BobWhite_c4646_119	1	202.05
BS00065784_51	1	291.13
Excalibur_c12215_352	1	202.05
Excalibur_rep_c84731_611	1	224.2
IAAV1930	1	440.38
Kukri_c48434_88	1	216.46
RAC875_c5544_4156	1	216.46
RAC875_rep_c95460_302	1	298.52
Tdurum_contig5008_635	1	202.05
RAC875_c68350_61	1	423.4
Excalibur_c37474_179	1	218.57
Excalibur_c54842_340	1	341.75
IACX5982	1	202.05
Ra_c105707_788	1	248.7
RAC875_rep_c105092_114	1	218.57
RFL_Contig5450_993	1	218.57
wsnp_Ex_c32590_41222878	1	265.98
wsnp_Ra_c34203_42948357	1	218.57
BobWhite_c34661_208	1	216.46
Excalibur_c37474_242	1	218.57
Kukri_c1250_634	1	234.04
Kukri_rep_c104386_273	1	216.46
Tdurum_contig12007_393	1	230.92
wsnp_Ex_c15188_23387523	1	218.57
wsnp_Ku_c3844_7053669	1	219.53
wsnp_Ra_c41581_48764320	1	218.57
Excalibur_c25050_372	1	160.39
Excalibur_rep_c88290_94	1	216.46
Kukri_c16098_95	1	159.05
Kukri_c27717_316	1	218.57
Kukri_c362_151	1	216.46
RAC875_c41275_131	1	235.11
wsnp_CAP12_c1960_972031	1	261.32
wsnp_Ex_c10783_17554146	1	159.05
wsnp_Ex_c14361_22341570	1	219.53
Tdurum_contig5711_174	1	344.08
BS00110358_51	1	131.74
Excalibur_c16203_451	1	256
Excalibur_c3429_236	1	262.13
IAAV7551	1	216.46
wsnp_Ex_c4605_8240189	1	220.71
BS00021864_51	1	251.78
GENE-0412_338	1	42.4
BS00068358_51	1	219.53
Kukri_c23350_433	1	226.88
RAC875_c39165_148	1	216.46
RAC875_c9899_510	1	225.97
wsnp_Ex_c4605_8239915	1	216.46
wsnp_Ex_rep_c101414_86781128	1	220.71
wsnp_JG_c3720_1558699	1	289.05
wsnp_Ku_c42878_50516167	1	160.39
BS00013227_51	1	202.05
BS00033469_51	1	235.11
GENE-0491_632	1	224.2
IACX219	1	226.88
IACX2325	1	219.53
JD_c26750_378	1	88.66
Kukri_c67601_267	1	220.71
RAC875_c100147_55	1	262.13
RAC875_c23158_301	1	236.84
RAC875_c57061_313	1	293.96
RAC875_c61590_448	1	216.46
wsnp_BE403956A_Ta_2_3	1	219.53
Excalibur_c17004_1396	1	480.56
Excalibur_c59894_97	1	232.27
RAC875_c42365_265	1	203.88
RAC875_rep_c71093_1070	1	404.32
Excalibur_c16353_264	1	117.68
wsnp_RFL_Contig373_3974834	1	216.46
CAP8_rep_c7560_159	1	216.46
Kukri_c19389_97	1	230.92
Kukri_c24753_460	1	402.42
Kukri_c29134_108	1	178.82
Kukri_c45123_242	1	170.38
Kukri_c54678_88	1	267.41
RAC875_c8515_653	1	216.46
BS00022870_51	1	202.05
BS00094681_51	1	219.53
Excalibur_c3565_2673	1	220.71
IACX7921	1	216.46
Kukri_c67703_174	1	351.43
Kukri_rep_c69697_207	1	193.77
Ra_c2227_855	1	401.68
Tdurum_contig48416_335	1	220.71
wsnp_Ex_c1374_2630830	1	219.53
wsnp_Ex_c21592_30743513	1	220.71
wsnp_Ku_c37925_46679146	1	219.53
RAC875_c13012_1598	1	151.3
BS00032825_51	1	366.46
BS00041358_51	1	216.46
BS00077199_51	1	216.46
Excalibur_c49588_76	1	216.46
IAAV3919	1	42.4
TA001772-0625	1	216.46
TA002594-0782	1	226.88
Tdurum_contig44888_837	1	42.4
wsnp_Ex_c3986_7217641	1	219.53
wsnp_Ex_c6817_11762714	1	216.46
wsnp_Ku_c37925_46678703	1	216.46
wsnp_Ku_c4413_8008008	1	216.46
Kukri_c63400_54	1	148.37
BobWhite_c12841_56	1	219.53
CAP12_c6266_298	1	219.53
Ex_c6765_2118	1	216.46
GENE-0235_245	1	219.53
IAAV7929	1	216.46
IACX293	1	219.53
Kukri_c2121_2345	1	117.68
Kukri_rep_c106037_96	1	220.71
Kukri_rep_c106359_124	1	216.46
Ra_c6038_588	1	236.56
RAC875_c12808_182	1	216.46
RAC875_c55052_604	1	216.46
RAC875_c57977_121	1	216.46
TA016013-1040	1	216.46
wsnp_BF482891A_Ta_2_2	1	224.2
wsnp_Ex_c10100_16600633	1	219.53
wsnp_Ex_c25628_34888253	1	216.46
wsnp_Ex_c35563_43690084	1	219.53
wsnp_Ex_rep_c68171_66944702	1	365.2
wsnp_Ra_c24776_34331660	1	219.53
wsnp_Ra_c4481_8119609	1	216.46
RAC875_c57095_240	1	431.5
BS00067339_51	1	202.05
CAP12_c6266_187	1	219.53
CAP7_c3269_236	1	219.53
Excalibur_c29605_535	1	289.05
Excalibur_rep_c107489_168	1	216.46
Kukri_rep_c103147_745	1	219.53
RAC875_c105730_397	1	230.92
RAC875_c21673_641	1	351.43
RAC875_c31168_238	1	219.53
RAC875_c38417_246	1	216.46
TA002362-0785	1	366.92
Tdurum_contig51167_390	1	394.96
Tdurum_contig81642_298	1	356.3
wsnp_BF474340A_Ta_2_1	1	366.92
wsnp_Ex_c25628_34888439	1	219.53
wsnp_Ex_c3565_6521098	1	220.71
wsnp_Ex_c5543_9763520	1	219.53
BobWhite_c1488_504	1	219.53
BS00079087_51	1	401.68
Kukri_c31964_109	1	173.23
Kukri_rep_c101946_496	1	219.38
Kukri_rep_c115954_137	1	219.53
RAC875_c10400_791	1	216.46
RAC875_c24560_604	1	216.46
RAC875_c33300_141	1	219.53
TA004725-0348	1	219.38
wsnp_Ex_c13955_21833712	1	356.3
wsnp_Ex_c23143_32376622	1	356.3
wsnp_Ex_c28900_37982485	1	326.51
wsnp_Ex_rep_c66562_64849366	1	230.92
D_contig08749_250	1	151.72
BS00065146_51	1	216.46
BS00110766_51	1	216.46
GENE-0071_115	1	220.71
Kukri_c23985_229	1	202.05
Kukri_c29668_338	1	216.46
RAC875_c25799_457	1	219.53
RFL_Contig530_2305	1	219.38
wsnp_Ex_c12254_19574891	1	51.66
wsnp_Ex_c8364_14095508	1	219.53
BS00064197_51	1	199.68
GENE-3653_323	1	165.15
BobWhite_c31470_532	1	51.66
Tdurum_contig17530_822	1	149.6
CAP8_c2843_226	1	219.53
Excalibur_rep_c111311_58	1	216.46
Kukri_rep_c107771_588	1	202.05
Kukri_rep_c71143_1671	1	332.47
RFL_Contig3232_1224	1	202.05
Tdurum_contig51167_1029	1	394.41
Tdurum_contig51167_534	1	394.41
RAC875_c37031_312	1	317.79
BS00056550_51	1	74.3
CAP7_c2317_217	1	173.23
CAP7_c4833_141	1	159.05
D_contig35755_111	1	216.46
Excalibur_rep_c113303_500	1	216.46
GENE-0053_224	1	219.53
GENE-0126_140	1	219.53
Kukri_c43730_841	1	216.46
RAC875_c68797_400	1	219.53
Tdurum_contig51167_915	1	394.41
wsnp_Ex_c12352_19708127	1	216.46
wsnp_Ex_c3565_6520901	1	216.46
wsnp_Ex_c6817_11761300	1	219.53
wsnp_Ex_rep_c66846_65240088	1	226.35
BS00087437_51	1	216.46
BS00087601_51	1	230.92
D_GBF1XID02F3H8U_128	1	107.14
Excalibur_c39257_634	1	313.23
IAAV2844	1	440.38
Kukri_c31964_56	1	178.88
Kukri_c61766_907	1	219.53
RAC875_c32979_440	1	277.8
Tdurum_contig28774_365	1	273.82
tplb0059i08_441	1	481.08
wsnp_Ex_c3572_6533892	1	216.46
wsnp_Ex_c14866_22995097	1	219.53
BS00081680_51	1	114.35
BobWhite_c104_89	1	289.05
BobWhite_c28971_184	1	312.46
CAP11_c6014_160	1	216.46
Excalibur_c7026_2635	1	162.26
Ku_c1313_1673	1	265.98
Kukri_c49776_192	1	202.05
RFL_Contig22_617	1	260.38
BobWhite_c31322_391	1	415.45
BobWhite_c5242_400	1	366.92
CAP7_c821_239	1	401.68
wsnp_Ex_c1359_2604298	1	341.75
wsnp_Ex_c30552_39457767	1	366.92
D_contig37179_75	1	42.4
wsnp_Ku_rep_c68419_67400635	1	216.46
BS00025755_51	1	89.29
Excalibur_c33881_618	1	216.46
IAAV2694	1	289.05
IAAV2709	1	219.38
Kukri_c136_289	1	351.3
Tdurum_contig13946_329	1	175.43
wsnp_Ex_c48087_53105842	1	160.39
wsnp_Ex_c8885_14842394	1	216.46
BS00067652_51	1	258.46
Excalibur_rep_c107144_405	1	219.53
RAC875_c65431_351	1	202.05
wsnp_Ex_c56097_58351893	1	235.11
wsnp_Ex_c56097_58352130	1	235.11
wsnp_Ex_rep_c101414_86780996	1	230.92
wsnp_Ku_c47386_53862969	1	219.53
BS00110151_51	1	202.05
Kukri_c46608_277	1	216.46
BS00081455_51	1	216.46
GENE-0069_468	1	326.51
RAC875_c3751_96	1	216.46
Tdurum_contig13946_241	1	175.43
Tdurum_contig55009_1153	1	219.53
wsnp_Ex_c4605_8241260	1	219.53
wsnp_Ku_c18611_27943266	1	216.46
wsnp_Ra_rep_c74936_72685894	1	216.46
BobWhite_c46007_582	1	265.98
Ra_c58315_265	1	235.11
RAC875_c30657_82	1	78.24
wsnp_Ex_c10657_17376448	1	42.4
wsnp_Ex_rep_c69738_68695568	1	216.46
BS00021878_51	1	216.46
Excalibur_c25273_149	1	230.92
JD_c63991_766	1	219.38
BS00102492_51	1	218.57
Tdurum_contig47006_2711	1	481.08
Ex_c36987_538	1	215.75
Kukri_c12165_1148	1	219.53
Kukri_c54467_100	1	216.46
Kukri_c82086_387	1	351.43
RAC875_c85031_525	1	134.22
RFL_Contig1703_695	1	117.68
RFL_Contig2270_2610	1	230.75
Tdurum_contig56662_54	1	349.52
wsnp_Ex_c41969_48673442	1	219.53
wsnp_Ku_rep_c69362_68705297	1	437.02
BobWhite_c10251_382	1	459.02
BobWhite_c5967_537	1	326.51
BS00004522_51	1	227.18
Excalibur_c22768_963	1	326.51
Excalibur_c85499_232	1	435.16
IACX5994	1	326.51
Kukri_c1313_1158	1	265.98
Kukri_c25736_184	1	481.08
Kukri_c50414_251	1	216.46
wsnp_Ex_c33452_41938013	1	326.51
wsnp_Ex_c33452_41938159	1	326.51
wsnp_Ex_c759_1493846	1	216.46
BS00066336_51	1	219.53
BS00022201_51	1	216.46
Excalibur_c47654_70	1	202.05
Jagger_c6772_80	1	397.53
Ra_c2322_1067	1	218.57
RAC875_rep_c104557_1245	1	219.38
RFL_Contig22_387	1	260.38
wsnp_Ex_c18169_26977013	1	202.05
RFL_Contig1338_2646	1	114.35
Tdurum_contig46413_779	1	89.29
wsnp_Ex_c10257_16825240	1	215.75
Excalibur_c65227_444	1	224.2
GENE-0283_330	1	224.2
Kukri_c362_91	1	216.46
Kukri_c65610_572	1	432.07
Kukri_c7119_392	1	326.51
Tdurum_contig32437_257	1	251.69
wsnp_Ex_c1557_2973321	1	431.5
wsnp_Ex_c9534_15793556	1	350.32
wsnp_Ex_rep_c102067_87314043	1	332.44
BobWhite_rep_c63819_182	1	230.92
BS00065170_51	1	437.11
D_contig04348_649	1	219.53
Excalibur_c22768_811	1	326.51
Excalibur_c25353_1171	1	326.51
RAC875_c59190_384	1	401.68
Tdurum_contig84252_155	1	432.07
wsnp_BF478737A_Ta_2_1	1	216.46
wsnp_Ex_c46670_52108070	1	481.08
wsnp_Ra_c9209_15425473	1	258.46
tplb0036l23_696	1	133.75
RAC875_c18839_403	1	289.05
BS00066852_51	1	217.76
BS00089894_51	1	248.7
Excalibur_c20133_87	1	216.46
Excalibur_c63671_90	1	344.45
RAC875_c16824_202	1	351.3
RFL_Contig5334_1969	1	333.66
TA003063-0097	1	261.09
Tdurum_contig56158_60	1	332.47
RAC875_c5016_314	1	366.46
Excalibur_c41553_213	1	401.68
Excalibur_c41592_100	1	459.02
Kukri_c37592_531	1	117.68
RAC875_c21411_162	1	326.51
Tdurum_contig31304_527	1	230.92
wsnp_Ex_rep_c69932_68893867	1	437.02
BS00063263_51	1	145.25
Kukri_c30924_203	1	356.3
BS00107306_51	1	321.58
BobWhite_c39668_143	1	418.4
D_contig33331_399	1	480.56
RAC875_rep_c107527_946	1	216.46
Excalibur_c88792_93	1	411.15
Kukri_c35030_266	1	350.32
RAC875_c11899_366	1	216.46
RFL_Contig399_976	1	351.43
wsnp_Ex_c3594_6568869	1	357.33
Ku_c17322_2436	1	293.96
tplb0031l06_747	1	356.3
Excalibur_c87411_54	1	78.24
BS00002216_51	1	230.92
IACX6344	1	216.46
Kukri_c18274_551	1	341.75
RAC875_c24047_284	1	260.38
wsnp_Ex_c1997_3755945	1	270.05
wsnp_Ku_c15214_23756800	1	258
wsnp_Ku_c3804_6986527	1	344.45
BS00037255_51	1	216.46
IAAV1142	1	284.07
JD_c107_16	1	270.05
RFL_Contig3919_1348	1	259.48
wsnp_Ra_c26191_35761997	1	165.56
Excalibur_c46365_442	1	462.61
Ex_c4242_1442	1	219.38
IACX4386	1	230.92
Kukri_rep_c115111_251	1	332.47
Ex_c28368_426	1	109.32
GENE-0509_639	1	162.26
RFL_Contig1027_442	1	82.12
BobWhite_c4384_262	1	170.38
BS00078982_51	1	157.77
BS00105601_51	1	159.05
RAC875_c39125_365	1	216.46
wsnp_Ku_c17322_26392311	1	293.96
wsnp_Ku_c5210_9290700	1	291.66
BobWhite_c1361_1187	1	42.4
BS00015608_51	1	51.66
BS00022288_51	1	90.01
BS00022848_51	1	323.65
BS00037976_51	1	337.41
BS00039377_51	1	293.96
Excalibur_rep_c110450_286	1	218.57
IAAV5252	1	165.56
IAAV7172	1	333.66
RAC875_c29540_1109	1	258.46
RAC875_c67771_805	1	332.98
tplb0059d21_1032	1	335.72
wsnp_Ku_c5210_9289260	1	291.66
RAC875_c26820_847	1	159.05
BobWhite_c15557_395	1	170.38
BS00065430_51	1	291.66
CAP12_c2265_240	1	241.88
Excalibur_c65755_51	1	284.07
Excalibur_rep_c112145_271	1	240.18
Ra_c110766_321	1	328.14
RAC875_c1825_188	1	160.39
wsnp_BE445113A_Ta_2_1	1	256
wsnp_BE490041A_Ta_2_1	1	190.73
wsnp_Ex_c19353_28290651	1	356.3
BS00085235_51	1	95.68
BS00022396_51	1	317.79
Excalibur_c26688_138	1	333.66
Excalibur_c77035_156	1	202.05
Ku_c10813_1122	1	270.05
RAC875_c43389_105	1	481.08
BS00010287_51	1	216.46
Ex_c15768_799	1	283.34
RFL_Contig399_1005	1	351.3
wsnp_Ex_c4186_7560575	1	481.08
Excalibur_c55370_192	1	216.46
BS00065324_51	1	258.46
IACX7695	1	218.57
Kukri_c18608_729	1	481.08
wsnp_Ex_c19353_28290393	1	356.3
Excalibur_rep_c106310_500	1	216.46
BS00079538_51	1	264.58
Excalibur_c71158_54	1	83.59
Jagger_c5280_407	1	271.29
Kukri_c47131_569	1	356.3
RAC875_c1599_342	1	414.53
TA005289-1104	1	333.28
wsnp_Ex_c27940_37101775	1	241.48
wsnp_Ex_c52086_55808193	1	481.08
wsnp_JD_c6544_7697412	1	271.29
CAP7_c1645_359	1	134.22
Excalibur_rep_c92985_510	1	149.6
BS00010004_51	1	216.46
BS00021889_51	1	240.18
BS00037007_51	1	216.46
CAP11_c1021_200	1	295.05
CAP7_c490_123	1	411.15
Excalibur_c3145_70	1	291.66
Kukri_c22434_513	1	220.71
Kukri_c29150_143	1	89.89
Ra_c5683_1762	1	356.3
RAC875_c20823_707	1	481.08
RAC875_c39401_502	1	321.58
wsnp_BE445113A_Ta_2_2	1	256
wsnp_Ex_rep_c72011_70562321	1	481.08
wsnp_JD_c20553_18260731	1	357.09
BS00059424_51	1	42.4
RAC875_c63624_1002	1	89.89
Excalibur_c16947_114	1	401.68
Kukri_c13593_203	1	165.87
Ra_c22663_367	1	181.6
wsnp_RFL_Contig4735_5673999	1	75.37
BobWhite_c4499_153	1	170.38
BS00022173_51	1	264.58
Excalibur_c5033_587	1	289.05
RAC875_rep_c107325_644	1	170.38
wsnp_BG263358A_Ta_2_1	1	299.01
BS00065168_51	1	51.66
BS00068391_51	1	334.02
Excalibur_c44668_382	1	277.14
IACX3047	1	249.48
Kukri_c18017_1696	1	289.05
wsnp_Ex_c271_521429	1	431.5
wsnp_Ex_c4612_8254533	1	333.66
Tdurum_contig42479_1624	1	110.09
Tdurum_contig43943_1165	1	89.89
Excalibur_c46833_204	1	178.82
IAAV5535	1	249.48
IACX662	1	240.18
RAC875_c56994_301	1	141.85
BS00022207_51	1	216.46
BS00028146_51	1	313.85
BS00048118_51	1	216.46
Excalibur_c60388_189	1	345.57
IAAV4238	1	447.55
Kukri_c136_857	1	351.3
wsnp_Ex_c22284_31478675	1	265.98
wsnp_JD_c9290_10155594	1	159.96
wsnp_Ra_c59303_60669172	1	457.47
BobWhite_c20553_568	1	356.3
BS00022677_51	1	42.4
BS00084995_51	1	431.5
BS00089098_51	1	462.61
CAP12_c3758_112	1	351.3
GENE-0004_635	1	245.35
Kukri_c3582_87	1	237.26
RAC875_c95364_259	1	55.28
RAC875_rep_c112044_340	1	256
wsnp_Ex_c11939_19147514	1	437.02
wsnp_Ku_c816_1684613	1	401.68
BS00011787_51	1	165.56
GENE-0431_601	1	216.46
BS00021895_51	1	216.46
TA003382-0407	1	216.46
Tdurum_contig78830_745	1	351.43
tplb0036k16_751	1	240.3
BS00107935_51	1	435.16
BS00022261_51	1	321.58
BS00048887_51	1	216.46
IAAV1185	1	248.7
IAAV7479	1	89.89
Kukri_c12984_465	1	272.9
RAC875_c32379_216	1	341.75
RAC875_c67106_97	1	110.09
RAC875_c97040_104	1	90.01
wsnp_Ex_c3142_5808713	1	216.46
wsnp_Ku_c5687_10068945	1	435.16
wsnp_Ra_c6474_11298858	1	216.46
BS00081035_51	1	89.89
BS00062876_51	1	293.96
BS00069278_51	1	89.89
GENE-0002_856	1	170.38
Ku_c2742_638	1	216.46
Kukri_c49170_655	1	271.8
RAC875_c6798_467	1	321.58
TA001430-0733	1	401.68
wsnp_Ex_c9343_15514531	1	423.66
BS00011521_51	1	431.5
BS00100120_51	1	260.38
BS00109991_51	1	321.58
GENE-0392_97	1	295.05
IAAV3846	1	216.46
Ku_c12688_352	1	299.01
Kukri_c22508_119	1	165.56
RAC875_c39721_351	1	230.92
wsnp_Ex_c3906_7086162	1	216.46
wsnp_Ex_c57982_59470152	1	83.59
wsnp_Ex_rep_c68493_67320068	1	295.05
BS00021990_51	1	431.5
Ex_c14361_506	1	219.53
Excalibur_c32608_64	1	216.46
Kukri_c7691_212	1	401.68
RAC875_rep_c101110_474	1	89.89
wsnp_Ex_c3142_5808220	1	216.46
wsnp_JD_c13903_13781269	1	240.18
wsnp_Ku_c330_683203	1	473.04
BobWhite_c29908_113	1	256
Ex_c14515_220	1	216.46
Excalibur_rep_c69012_742	1	216.46
IACX9106	1	216.46
RAC875_rep_c101110_563	1	89.89
wsnp_Ex_c18196_27006489	1	216.46
wsnp_Ex_c5634_9907829	1	218.57
Excalibur_c9196_313	1	89.89
BS00012042_51	1	317.79
Excalibur_c11941_675	1	158.24
IAAV8743	1	311.34
Kukri_c82555_88	1	175.43
Ra_c29200_300	1	341.75
wsnp_Ku_c183_358844	1	83.59
GENE-0249_122	1	149.6
BS00009808_51	1	294.3
Excalibur_c32167_59	1	241.88
Kukri_c20480_121	1	423.4
Kukri_c2338_533	1	406.22
RAC875_c16136_129	1	344.45
RAC875_rep_c100394_536	1	401.68
wsnp_Ex_c3142_5808330	1	216.46
wsnp_Ex_c7684_13109335	1	406.22
wsnp_Ku_c23926_33870364	1	241.88
wsnp_Ra_c3270_6136601	1	256
Ex_c2389_1633	1	216.46
RAC875_c38756_141	1	66.54
RFL_Contig1118_65	1	117.68
BobWhite_c19182_280	1	401.68
BS00066659_51	1	351.43
BS00110627_51	1	321.58
Excalibur_c30974_65	1	356.3
wsnp_Ex_c5634_9906981	1	218.57
wsnp_Ex_rep_c66919_65342127	1	344.45
BS00033750_51	1	42.4
TA003411-0583	1	394.41
wsnp_BE518393A_Td_2_3	1	216.46
wsnp_CAP12_rep_c8598_3608465	1	356.3
wsnp_Ex_c20489_29564938	1	260.68
wsnp_JD_c825_1223506	1	406.22
BS00082567_51	1	59.73
CAP12_c6629_301	1	356.3
RAC875_c63359_1446	1	462.61
wsnp_Ku_c10292_17066821	1	261.32
BobWhite_c46857_82	1	356.3
BS00022943_51	1	91.64
BS00026003_51	1	38.46
Kukri_c4126_240	1	95.68
Kukri_c46939_83	1	95.68
Tdurum_contig46733_6628	1	53.93
Tdurum_contig68827_61	1	91.64
Tdurum_contig8224_378	1	406.22
tplb0031d22_1107	1	289.05
Excalibur_c11258_1700	1	51.66
Excalibur_c88081_143	1	401.68
RAC875_c14066_452	1	182.57
BS00100774_51	1	42.4
Excalibur_c14859_394	1	317.79
BS00010488_51	1	51.48
Ku_c7975_644	1	257.6
Tdurum_contig62584_770	1	356.3
BobWhite_c24825_349	1	342.49
BS00022698_51	1	240.18
IAAV2162	1	459.02
IAAV3156	1	344.08
IAAV5567	1	401.68
Kukri_c6106_470	1	216.46
RAC875_c34888_65	1	107.14
RAC875_c53725_217	1	423.4
RFL_Contig4231_575	1	241.88
wsnp_BE495786A_Ta_2_1	1	240.18
wsnp_Ex_c2389_4478587	1	216.46
GENE-0543_577	1	462.61
Excalibur_c23598_1632	1	356.3
IAAV3650	1	342.49
IAAV8804	1	256
RAC875_c29540_413	1	259.48
Tdurum_contig18174_283	1	351.3
wsnp_CAP7_rep_c5385_2417464	1	351.3
wsnp_Ex_c3201_5910642	1	423.4
wsnp_JD_c13024_13129681	1	342.49
wsnp_Ku_c10065_16730445	1	240.18
wsnp_Ku_c21316_31053776	1	253.11
BS00067277_51	1	216.46
wsnp_Ex_c534_1058778	1	240.18
Ex_c27351_850	1	216.46
BobWhite_c44164_151	1	351.43
BS00023114_51	1	423.66
BS00076278_51	1	89.89
Kukri_c10065_415	1	240.3
Kukri_c10453_875	1	235.11
RAC875_c65515_283	1	218.57
RAC875_rep_c85118_294	1	216.46
wsnp_Ex_rep_c70593_69508988	1	216.46
wsnp_Ra_c4184_7637695	1	351.3
BobWhite_c39996_85	1	84.44
BS00067420_51	1	230.92
Excalibur_c82557_201	1	83.59
Kukri_c29121_226	1	261.32
Kukri_c53935_265	1	261.32
Ra_c11042_1500	1	216.46
Tdurum_contig75762_406	1	342.49
Tdurum_contig80278_250	1	356.3
wsnp_Ex_c3572_6531810	1	219.53
wsnp_Ku_c21356_31093507	1	240.18
RAC875_c13829_144	1	440.09
BS00010267_51	1	89.89
BS00087588_51	1	305.73
CAP11_c2581_302	1	89.89
CAP7_c1083_283	1	261.32
Excalibur_c10736_1051	1	458.6
IAAV8446	1	466.95
Kukri_c12758_617	1	261.32
Kukri_c29655_239	1	95.68
Ra_c56967_900	1	216.46
wsnp_Ex_c3475_6362087	1	261.32
wsnp_CAP12_c2438_1180601	1	191.58
BobWhite_c1027_1127	1	462.61
BobWhite_c15256_225	1	401.68
BobWhite_c16159_288	1	440.38
BS00043441_51	1	423.66
BS00063363_51	1	216.46
BS00065601_51	1	261.32
Excalibur_c12932_2102	1	467.04
Excalibur_c21298_515	1	89.89
GENE-1214_288	1	219.38
Ra_c112300_429	1	284.07
RAC875_c11613_469	1	402.42
Tdurum_contig51833_439	1	339.52
wsnp_Ex_c18499_27344859	1	423.4
wsnp_Ex_c3145_5812670	1	295.05
wsnp_Ex_c34594_42877243	1	351.3
wsnp_Ex_c4685_8377545	1	297.37
Ra_c23068_380	1	0
GENE-0543_113	1	467.04
Kukri_c4204_1673	1	467.04
Kukri_s115525_295	1	51.48
RAC875_c19751_166	1	401.68
RAC875_c42285_1007	1	240.96
RFL_Contig4781_1792	1	294.78
Tdurum_contig43943_56	1	89.89
tplb0046g22_1351	1	230.75
wsnp_CAP8_rep_c3938_1936666	1	344.08
BobWhite_c6820_199	1	405.81
BS00030043_51	1	351.3
BS00065005_51	1	170.38
CAP7_c6531_308	1	241.88
GENE-0543_594	1	467.04
Kukri_c24615_364	1	89.89
RAC875_c5831_1486	1	89.89
RFL_Contig2963_429	1	344.45
wsnp_Ex_c10903_17717179	1	401.68
wsnp_Ex_c20495_29571203	1	295.05
wsnp_Ex_c23143_32377033	1	394.79
wsnp_Ex_c3264_6017750	1	405.81
BS00004903_51	1	89.29
BS00022733_51	1	245.76
BS00080187_51	1	82.12
Excalibur_c3789_967	1	216.46
RAC875_c42285_977	1	240.3
tplb0041a22_935	1	219.53
wsnp_Ex_rep_c67665_66326492	1	216.46
wsnp_Ku_c14496_22838796	1	423.66
Kukri_c29652_858	1	216.46
BS00080076_51	1	341.75
CAP11_s8920_357	1	344.08
GENE-3933_371	1	356.3
Jagger_c3646_235	1	295.05
Kukri_c24402_564	1	216.46
Tdurum_contig15967_90	1	344.45
wsnp_Ex_c12117_19381493	1	216.46
wsnp_Ex_c14733_22819350	1	216.46
wsnp_Ex_c2389_4477096	1	216.46
Kukri_c33586_75	1	216.46
RAC875_c64603_663	1	149.6
RAC875_rep_c104986_200	1	203.88
wsnp_Ex_rep_c105244_89727546	1	216.46
BS00101392_51	1	117.68
Ex_c2226_244	1	341.75
Excalibur_rep_c67492_1119	1	467.04
IAAV1368	1	216.46
Kukri_c51861_262	1	170.38
RAC875_rep_c76047_63	1	216.46
wsnp_CAP11_c710_458019	1	75.37
Tdurum_contig76915_88	1	197.2
wsnp_Ex_c43586_49862663	1	216.46
Excalibur_rep_c110246_86	1	244.52
RAC875_c23081_141	1	244.52
TA005242-0705	1	230.75
wsnp_Ex_rep_c68493_67319880	1	296.45
GENE-0411_807	1	82.12
Kukri_c12000_1447	1	216.46
wsnp_Ex_rep_c68857_67737959	1	244.52
BS00081395_51	1	260.38
IAAV7414	1	216.46
RAC875_c11363_527	1	344.45
RAC875_c21801_1572	1	110.09
RFL_Contig5001_1099	1	219.53
wsnp_Ex_c44049_50205904	1	219.53
wsnp_Ra_rep_c95460_83855592	1	305.73
Excalibur_c7237_1084	1	184.34
BS00012210_51	1	192.55
CAP12_c8163_118	1	406.05
Excalibur_c38379_478	1	109.32
IAAV5652	1	192.55
Kukri_c4126_208	1	108.79
wsnp_JD_c4904_6034093	1	344.08
wsnp_Ra_c16080_24638622	1	241.97
BobWhite_c1764_139	1	117.68
RAC875_c2122_159	1	133.63
Excalibur_c2962_874	1	230.92
wsnp_Ex_c10631_17340809	1	411.15
wsnp_Ex_c12399_19776420	1	351.43
wsnp_Ex_rep_c105541_89932598	1	219.38
BS00100287_51	1	117.68
IAAV8664	1	216.46
RAC875_c1080_523	1	221.23
wsnp_Ex_c7442_12743707	1	111.64
BS00065268_51	1	345.57
BS00068074_51	1	431.5
BS00076668_51	1	216.46
Excalibur_c13489_867	1	219.53
GENE-3098_53	1	411.61
Kukri_c39377_286	1	258.46
Kukri_c53153_92	1	258.46
BS00062578_51	1	141.85
Excalibur_c4887_1814	1	184.34
JD_c285_1438	1	356.3
Kukri_rep_c101316_375	1	219.53
Ra_c12999_321	1	216.46
wsnp_Ra_c6182_10833256	1	219.53
BS00074341_51	1	108.79
RFL_Contig3919_551	1	260.38
wsnp_Ex_c9722_16062937	1	283.34
wsnp_Ra_rep_c108284_91604017	1	411.15
wsnp_JD_rep_c49359_33578909	1	216.46
Ex_c57982_980	1	78
Excalibur_c105151_200	1	117.68
Excalibur_c15357_432	1	260.38
Kukri_c18413_168	1	258.46
RFL_Contig5090_1510	1	193.41
Tdurum_contig11106_340	1	363.8
wsnp_Ex_c12336_19686808	1	240.18
wsnp_Ex_c1255_2411550	1	477.23
RFL_Contig5894_1307	1	216.46
BS00054271_51	1	477.23
IAAV7131	1	219.53
Jagger_c468_53	1	351.3
Kukri_c5715_141	1	104.55
Kukri_c609_328	1	218.57
Ra_c4159_2716	1	241.48
Tdurum_contig50845_215	1	117.68
Tdurum_contig81558_272	1	218.57
wsnp_Ex_c2178_4086161	1	218.57
wsnp_Ex_c2389_4478238	1	216.46
wsnp_JD_c20553_18260620	1	357.33
RAC875_c37934_225	1	141.85
BS00031200_51	1	218.57
CAP11_c1972_285	1	240.18
Excalibur_c24041_794	1	219.53
Excalibur_c30591_637	1	240.18
IACX4378	1	240.18
Ku_c3569_595	1	230.92
Kukri_c8527_53	1	462.61
RAC875_c19579_377	1	245.35
RAC875_c41581_176	1	218.57
RAC875_c7563_273	1	366.92
Tdurum_contig21114_255	1	326.51
Tdurum_contig44731_2508	1	131.74
wsnp_Ex_c5192_9203682	1	241.88
BobWhite_c45316_290	1	440.38
BobWhite_c721_74	1	326.51
BS00063068_51	1	230.92
BS00110709_51	1	89.89
Excalibur_c14494_854	1	221.23
RAC875_c23586_541	1	401.68
RAC875_rep_c72890_63	1	328.14
wsnp_Ra_c4664_8410628	1	245.76
wsnp_Ex_c49829_54319220	1	216.46
BS00082266_51	1	117.68
IAAV3552	1	218.57
IAAV4132	1	117.68
IACX10924	1	218.57
Kukri_c2121_1936	1	110.09
Kukri_c978_313	1	344.45
RAC875_c23168_480	1	326.51
RAC875_c48804_590	1	406.05
Tdurum_contig43360_1592	1	218.57
Tdurum_contig61492_458	1	133.63
BS00022977_51	1	117.68
Excalibur_rep_c72906_619	1	351.3
Kukri_c15731_399	1	411.61
Kukri_c16913_422	1	245.76
RAC875_c120509_133	1	326.51
RAC875_c54245_88	1	133.63
RAC875_rep_c120646_120	1	477.23
Tdurum_contig20965_1446	1	149.6
Tdurum_contig61492_684	1	133.63
wsnp_Ex_c1959_3692097	1	218.57
wsnp_Ex_c35821_43892960	1	245.76
wsnp_Ex_c41953_48657850	1	328.14
wsnp_Ex_rep_c103087_88123733	1	219.53
wsnp_Ex_rep_c109742_92411838	1	251.78
wsnp_Ku_c4018_7333828	1	220.71
wsnp_RFL_Contig1736_858448	1	216.46
GENE-0129_861	1	401.68
IAAV3217	1	480.56
RAC875_c41113_144	1	219.53
RAC875_rep_c106165_772	1	401.68
wsnp_Ex_c10903_17716723	1	401.68
wsnp_Ex_c18662_27538313	1	216.46
wsnp_Ex_c43454_49770425	1	219.38
BobWhite_c46349_402	1	218.05
BS00004399_51	1	218.96
BS00026453_51	1	134.22
Excalibur_c35821_61	1	245.58
Excalibur_rep_c101018_254	1	414.53
Excalibur_rep_c66449_1588	1	241.88
GENE-0511_403	1	264.58
IAAV3695	1	401.68
JD_c20553_448	1	357.33
Tdurum_contig12576_159	1	291.66
wsnp_Ex_c6020_10548131	1	216.46
wsnp_Ku_c16913_25885872	1	245.58
BobWhite_c18773_75	1	216.46
BS00065419_51	1	149.6
Ku_c32704_43	1	473.04
Ex_c105443_895	1	244.52
Ex_c28144_1843	1	234.04
Ku_c11769_252	1	178.82
Kukri_c51781_306	1	344.45
RAC875_c15426_1713	1	234.04
RAC875_c36089_179	1	401.68
RAC875_c47959_85	1	240.18
wsnp_Ex_c48407_53323483	1	431.5
BobWhite_c1890_712	1	133.63
GENE-0411_723	1	82.12
BS00077492_51	1	117.68
BS00095100_51	1	218.57
CAP12_rep_c6128_120	1	357.33
GENE-0405_237	1	218.57
IACX6022	1	480.56
Kukri_c2121_1994	1	108.79
RAC875_c32452_55	1	265.98
tplb0061f07_961	1	108.79
wsnp_Ex_c7965_13519586	1	108.79
wsnp_Ex_rep_c106111_90308719	1	82.12
wsnp_Ku_c5756_10191339	1	108.79
Ex_c9201_714	1	216.46
BobWhite_c20553_454	1	357.33
BS00032112_51	1	244.52
BS00039749_51	1	141.85
Ku_c16913_363	1	245.58
Kukri_c17177_2181	1	108.79
Tdurum_contig75476_167	1	83.59
Tdurum_contig76492_676	1	147.49
wsnp_Ex_c24686_33942264	1	212.53
GENE-0509_349	1	160.39
RAC875_c47930_448	1	370.2
Ex_c25689_1603	1	219.38
Excalibur_c11273_284	1	219.53
Excalibur_c55186_277	1	459.02
Excalibur_c63243_316	1	216.46
Excalibur_rep_c82767_175	1	245.58
IAAV213	1	235.11
IAAV4916	1	218.57
Ra_c11023_679	1	230.92
wsnp_Ku_rep_c107796_93118214	1	214.66
BS00091479_51	1	264.58
Tdurum_contig29484_628	1	133.63
BobWhite_c18881_338	1	241.88
BobWhite_c34604_222	1	108.79
BobWhite_c39092_629	1	401.68
CAP7_c3885_73	1	218.57
Excalibur_c47455_133	1	108.79
Kukri_c14635_73	1	357.33
Kukri_c7579_559	1	184.34
RAC875_c85550_291	1	480.56
TA001042-0912	1	218.57
TA002993-0179-w	1	108.79
wsnp_Ra_c7818_13376644	1	240.18
Tdurum_contig50355_685	1	175.43
Ex_c5759_628	1	219.53
Excalibur_c49421_443	1	241.88
GENE-0446_243	1	216.46
IAAV3168	1	149.6
IAAV5939	1	219.38
IAAV8147	1	219.53
Ku_c4369_351	1	358.75
Ra_c54249_1031	1	219.38
RAC875_c102343_204	1	316.86
wsnp_BE586140A_Ta_2_1	1	170.38
wsnp_Ex_c3906_7086294	1	230.92
BS00012052_51	1	134.22
BobWhite_c8428_346	1	219.53
CAP12_c6266_339	1	219.53
wsnp_Ex_c1137_2183772	1	117.68
wsnp_Ex_c64327_63176640	1	149.6
BobWhite_c37802_547	1	219.38
BobWhite_c46501_92	1	117.68
BobWhite_c5356_1272	1	241.88
Ex_c4121_1205	1	219.53
Excalibur_c12789_1184	1	108.79
Excalibur_c7237_1208	1	184.34
Excalibur_rep_c114535_55	1	178.82
IAAV5931	1	206.52
Ku_c4369_354	1	358.75
wsnp_Ex_c12165_19452361	1	241.88
wsnp_Ku_c2815_5317230	1	240.18
wsnp_Ra_c37745_45806931	1	241.88
Kukri_rep_c108031_378	1	117.68
BS00022156_51	1	218.57
IAAV5730	1	219.53
IACX1592	1	191.58
Ku_c6979_182	1	219.53
Kukri_c27717_755	1	218.75
RFL_Contig3715_263	1	219.38
wsnp_Ex_c25220_34487119	1	216.46
wsnp_Ex_c34344_42677360	1	241.88
wsnp_Ex_c645_1273901	1	216.46
Excalibur_c110483_103	1	149.6
RAC875_c37183_331	1	212.53
BobWhite_c45409_389	1	216.46
BS00028491_51	1	219.53
BS00110039_51	1	216.46
Ex_c60135_528	1	216.46
Ex_c801_555	1	216.46
Excalibur_c48152_563	1	108.94
Excalibur_c6141_1337	1	216.46
IAAV1851	1	216.46
Ku_c2121_1232	1	108.79
Kukri_c47825_138	1	220.71
Ra_c16532_425	1	216.46
RAC875_c1710_376	1	84.44
RAC875_c2202_1097	1	216.46
RAC875_c85778_184	1	216.46
wsnp_Ex_c17684_26426785	1	216.46
wsnp_Ex_c26800_36025427	1	216.46
wsnp_Ex_c3747_6824863	1	216.46
wsnp_Ex_c24686_33941368	1	212.53
Ex_c5759_663	1	219.38
Excalibur_c64855_328	1	216.46
Kukri_c27599_1258	1	335.72
RAC875_c2734_135	1	245.58
RAC875_c42104_639	1	216.46
RAC875_rep_c72774_131	1	216.46
TA003773-0807	1	191.58
Tdurum_contig20581_256	1	216.46
wsnp_Ex_c2972_5477975	1	216.46
wsnp_Ex_c39661_46902650	1	216.46
wsnp_Ex_c645_1273590	1	216.46
wsnp_Ex_c6934_11953178	1	216.46
wsnp_Ex_c8666_14522816	1	216.46
wsnp_Ex_rep_c105244_89727820	1	216.46
wsnp_Ex_rep_c66318_64485410	1	216.46
wsnp_Ex_rep_c67763_66441222	1	216.46
IAAV1469	1	141.85
Kukri_c32052_171	1	84.44
BS00063847_51	1	457.47
Ex_c23451_720	1	216.46
GENE-0171_87	1	431.5
IACX7767	1	216.46
Ku_c2898_1247	1	216.46
Ku_c2898_221	1	216.46
Tdurum_contig12628_437	1	431.5
Tdurum_contig99671_174	1	226.88
wsnp_Ex_c11374_18361760	1	216.46
wsnp_Ex_c44498_50537128	1	216.46
wsnp_Ex_rep_c105244_89727666	1	216.46
wsnp_Ex_rep_c70358_69302556	1	245.58
wsnp_JD_c24506_20670773	1	230.92
Ex_c2389_1634	1	216.46
Excalibur_c44883_244	1	108.79
IAAV9022	1	216.46
Ku_c2898_783	1	218.75
Ra_c69908_1877	1	218.75
RAC875_c14926_589	1	162.38
RAC875_c15998_53	1	216.46
RAC875_c18539_1159	1	230.92
TA001286-0611-w	1	62.23
wsnp_Ex_c1427_2736441	1	218.57
wsnp_Ex_c26098_35349905	1	216.46
wsnp_Ex_c2868_5293485	1	78.24
wsnp_Ex_c33831_42253707	1	216.46
wsnp_Ex_c34260_42602649	1	220.71
wsnp_Ex_c34260_42602746	1	219.53
wsnp_Ex_c8101_13712260	1	216.46
Kukri_c26669_515	1	216.46
BobWhite_c31155_350	1	216.46
BS00080438_51	1	216.46
BS00092422_51	1	216.46
GENE-0410_71	1	241.88
IAAV5581	1	216.46
Jagger_c1403_60	1	228.44
Ku_c1571_1457	1	245.35
Kukri_c48959_528	1	160.39
Kukri_rep_c99813_69	1	216.46
RAC875_rep_c110052_194	1	216.46
wsnp_Ex_c11697_18821490	1	216.46
wsnp_Ex_c3365_6183009	1	216.46
wsnp_Ex_c45880_51550172	1	216.46
wsnp_Ra_c26956_36503468	1	216.46
BS00003813_51	1	216.46
BS00009866_51	1	218.57
BS00085851_51	1	218.57
Ex_c3567_1048	1	216.46
Ku_c4823_673	1	109.32
Kukri_c23926_409	1	241.88
Ra_c4140_287	1	216.46
RAC875_c16080_777	1	242.66
TA002846-0949	1	216.46
wsnp_Ex_c19730_28728245	1	216.46
wsnp_Ex_c3567_6526582	1	216.46
wsnp_Ku_c67495_66513940	1	219.53
BS00003758_51	1	216.46
wsnp_Ex_c15722_24074399	1	221.23
wsnp_Ex_rep_c104050_88861052	1	216.46
wsnp_Ku_rep_c104517_90964418	1	216.46
BS00011146_51	1	291.66
BS00066308_51	1	216.46
Excalibur_c1255_293	1	431.5
GENE-2795_120	1	216.46
IACX8300	1	218.57
Kukri_rep_c90849_211	1	216.46
RAC875_c2021_1417	1	216.46
Tdurum_contig100641_225	1	220.71
wsnp_Ex_rep_c103028_88077819	1	216.46
BS00064608_51	1	149.6
GENE-0041_182	1	216.46
wsnp_CAP12_c2645_1267978	1	216.46
wsnp_Ra_c7847_13421750	1	216.46
BS00028874_51	1	216.46
Ex_c12763_662	1	219.53
Ex_c29914_480	1	216.46
Excalibur_c14943_695	1	219.53
Excalibur_rep_c68424_255	1	219.53
Kukri_c20672_360	1	229.38
Kukri_c35200_895	1	229.38
RAC875_c2313_410	1	216.46
RAC875_rep_c102893_780	1	317.79
Tdurum_contig15970_607	1	216.46
tplb0059e14_515	1	229.38
wsnp_BG263358A_Ta_2_3	1	312.46
wsnp_Ex_c13783_21613564	1	216.46
wsnp_Ex_c17684_26426672	1	216.46
wsnp_Ex_c21592_30743815	1	220.71
wsnp_JD_c40990_29127031	1	219.53
wsnp_Ra_c18045_27024765	1	219.53
wsnp_RFL_Contig2185_1520256	1	216.46
GENE-0561_311	1	216.46
Tdurum_contig61515_522	1	184.34
BS00033760_51	1	216.46
Ex_c42595_2332	1	219.53
Ex_c68770_506	1	207.64
Excalibur_c2389_90	1	216.46
Excalibur_c34268_81	1	216.46
IAAV8458	1	216.46
IACX882	1	435.16
RAC875_c9833_297	1	224.2
wsnp_CAP11_c3968_1874257	1	216.46
wsnp_Ex_c3963_7179699	1	216.46
wsnp_Ex_c39661_46902689	1	216.46
wsnp_Ex_rep_c81556_76277906	1	344.45
Excalibur_c6255_1119	1	216.46
Kukri_c16271_894	1	401.68
Ra_c5696_1556	1	216.46
wsnp_BE445121A_Ta_1_8	1	204.76
wsnp_Ex_c31525_40302747	1	216.46
wsnp_Ex_c591_1177097	1	216.46
RAC875_c46269_387	1	206.52
wsnp_Ex_rep_c66767_65124989	1	216.46
IAAV3306	1	216.46
Tdurum_contig10996_2485	1	221.23
wsnp_Ex_rep_c68058_66805898	1	432.04
BS00076538_51	1	216.46
Excalibur_c19374_344	1	225.11
Excalibur_c22642_90	1	149.6
Kukri_rep_c69614_1326	1	258.46
RAC875_c29540_391	1	256
wsnp_Ex_c15852_24239968	1	216.46
BS00026015_51	1	221.23
Excalibur_c3510_2119	1	415.45
RAC875_c34515_343	1	394.41
wsnp_Ex_c12101_19360213	1	216.46
BS00067742_51	1	258.46
CAP7_c10430_216	1	357.33
Excalibur_c22728_409	1	216.46
Ku_c13107_579	1	260.38
Ku_c44068_601	1	178.82
BobWhite_c20553_319	1	344.45
Ex_c3201_1046	1	431.5
Tdurum_contig79608_369	1	312.46
[truncated: 31,213 more rows]
